# Supplementary material for: In-silico identification and prioritization of therapeutic targets of asthma
Source: Sci Rep. 2023 Sep 21;13:15706. doi: 10.1038/s41598-023-42803-w (PMC10514284; doi:10.1038/s41598-023-42803-w)
Supplement: Supplementary file 1 — Supplementary Information 1. [file 41598_2023_42803_MOESM1_ESM.xlsx]

## Sheet: Description
AI-BASED IDENTIFICATION AND PRIORITIZATION OF THERAPEUTIC TARGETS OF ASTHMA Ishita Mallick1, Pradnya Panchal1, Smita Kadam1, Priyanka Mohite1, Dr. Jürgen Scheele2, Dr. Werner Seiz2, Dr. Amit Agarwal1, Dr. Om Prakash Sharma*2 1 Innoplexus Consulting Pvt. Ltd, 7th Floor, Midas Tower, Next to STPI Building, Phase 1, Hinjewadi Rajiv Gandhi Infotech Park, Hinjawadi, Pune, Maharashtra 411057 2 Innoplex…
Supplementary file 1 : Target list
Column heading	Column description
Target	Target Name
Preferred Name	Preferred Name of target

## Sheet: Prioritized_target_list_V9
Supplementary table 1
Target	Preferred Name
IL13	Interleukin-13
TNF	Tumor necrosis factor
VEGFA	Vascular endothelial growth factor A
IL18	Interleukin-18
RELA	Transcription factor p65
HMOX1	Heme oxygenase 1
IGF1R	Insulin-like growth factor 1 receptor
ITGAM	Integrin alpha-M
DDX58	Antiviral innate immune response receptor RIG-I
ADAM17	Disintegrin and metalloproteinase domain-containing protein 17
IL10	Interleukin-10
SFTPD	Pulmonary surfactant-associated protein D
POSTN	Periostin
COL18A1	Collagen alpha-1(XVIII) chain
JUND	Transcription factor jun-D
PTGS2	Prostaglandin G/H synthase 2
IFNG	Interferon gamma
CCR7	C-C chemokine receptor type 7
ADIPOQ	Adiponectin
IL17RB	Interleukin-17 receptor B
PTEN	Phosphatidylinositol 3,4,5-trisphosphate 3-phosphatase and dual-specificity protein phosphatase PTEN
ALOX5	Arachidonate 5-lipoxygenase
ADAR	Double-stranded RNA-specific adenosine deaminase
CRP	C-reactive protein
KDR	Vascular endothelial growth factor receptor 2
TGM2	Protein-glutamine gamma-glutamyltransferase 2
NFKB1	Nuclear factor NF-kappa-B p105 subunit
CCL17	C-C motif chemokine 17
MMP9	Matrix metalloproteinase-9
ERBB2	Receptor tyrosine-protein kinase erbB-2
CD14	Monocyte differentiation antigen CD14
CSF3	Granulocyte colony-stimulating factor
FGF2	Fibroblast growth factor 2
MYLK	Myosin light chain kinase, smooth muscle
IL33	Interleukin-33
PIN1	Peptidyl-prolyl cis-trans isomerase NIMA-interacting 1
FLT1	Vascular endothelial growth factor receptor 1
CD86	T-lymphocyte activation antigen CD86
MET	Hepatocyte growth factor receptor
PTGS1	Prostaglandin G/H synthase 1
PSME3	Proteasome activator complex subunit 3
MAOA	Amine oxidase [flavin-containing] A
ITGAL	Integrin alpha-L
JAK2	Tyrosine-protein kinase JAK2
FN1	Fibronectin
ICAM1	Intercellular adhesion molecule 1
TIMP1	Metalloproteinase inhibitor 1
CCL26	C-C motif chemokine 26
PTPN1	Tyrosine-protein phosphatase non-receptor type 1
INSR	Insulin receptor
MMP2	72 kDa type IV collagenase
IL17A	Interleukin-17A
HBEGF	Proheparin-binding EGF-like growth factor
LEP	Leptin
CRLF2	Cytokine receptor-like factor 2
HSP90AB1	Heat shock protein HSP 90-beta
CASP1	Caspase-1
CCL18	C-C motif chemokine 18
IL2	Interleukin-2
TNFSF15	Tumor necrosis factor ligand superfamily member 15
EGFR	Epidermal growth factor receptor
HMGB1	High mobility group protein B1
HLA-DRB1	HLA class II histocompatibility antigen, DRB1 beta chain
PPARA	Peroxisome proliferator-activated receptor alpha
NRG1	Pro-neuregulin-1, membrane-bound isoform
FLT4	Vascular endothelial growth factor receptor 3
FOXP3	Forkhead box protein P3
CCL11	Eotaxin
RXRA	Retinoic acid receptor RXR-alpha
VIP	VIP peptides
BRAF	Serine/threonine-protein kinase B-raf
IL25	Interleukin-25
FOSB	Protein fosB
EPX	Eosinophil peroxidase
RAF1	RAF proto-oncogene serine/threonine-protein kinase
HSPA5	Endoplasmic reticulum chaperone BiP
PDGFA	Platelet-derived growth factor subunit A
MUC1	Mucin-1
RAPGEF3	Rap guanine nucleotide exchange factor 3
GAPDH	Glyceraldehyde-3-phosphate dehydrogenase
GATA3	Trans-acting T-cell-specific transcription factor GATA-3
EEF2	Elongation factor 2
CTSS	Cathepsin S
ANXA1	Annexin A1
CD40	Tumor necrosis factor receptor superfamily member 5
TBX21	T-box transcription factor TBX21
MUC5B	Mucin-5B
PTK2	Focal adhesion kinase 1
GC	Vitamin D-binding protein
S1PR1	Sphingosine 1-phosphate receptor 1
IL1B	Interleukin-1 beta
IFNGR1	Interferon gamma receptor 1
CD44	CD44 antigen
EIF4E	Eukaryotic translation initiation factor 4E
TLR4	Toll-like receptor 4
CCL20	C-C motif chemokine 20
CCR2	C-C chemokine receptor type 2
BTK	Tyrosine-protein kinase BTK
PLA2G4A	Cytosolic phospholipase A2
KITLG	Kit ligand
TNFRSF1A	Tumor necrosis factor receptor superfamily member 1A
CCR8	C-C chemokine receptor type 8
CLDN1	Claudin-1
SOD1	Superoxide dismutase [Cu-Zn]
FGFR2	Fibroblast growth factor receptor 2
CASP8	Caspase-8
MTOR	Serine/threonine-protein kinase mTOR
TGFB1	Transforming growth factor beta-1 proprotein
PARP1	Poly [ADP-ribose] polymerase 1
SMAD3	Mothers against decapentaplegic homolog 3
TLR6	Toll-like receptor 6
STAT3	Signal transducer and activator of transcription 3
EP300	Histone acetyltransferase p300
POLA1	DNA polymerase alpha catalytic subunit
ALOX5AP	Arachidonate 5-lipoxygenase-activating protein
TLR8	Toll-like receptor 8
DUSP1	Dual specificity protein phosphatase 1
RET	Proto-oncogene tyrosine-protein kinase receptor Ret
NTF3	Neurotrophin-3
HLA-B	HLA class I histocompatibility antigen, B alpha chain
NFE2L2	Nuclear factor erythroid 2-related factor 2
TAB2	TGF-beta-activated kinase 1 and MAP3K7-binding protein 2
NOS2	Nitric oxide synthase, inducible
MYD88	Myeloid differentiation primary response protein MyD88
CASP3	Caspase-3
AKT1	RAC-alpha serine/threonine-protein kinase
FGFR1	Fibroblast growth factor receptor 1
SOCS3	Suppressor of cytokine signaling 3
IL5	Interleukin-5
TPT1	Translationally-controlled tumor protein
ROCK1	Rho-associated protein kinase 1
CDK6	Cyclin-dependent kinase 6
CXCL8	Interleukin-8
VIM	Vimentin
TSLP	Thymic stromal lymphopoietin
BMPR2	Bone morphogenetic protein receptor type-2
PRKCD	Protein kinase C delta type
MAPK1	Mitogen-activated protein kinase 1
MAP2K2	Dual specificity mitogen-activated protein kinase kinase 2
FLNA	Filamin-A
IQGAP1	Ras GTPase-activating-like protein IQGAP1
PEBP1	Phosphatidylethanolamine-binding protein 1
EEA1	Early endosome antigen 1
HIF1A	Hypoxia-inducible factor 1-alpha
MAP3K11	Mitogen-activated protein kinase kinase kinase 11
HNRNPA2B1	Heterogeneous nuclear ribonucleoproteins A2/B1
PTPN12	Tyrosine-protein phosphatase non-receptor type 12
YWHAB	14-3-3 protein beta/alpha
PSMA6	Proteasome subunit alpha type-6
IL4	Interleukin-4
SYK	Tyrosine-protein kinase SYK
IFNGR2	Interferon gamma receptor 2
S100A12	Protein S100-A12
PTPN11	Tyrosine-protein phosphatase non-receptor type 11
TNFSF4	Tumor necrosis factor ligand superfamily member 4
JAK3	Tyrosine-protein kinase JAK3
STAT6	Signal transducer and activator of transcription 6
BMPR1A	Bone morphogenetic protein receptor type-1A
CSF2	Granulocyte-macrophage colony-stimulating factor
TBK1	Serine/threonine-protein kinase TBK1
ITGB3	Integrin beta-3
PSMB8	Proteasome subunit beta type-8
SUMO1	Small ubiquitin-related modifier 1
RIPK1	Receptor-interacting serine/threonine-protein kinase 1
ADORA2A	Adenosine receptor A2a
TREM1	Triggering receptor expressed on myeloid cells 1
TLR2	Toll-like receptor 2
XPR1	Xenotropic and polytropic retrovirus receptor 1
ACACA	Acetyl-CoA carboxylase 1
NOD2	Nucleotide-binding oligomerization domain-containing protein 2
ANXA6	Annexin A6
CXCR4	C-X-C chemokine receptor type 4
P4HB	Protein disulfide-isomerase
TYK2	Non-receptor tyrosine-protein kinase TYK2
ITGB2	Integrin beta-2
CCL2	C-C motif chemokine 2
ACVR2A	Activin receptor type-2A
SRSF1	Serine/arginine-rich splicing factor 1
PSMB10	Proteasome subunit beta type-10
RNASE3	Eosinophil cationic protein
MUC5AC	Mucin-5AC
STAT1	Signal transducer and activator of transcription 1-alpha/beta
CUX1	Protein CASP
NTRK1	High affinity nerve growth factor receptor
CTSB	Cathepsin B
MCL1	Induced myeloid leukemia cell differentiation protein Mcl-1
GPBAR1	G-protein coupled bile acid receptor 1
CXCL10	C-X-C motif chemokine 10
ADORA1	Adenosine receptor A1
IL6	Interleukin-6
APP	Amyloid-beta precursor protein
PDGFRA	Platelet-derived growth factor receptor alpha
ACSL1	Long-chain-fatty-acid--CoA ligase 1
FOXO3	Forkhead box protein O3
GALT	Galactose-1-phosphate uridylyltransferase
HLA-DRB5	HLA class II histocompatibility antigen, DR beta 5 chain
TANK	TRAF family member-associated NF-kappa-B activator
JAK1	Tyrosine-protein kinase JAK1
SFTPA1	Pulmonary surfactant-associated protein A1
MAPK14	Mitogen-activated protein kinase 14
MFGE8	Lactadherin
AGT	Angiotensinogen
BAX	Apoptosis regulator BAX
RAC1	Ras-related C3 botulinum toxin substrate 1
OPRD1	Delta-type opioid receptor
PXN	Paxillin
CSF2RB	Cytokine receptor common subunit beta
CDK7	Cyclin-dependent kinase 7
IL6R	Interleukin-6 receptor subunit alpha
GPR183	G-protein coupled receptor 183
ABCA3	ATP-binding cassette sub-family A member 3
BIRC2	Baculoviral IAP repeat-containing protein 2
TRIM21	E3 ubiquitin-protein ligase TRIM21
LCP1	Plastin-2
FBXW7	F-box/WD repeat-containing protein 7
DUSP10	Dual specificity protein phosphatase 10
FZD7	Frizzled-7
MX1	Interferon-induced GTP-binding protein Mx1
CSNK1D	Casein kinase I isoform delta
DLG1	Disks large homolog 1
USP25	Ubiquitin carboxyl-terminal hydrolase 25
AIP	AH receptor-interacting protein
TNIP2	TNFAIP3-interacting protein 2
CSF1R	Macrophage colony-stimulating factor 1 receptor
TNFAIP3	Tumor necrosis factor alpha-induced protein 3
CAV1	Caveolin-1
CCR4	C-C chemokine receptor type 4
GSDMB	Gasdermin-B
S100A9	Protein S100-A9
IRF7	Interferon regulatory factor 7
SPTAN1	Spectrin alpha chain, non-erythrocytic 1
BCL2	Apoptosis regulator Bcl-2
IL4R	Interleukin-4 receptor subunit alpha
ITPR3	Inositol 1,4,5-trisphosphate receptor type 3
MAPK9	Mitogen-activated protein kinase 9
CDKN1A	Cyclin-dependent kinase inhibitor 1
HLA-E	HLA class I histocompatibility antigen, alpha chain E
MAP3K8	Mitogen-activated protein kinase kinase kinase 8
PRKAB1	5'-AMP-activated protein kinase subunit beta-1
IKBKB	Inhibitor of nuclear factor kappa-B kinase subunit beta
CUL3	Cullin-3
ACVR1	Activin receptor type-1
RHOA	Transforming protein RhoA
YES1	Tyrosine-protein kinase Yes
MMP14	Matrix metalloproteinase-14
HSPB1	Heat shock protein beta-1
PTAFR	Platelet-activating factor receptor
CREBBP	CREB-binding protein
PIK3CB	Phosphatidylinositol 4,5-bisphosphate 3-kinase catalytic subunit beta isoform
PIK3CA	Phosphatidylinositol 4,5-bisphosphate 3-kinase catalytic subunit alpha isoform
CHUK	Inhibitor of nuclear factor kappa-B kinase subunit alpha
CDKN1B	Cyclin-dependent kinase inhibitor 1B
NDUFC1	NADH dehydrogenase [ubiquinone] 1 subunit C1, mitochondrial
SCGB1A1	Uteroglobin
IRAK3	Interleukin-1 receptor-associated kinase 3
HNRNPU	Heterogeneous nuclear ribonucleoprotein U
SP1	Transcription factor Sp1
PKN1	Serine/threonine-protein kinase N1
AGER	Advanced glycosylation end product-specific receptor
BST2	Bone marrow stromal antigen 2
ELAVL1	ELAV-like protein 1
IL15	Interleukin-15
PRKCA	Protein kinase C alpha type
ACSL3	Long-chain-fatty-acid--CoA ligase 3
FOS	Proto-oncogene c-Fos
CAMKK2	Calcium/calmodulin-dependent protein kinase kinase 2
CSNK1A1	Casein kinase I isoform alpha
PSMC3	26S proteasome regulatory subunit 6A
GSTO1	Glutathione S-transferase omega-1
PRKACA	cAMP-dependent protein kinase catalytic subunit alpha
HCK	Tyrosine-protein kinase HCK
PML	Protein PML
GNAI1	Guanine nucleotide-binding protein G(i) subunit alpha-1
ESR1	Estrogen receptor
TLR5	Toll-like receptor 5
MAPK8	Mitogen-activated protein kinase 8
CTNNB1	Catenin beta-1
MAP2K1	Dual specificity mitogen-activated protein kinase kinase 1
ERBB4	Receptor tyrosine-protein kinase erbB-4
HLA-DQA1	HLA class II histocompatibility antigen, DQ alpha 1 chain
BDNF	Brain-derived neurotrophic factor
EDN1	Endothelin-1
FGF19	Fibroblast growth factor 19
MYC	Myc proto-oncogene protein
MAPK3	Mitogen-activated protein kinase 3
COL4A1	Collagen alpha-1(IV) chain
COL4A3	Collagen alpha-3(IV) chain
EIF4G1	Eukaryotic translation initiation factor 4 gamma 1
TLR7	Toll-like receptor 7
LGALS9	Galectin-9
KPNB1	Importin subunit beta-1
ANXA2	Annexin A2
MYO6	Unconventional myosin-VI
RPS6KB2	Ribosomal protein S6 kinase beta-2
CSF3R	Granulocyte colony-stimulating factor receptor
CREB1	Cyclic AMP-responsive element-binding protein 1
IL18R1	Interleukin-18 receptor 1
APOE	Apolipoprotein E
PIK3CG	Phosphatidylinositol 4,5-bisphosphate 3-kinase catalytic subunit gamma isoform
WNT5A	Protein Wnt-5a
INPP5D	Phosphatidylinositol 3,4,5-trisphosphate 5-phosphatase 1
CCR5	C-C chemokine receptor type 5
B2M	Beta-2-microglobulin
EIF2AK2	Interferon-induced, double-stranded RNA-activated protein kinase
MSTN	Growth/differentiation factor 8
OAS1	2'-5'-oligoadenylate synthase 1
NGF	Beta-nerve growth factor
TP53	Cellular tumor antigen p53
RORA	Nuclear receptor ROR-alpha
AKT2	RAC-beta serine/threonine-protein kinase
NCOA1	Nuclear receptor coactivator 1
IRF3	Interferon regulatory factor 3
NR1H3	Oxysterols receptor LXR-alpha
MT-CO2	Cytochrome c oxidase subunit 2
CDK9	Cyclin-dependent kinase 9
SERPINE1	Plasminogen activator inhibitor 1
CCL5	C-C motif chemokine 5
PCDH1	Protocadherin-1
ACADS	Short-chain specific acyl-CoA dehydrogenase, mitochondrial
IGHG1	Immunoglobulin heavy constant gamma 1
LGR6	Leucine-rich repeat-containing G-protein coupled receptor 6
CTSV	Cathepsin L2
MKNK1	MAP kinase-interacting serine/threonine-protein kinase 1
CFL1	Cofilin-1
MYH9	Myosin-9
MKNK2	MAP kinase-interacting serine/threonine-protein kinase 2
PSMA4	Proteasome subunit alpha type-4
PSMA1	Proteasome subunit alpha type-1
IGHG4	Immunoglobulin heavy constant gamma 4
PSMD11	26S proteasome non-ATPase regulatory subunit 11
MAP2K5	Dual specificity mitogen-activated protein kinase kinase 5
LYN	Tyrosine-protein kinase Lyn
SPTBN1	Spectrin beta chain, non-erythrocytic 1
PDGFRB	Platelet-derived growth factor receptor beta
KMT2A	Histone-lysine N-methyltransferase 2A
SOD2	Superoxide dismutase [Mn], mitochondrial
LCN2	Neutrophil gelatinase-associated lipocalin
RPS6KB1	Ribosomal protein S6 kinase beta-1
CCL21	C-C motif chemokine 21
PTPN13	Tyrosine-protein phosphatase non-receptor type 13
LIF	Leukemia inhibitory factor
CD40LG	CD40 ligand
CACNA1C	Voltage-dependent L-type calcium channel subunit alpha-1C
ADCYAP1R1	Pituitary adenylate cyclase-activating polypeptide type I receptor
MAP3K7	Mitogen-activated protein kinase kinase kinase 7
RPS6KA1	Ribosomal protein S6 kinase alpha-1
LEPR	Leptin receptor
COL1A1	Collagen alpha-1(I) chain
TNFSF13B	Tumor necrosis factor ligand superfamily member 13B
LGALS3	Galectin-3
PSMB4	Proteasome subunit beta type-4
MMP1	Interstitial collagenase
CEBPB	CCAAT/enhancer-binding protein beta
CTSL	Cathepsin L1
PTPN6	Tyrosine-protein phosphatase non-receptor type 6
CHIT1	Chitotriosidase-1
SIRPA	Tyrosine-protein phosphatase non-receptor type substrate 1
SQSTM1	Sequestosome-1
TNFRSF8	Tumor necrosis factor receptor superfamily member 8
TMED1	Transmembrane emp24 domain-containing protein 1
CCND1	G1/S-specific cyclin-D1
CHI3L1	Chitinase-3-like protein 1
IL10RB	Interleukin-10 receptor subunit beta
RPTOR	Regulatory-associated protein of mTOR
HSP90AA1	Heat shock protein HSP 90-alpha
VDAC1	Voltage-dependent anion-selective channel protein 1
CLDN4	Claudin-4
FLAD1	FAD synthase
STK11	Serine/threonine-protein kinase STK11
NCF2	Neutrophil cytosol factor 2
DNM2	Dynamin-2
PRKCB	Protein kinase C beta type
PIK3R1	Phosphatidylinositol 3-kinase regulatory subunit alpha
TRADD	Tumor necrosis factor receptor type 1-associated DEATH domain protein
TRPV2	Transient receptor potential cation channel subfamily V member 2
GRK2	Beta-adrenergic receptor kinase 1
PSMA7	Proteasome subunit alpha type-7
PDCD4	Programmed cell death protein 4
ARRB1	Beta-arrestin-1
TEK	Angiopoietin-1 receptor
EPOR	Erythropoietin receptor
MSN	Moesin
IFIT3	Interferon-induced protein with tetratricopeptide repeats 3
CBLB	E3 ubiquitin-protein ligase CBL-B
IL20RA	Interleukin-20 receptor subunit alpha
TCP1	T-complex protein 1 subunit alpha
GAB2	GRB2-associated-binding protein 2
NEDD4	E3 ubiquitin-protein ligase NEDD4
ZC3H12A	Endoribonuclease ZC3H12A
GRK5	G protein-coupled receptor kinase 5
BTRC	F-box/WD repeat-containing protein 1A
SPRY2	Protein sprouty homolog 2
STAM	Signal transducing adapter molecule 1
PPARG	Peroxisome proliferator-activated receptor gamma
PLCE1	1-phosphatidylinositol 4,5-bisphosphate phosphodiesterase epsilon-1
SHC1	SHC-transforming protein 1
NFATC4	Nuclear factor of activated T-cells, cytoplasmic 4
SEM1	26S proteasome complex subunit SEM1
KPNA2	Importin subunit alpha-1
TNFSF11	Tumor necrosis factor ligand superfamily member 11
PRKCH	Protein kinase C eta type
GNAI3	Guanine nucleotide-binding protein G(i) subunit alpha
NUP62	Nuclear pore glycoprotein p62
THEM4	Acyl-coenzyme A thioesterase THEM4
ITGAX	Integrin alpha-X
IL12A	Interleukin-12 subunit alpha
TICAM1	TIR domain-containing adapter molecule 1
TRAF3	TNF receptor-associated factor 3
SPP1	Osteopontin
FLT3	Receptor-type tyrosine-protein kinase FLT3
APOA1	Apolipoprotein A-I
AKT3	RAC-gamma serine/threonine-protein kinase
TLR9	Toll-like receptor 9
FLNB	Filamin-B
NR4A1	Nuclear receptor subfamily 4 group A member 1
CDK4	Cyclin-dependent kinase 4
IL23A	Interleukin-23 subunit alpha
TOLLIP	Toll-interacting protein
GRIN2B	Glutamate receptor ionotropic, NMDA 2B
S100B	Protein S100-B
ACVR1B	Activin receptor type-1B
SNAP25	Synaptosomal-associated protein 25
THBD	Thrombomodulin
NFKBIA	NF-kappa-B inhibitor alpha
COL15A1	Collagen alpha-1(XV) chain
COL4A5	Collagen alpha-5(IV) chain
COL5A1	Collagen alpha-1(V) chain
COL5A2	Collagen alpha-2(V) chain
IL1RAP	Interleukin-1 receptor accessory protein
NFAT5	Nuclear factor of activated T-cells 5
ZAP70	Tyrosine-protein kinase ZAP-70
TNFRSF14	Tumor necrosis factor receptor superfamily member 14
PRKG1	cGMP-dependent protein kinase 1
TMSB4X	Thymosin beta-4
SPRED2	Sprouty-related, EVH1 domain-containing protein 2
FGF1	Fibroblast growth factor 1
AGTR1	Type-1 angiotensin II receptor
TRAF2	TNF receptor-associated factor 2
ITGA2B	Integrin alpha-IIb
TGFA	Protransforming growth factor alpha
CSF2RA	Granulocyte-macrophage colony-stimulating factor receptor subunit alpha
TNFSF13	Tumor necrosis factor ligand superfamily member 13
HSPA8	Heat shock cognate 71 kDa protein
GRM5	Metabotropic glutamate receptor 5
PTK2B	Protein-tyrosine kinase 2-beta
ALK	ALK tyrosine kinase receptor
TRIM35	Tripartite motif-containing protein 35
PIM1	Serine/threonine-protein kinase pim-1
DMBT1	Deleted in malignant brain tumors 1 protein
SRF	Serum response factor
BCL2L1	Bcl-2-like protein 1
GHR	Growth hormone receptor
SMARCA4	Transcription activator BRG1
JAG2	Protein jagged-2
PLCG2	1-phosphatidylinositol 4,5-bisphosphate phosphodiesterase gamma-2
MEF2A	Myocyte-specific enhancer factor 2A
SDC4	Syndecan-4
SP100	Nuclear autoantigen Sp-100
RACK1	Receptor of activated protein C kinase 1
TRAF4	TNF receptor-associated factor 4
GBP2	Guanylate-binding protein 2
HSPA9	Stress-70 protein, mitochondrial
SAMHD1	Deoxynucleoside triphosphate triphosphohydrolase SAMHD1
FHL1	Four and a half LIM domains protein 1
FZD1	Frizzled-1
PSMD2	26S proteasome non-ATPase regulatory subunit 2
BIN1	Myc box-dependent-interacting protein 1
MBTPS1	Membrane-bound transcription factor site-1 protease
PSMC5	26S proteasome regulatory subunit 8
TRIM8	E3 ubiquitin-protein ligase TRIM8
CA1	Carbonic anhydrase 1
TLN1	Talin-1
PDE12	2',5'-phosphodiesterase 12
PREX1	Phosphatidylinositol 3,4,5-trisphosphate-dependent Rac exchanger 1 protein
LMNB2	Lamin-B2
RASA2	Ras GTPase-activating protein 2
COL12A1	Collagen alpha-1(XII) chain
PIAS1	E3 SUMO-protein ligase PIAS1
PLCB2	1-phosphatidylinositol 4,5-bisphosphate phosphodiesterase beta-2
LRRFIP1	Leucine-rich repeat flightless-interacting protein 1
DHX9	ATP-dependent RNA helicase A
RFX5	DNA-binding protein RFX5
SOS2	Son of sevenless homolog 2
ADAM33	Disintegrin and metalloproteinase domain-containing protein 33
S100A1	Protein S100-A1
PSMA5	Proteasome subunit alpha type-5
CD274	Programmed cell death 1 ligand 1
STAT5B	Signal transducer and activator of transcription 5B
FCER1A	High affinity immunoglobulin epsilon receptor subunit alpha
CCR9	C-C chemokine receptor type 9
FGFR3	Fibroblast growth factor receptor 3
SERPINA1	Alpha-1-antitrypsin
TF	Serotransferrin
HLA-DPB1	HLA class II histocompatibility antigen, DP beta 1 chain
HSPB3	Heat shock protein beta-3
IRAK4	Interleukin-1 receptor-associated kinase 4
ITLN1	Intelectin-1
CDC42	Cell division control protein 42 homolog
PF4	Platelet factor 4
VCAM1	Vascular cell adhesion protein 1
ALOX15	Arachidonate 15-lipoxygenase
TLR3	Toll-like receptor 3
COL27A1	Collagen alpha-1(XXVII) chain
PRKAA2	5'-AMP-activated protein kinase catalytic subunit alpha-2
GAST	Gastrin
CALM1	Calmodulin-1
IFNAR1	Interferon alpha/beta receptor 1
PSMA3	Proteasome subunit alpha type-3
PSMA2	Proteasome subunit alpha type-2
NFKB2	Nuclear factor NF-kappa-B p100 subunit
ACVRL1	Serine/threonine-protein kinase receptor R3
H3C12	Histone H3.1
ADORA3	Adenosine receptor A3
CFLAR	CASP8 and FADD-like apoptosis regulator
PLAUR	Urokinase plasminogen activator surface receptor
PDK1	[Pyruvate dehydrogenase (acetyl-transferring)] kinase isozyme 1, mitochondrial
HAVCR1	Hepatitis A virus cellular receptor 1
CTSK	Cathepsin K
CD80	T-lymphocyte activation antigen CD80
AURKA	Aurora kinase A
PDGFB	Platelet-derived growth factor subunit B
CDK5	Cyclin-dependent-like kinase 5
HCAR2	Hydroxycarboxylic acid receptor 2
MIF	Macrophage migration inhibitory factor
PAK1	Serine/threonine-protein kinase PAK 1
MAPK13	Mitogen-activated protein kinase 13
PIK3C3	Phosphatidylinositol 3-kinase catalytic subunit type 3
MEF2C	Myocyte-specific enhancer factor 2C
IL17RD	Interleukin-17 receptor D
PSMD7	26S proteasome non-ATPase regulatory subunit 7
PSMC6	26S proteasome regulatory subunit 10B
PSMD6	26S proteasome non-ATPase regulatory subunit 6
PSMD8	26S proteasome non-ATPase regulatory subunit 8
CSNK1E	Casein kinase I isoform epsilon
PIK3R2	Phosphatidylinositol 3-kinase regulatory subunit beta
PSME1	Proteasome activator complex subunit 1
NSMF	NMDA receptor synaptonuclear signaling and neuronal migration factor
PIK3R3	Phosphatidylinositol 3-kinase regulatory subunit gamma
PSMC2	26S proteasome regulatory subunit 7
MRC1	Macrophage mannose receptor 1
TRAF6	TNF receptor-associated factor 6
STAT2	Signal transducer and activator of transcription 2
PLA2G7	Platelet-activating factor acetylhydrolase
IL19	Interleukin-19
HGF	Hepatocyte growth factor
AICDA	Single-stranded DNA cytosine deaminase
SFTPA2	Pulmonary surfactant-associated protein A2
SLPI	Antileukoproteinase
IL3RA	Interleukin-3 receptor subunit alpha
IKBKE	Inhibitor of nuclear factor kappa-B kinase subunit epsilon
CYCS	Cytochrome c
HMGCR	3-hydroxy-3-methylglutaryl-coenzyme A reductase
PSMD1	26S proteasome non-ATPase regulatory subunit 1
IL1RN	Interleukin-1 receptor antagonist protein
PSMB9	Proteasome subunit beta type-9
IL1RL1	Interleukin-1 receptor-like 1
PLCL1	Inactive phospholipase C-like protein 1
PPIA	Peptidyl-prolyl cis-trans isomerase A
NOS3	Nitric oxide synthase, endothelial
PDPK1	3-phosphoinositide-dependent protein kinase 1
ENO1	Alpha-enolase
CPA4	Carboxypeptidase A4
HSP90B1	Endoplasmin
IL9	Interleukin-9
FCER1G	High affinity immunoglobulin epsilon receptor subunit gamma
C5AR1	C5a anaphylatoxin chemotactic receptor 1
FCGR1A	High affinity immunoglobulin gamma Fc receptor I
IL6ST	Interleukin-6 receptor subunit beta
MAP3K1	Mitogen-activated protein kinase kinase kinase 1
RPS6KA5	Ribosomal protein S6 kinase alpha-5
GBP1	Guanylate-binding protein 1
TNFRSF6B	Tumor necrosis factor receptor superfamily member 6B
IL1R1	Interleukin-1 receptor type 1
STK40	Serine/threonine-protein kinase 40
CCL3	C-C motif chemokine 3
ADAMTS9	A disintegrin and metalloproteinase with thrombospondin motifs 9
PHB	Prohibitin
MAP3K9	Mitogen-activated protein kinase kinase kinase 9
AARS1	Alanine--tRNA ligase, cytoplasmic
PTPN7	Tyrosine-protein phosphatase non-receptor type 7
ARG1	Arginase-1
IL22	Interleukin-22
ANKRD42	Ankyrin repeat domain-containing protein 42
NF1	Neurofibromin
HDAC2	Histone deacetylase 2
CX3CR1	CX3C chemokine receptor 1
VWF	von Willebrand factor
IL2RA	Interleukin-2 receptor subunit alpha
CX3CL1	Fractalkine
CD83	CD83 antigen
IL2RG	Cytokine receptor common subunit gamma
NR3C1	Glucocorticoid receptor
GNG2	Guanine nucleotide-binding protein G(I)/G(S)/G(O) subunit gamma-2
SOCS1	Suppressor of cytokine signaling 1
MAP3K14	Mitogen-activated protein kinase kinase kinase 14
CPA3	Mast cell carboxypeptidase A
MYDGF	Myeloid-derived growth factor
LTB	Lymphotoxin-beta
CDK2	Cyclin-dependent kinase 2
POU2F1	POU domain, class 2, transcription factor 1
ITGB1	Integrin beta-1
IL18RAP	Interleukin-18 receptor accessory protein
LAMA5	Laminin subunit alpha-5
GNRH1	Progonadoliberin-1
CD63	CD63 antigen
ACE	Angiotensin-converting enzyme
ADORA2B	Adenosine receptor A2b
TNFRSF17	Tumor necrosis factor receptor superfamily member 17
PRG2	Bone marrow proteoglycan
RNF128	E3 ubiquitin-protein ligase RNF128
IFNAR2	Interferon alpha/beta receptor 2
COL3A1	Collagen alpha-1(III) chain
TGFBR2	TGF-beta receptor type-2
GSK3B	Glycogen synthase kinase-3 beta
FCER2	Low affinity immunoglobulin epsilon Fc receptor
IL17RC	Interleukin-17 receptor C
IL3	Interleukin-3
FAAH	Fatty-acid amide hydrolase 1
TNFSF14	Tumor necrosis factor ligand superfamily member 14
NFATC2	Nuclear factor of activated T-cells, cytoplasmic 2
RALGAPA1	Ral GTPase-activating protein subunit alpha-1
IL18BP	Interleukin-18-binding protein
IRAK2	Interleukin-1 receptor-associated kinase-like 2
IGF1	Insulin-like growth factor I
METAP2	Methionine aminopeptidase 2
FST	Follistatin
S100A7	Protein S100-A7
DLG4	Disks large homolog 4
PIK3R4	Phosphoinositide 3-kinase regulatory subunit 4
RNASEL	2-5A-dependent ribonuclease
SIGIRR	Single Ig IL-1-related receptor
BPI	Bactericidal permeability-increasing protein
FPR1	fMet-Leu-Phe receptor
IRAK1	Interleukin-1 receptor-associated kinase 1
IL15RA	Interleukin-15 receptor subunit alpha
S1PR4	Sphingosine 1-phosphate receptor 4
OSMR	Oncostatin-M-specific receptor subunit beta
TNFRSF11A	Tumor necrosis factor receptor superfamily member 11A
PRKCE	Protein kinase C epsilon type
PLCG1	1-phosphatidylinositol 4,5-bisphosphate phosphodiesterase gamma-1
PTPN2	Tyrosine-protein phosphatase non-receptor type 2
IL17RE	Interleukin-17 receptor E
MTCH1	Mitochondrial carrier homolog 1
GBP5	Guanylate-binding protein 5
SOS1	Son of sevenless homolog 1
IFI6	Interferon alpha-inducible protein 6
TAC1	Protachykinin-1
RANBP2	E3 SUMO-protein ligase RanBP2
ADCY9	Adenylate cyclase type 9
VAV2	Guanine nucleotide exchange factor VAV2
EIF4G2	Eukaryotic translation initiation factor 4 gamma 2
CDK3	Cyclin-dependent kinase 3
TRIM25	E3 ubiquitin/ISG15 ligase TRIM25
GBP4	Guanylate-binding protein 4
PIAS2	E3 SUMO-protein ligase PIAS2
PSMD13	26S proteasome non-ATPase regulatory subunit 13
PSMD3	26S proteasome non-ATPase regulatory subunit 3
HRAS	GTPase HRas
FZD6	Frizzled-6
MLST8	Target of rapamycin complex subunit LST8
GRK6	G protein-coupled receptor kinase 6
ADCY6	Adenylate cyclase type 6
SPRY1	Protein sprouty homolog 1
CISH	Cytokine-inducible SH2-containing protein
PTPRA	Receptor-type tyrosine-protein phosphatase alpha
PLB1	Phospholipase B1, membrane-associated
INPPL1	Phosphatidylinositol 3,4,5-trisphosphate 5-phosphatase 2
TRIM22	E3 ubiquitin-protein ligase TRIM22
NDC1	Nucleoporin NDC1
GBP3	Guanylate-binding protein 3
LRP1	Prolow-density lipoprotein receptor-related protein 1
RPS27A	Ubiquitin-40S ribosomal protein S27a
RPS6KA2	Ribosomal protein S6 kinase alpha-2
MYH10	Myosin-10
APBB1IP	Amyloid beta A4 precursor protein-binding family B member 1-interacting protein
PSMD14	26S proteasome non-ATPase regulatory subunit 14
LAMA1	Laminin subunit alpha-1
NPY	Pro-neuropeptide Y
IL1A	Interleukin-1 alpha
IL12B	Interleukin-12 subunit beta
CXCR1	C-X-C chemokine receptor type 1
TACR1	Substance-P receptor
MMP13	Collagenase 3
FLG	Filaggrin
KRAS	GTPase KRas
IL21	Interleukin-21
CCL8	C-C motif chemokine 8
TNFRSF13B	Tumor necrosis factor receptor superfamily member 13B
TNFRSF1B	Tumor necrosis factor receptor superfamily member 1B
RXRG	Retinoic acid receptor RXR-gamma
EPCAM	Epithelial cell adhesion molecule
MMP8	Neutrophil collagenase
OPRM1	Mu-type opioid receptor
CSF1	Macrophage colony-stimulating factor 1
IL13RA2	Interleukin-13 receptor subunit alpha-2
ADCY3	Adenylate cyclase type 3
SLC2A1	Solute carrier family 2, facilitated glucose transporter member 1
IL5RA	Interleukin-5 receptor subunit alpha
TAC3	Tachykinin-3
HLA-DPA1	HLA class II histocompatibility antigen, DP alpha 1 chain
SRC	Proto-oncogene tyrosine-protein kinase Src
CYLD	Ubiquitin carboxyl-terminal hydrolase CYLD
COL4A2	Collagen alpha-2(IV) chain
CCK	Cholecystokinin
EDAR	Tumor necrosis factor receptor superfamily member EDAR
USP5	Ubiquitin carboxyl-terminal hydrolase 5
IRS1	Insulin receptor substrate 1
OAS3	2'-5'-oligoadenylate synthase 3
HLA-DOA	HLA class II histocompatibility antigen, DO alpha chain
IFNA2	Interferon alpha-2
NFIA	Nuclear factor 1 A-type
RHOU	Rho-related GTP-binding protein RhoU
MAP3K2	Mitogen-activated protein kinase kinase kinase 2
GRM3	Metabotropic glutamate receptor 3
PAK2	Serine/threonine-protein kinase PAK 2
LTB4R2	Leukotriene B4 receptor 2
CCR1	C-C chemokine receptor type 1
COL1A2	Collagen alpha-2(I) chain
ARIH1	E3 ubiquitin-protein ligase ARIH1
TPO	Thyroid peroxidase
FADD	FAS-associated death domain protein
SOCS2	Suppressor of cytokine signaling 2
KNG1	Kininogen-1
CIITA	MHC class II transactivator
DLL4	Delta-like protein 4
FGF23	Fibroblast growth factor 23
CPT1A	Carnitine O-palmitoyltransferase 1, liver isoform
IFIT1	Interferon-induced protein with tetratricopeptide repeats 1
EIF4EBP1	Eukaryotic translation initiation factor 4E-binding protein 1
PLK1	Serine/threonine-protein kinase PLK1
CCL1	C-C motif chemokine 1
COL2A1	Collagen alpha-1(II) chain
ADAMTS5	A disintegrin and metalloproteinase with thrombospondin motifs 5
CCL7	C-C motif chemokine 7
CTLA4	Cytotoxic T-lymphocyte protein 4
PCK2	Phosphoenolpyruvate carboxykinase [GTP], mitochondrial
MT2A	Metallothionein-2
IL31RA	Interleukin-31 receptor subunit alpha
GNAO1	Guanine nucleotide-binding protein G(o) subunit alpha
CCN4	CCN family member 4
PRLR	Prolactin receptor
TAB1	TGF-beta-activated kinase 1 and MAP3K7-binding protein 1
F13A1	Coagulation factor XIII A chain
AGTR2	Type-2 angiotensin II receptor
IL16	Pro-interleukin-16
NCAM1	Neural cell adhesion molecule 1
CD4	T-cell surface glycoprotein CD4
IFI30	Gamma-interferon-inducible lysosomal thiol reductase
ADCY2	Adenylate cyclase type 2
PIAS3	E3 SUMO-protein ligase PIAS3
GRIN1	Glutamate receptor ionotropic, NMDA 1
ACSL5	Long-chain-fatty-acid--CoA ligase 5
MEFV	Pyrin
ASH2L	Set1/Ash2 histone methyltransferase complex subunit ASH2
FAS	Tumor necrosis factor receptor superfamily member 6
FASLG	Tumor necrosis factor ligand superfamily member 6
TGFBR1	TGF-beta receptor type-1
LYZ	Lysozyme C
CETP	Cholesteryl ester transfer protein
CUL9	Cullin-9
CLCA2	Calcium-activated chloride channel regulator 2
LARS2	Probable leucine--tRNA ligase, mitochondrial
CD81	CD81 antigen
COL4A6	Collagen alpha-6(IV) chain
COL5A3	Collagen alpha-3(V) chain
IRF2	Interferon regulatory factor 2
OTUD5	OTU domain-containing protein 5
TNFAIP2	Tumor necrosis factor alpha-induced protein 2
UNC93B1	Protein unc-93 homolog B1
CCL24	C-C motif chemokine 24
CXCL11	C-X-C motif chemokine 11
TRPV4	Transient receptor potential cation channel subfamily V member 4
ITGA4	Integrin alpha-4
CDHR3	Cadherin-related family member 3
BSG	Basigin
XBP1	X-box-binding protein 1
COMT	Catechol O-methyltransferase
CST3	Cystatin-C
STAT5A	Signal transducer and activator of transcription 5A
ISG15	Ubiquitin-like protein ISG15
DKK1	Dickkopf-related protein 1
BACE1	Beta-secretase 1
SPDEF	SAM pointed domain-containing Ets transcription factor
SPI1	Transcription factor PU.1
MAP3K5	Mitogen-activated protein kinase kinase kinase 5
HDAC6	Histone deacetylase 6
ANGPT1	Angiopoietin-1
GRN	Progranulin
IL17F	Interleukin-17F
PDE4D	cAMP-specific 3',5'-cyclic phosphodiesterase 4D
MNAT1	CDK-activating kinase assembly factor MAT1
IL23R	Interleukin-23 receptor
CCT3	T-complex protein 1 subunit gamma
RGS2	Regulator of G-protein signaling 2
IL34	Interleukin-34
MEN1	Menin
COL6A3	Collagen alpha-3(VI) chain
INHBA	Inhibin beta A chain
SKP1	S-phase kinase-associated protein 1
SLC1A5	Neutral amino acid transporter B(0)
PPP2CA	Serine/threonine-protein phosphatase 2A catalytic subunit alpha isoform
IL11RA	Interleukin-11 receptor subunit alpha
DOT1L	Histone-lysine N-methyltransferase, H3 lysine-79 specific
PSMD12	26S proteasome non-ATPase regulatory subunit 12
SLA2	Src-like-adapter 2
FZD5	Frizzled-5
XAF1	XIAP-associated factor 1
MAPKAPK5	MAP kinase-activated protein kinase 5
CPT1C	Carnitine O-palmitoyltransferase 1, brain isoform
PLCD1	1-phosphatidylinositol 4,5-bisphosphate phosphodiesterase delta-1
PSMB2	Proteasome subunit beta type-2
FRS2	Fibroblast growth factor receptor substrate 2
TNFRSF4	Tumor necrosis factor receptor superfamily member 4
HAVCR2	Hepatitis A virus cellular receptor 2
ORMDL3	ORM1-like protein 3
LDLR	Low-density lipoprotein receptor
NT5E	5'-nucleotidase
HLA-G	HLA class I histocompatibility antigen, alpha chain G
DDR1	Epithelial discoidin domain-containing receptor 1
ARTN	Artemin
AREG	Amphiregulin
SST	Somatostatin
STIM1	Stromal interaction molecule 1
NLRP3	NACHT, LRR and PYD domains-containing protein 3
TNFRSF11B	Tumor necrosis factor receptor superfamily member 11B
GNB1	Guanine nucleotide-binding protein G(I)/G(S)/G(T) subunit beta-1
CLCA1	Calcium-activated chloride channel regulator 1
CCL13	C-C motif chemokine 13
IL17B	Interleukin-17B
CARD18	Caspase recruitment domain-containing protein 18
RETN	Resistin
HLA-C	HLA class I histocompatibility antigen, C alpha chain
GSTA2	Glutathione S-transferase A2
ANK1	Ankyrin-1
ATF3	Cyclic AMP-dependent transcription factor ATF-3
IL17RA	Interleukin-17 receptor A
GFAP	Glial fibrillary acidic protein
TRPV1	Transient receptor potential cation channel subfamily V member 1
IDO1	Indoleamine 2,3-dioxygenase 1
KAT5	Histone acetyltransferase KAT5
CLCA3P	Calcium-activated chloride channel regulator family member 3
CLCA4	Calcium-activated chloride channel regulator 4
ELANE	Neutrophil elastase
CCL19	C-C motif chemokine 19
KEAP1	Kelch-like ECH-associated protein 1
EGF	Pro-epidermal growth factor
IFNL1	Interferon lambda-1
FOXO1	Forkhead box protein O1
IGSF1	Immunoglobulin superfamily member 1
IL20	Interleukin-20
HLA-DOB	HLA class II histocompatibility antigen, DO beta chain
IL24	Interleukin-24
FGF20	Fibroblast growth factor 20
VEGFC	Vascular endothelial growth factor C
BMP2	Bone morphogenetic protein 2
HLA-F	HLA class I histocompatibility antigen, alpha chain F
NRAS	GTPase NRas
FGF13	Fibroblast growth factor 13
IL1RAPL1	Interleukin-1 receptor accessory protein-like 1
HLA-DRB3	HLA class II histocompatibility antigen, DR beta 3 chain
ADAM10	Disintegrin and metalloproteinase domain-containing protein 10
LY86	Lymphocyte antigen 86
ADH5	Alcohol dehydrogenase class-3
IGF2	Insulin-like growth factor II
GAA	Lysosomal alpha-glucosidase
VEGFD	Vascular endothelial growth factor D
JAG1	Protein jagged-1
IL21R	Interleukin-21 receptor
TICAM2	TIR domain-containing adapter molecule 2
NDUFB8	NADH dehydrogenase [ubiquinone] 1 beta subcomplex subunit 8, mitochondrial
AOC3	Membrane primary amine oxidase
TNFRSF13C	Tumor necrosis factor receptor superfamily member 13C
FCGR2A	Low affinity immunoglobulin gamma Fc region receptor II-a
NDUFV3	NADH dehydrogenase [ubiquinone] flavoprotein 3, mitochondrial
GRP	Gastrin-releasing peptide
APH1A	Gamma-secretase subunit APH-1A
TNFSF18	Tumor necrosis factor ligand superfamily member 18
CNTF	Ciliary neurotrophic factor
PROS1	Vitamin K-dependent protein S
IRF4	Interferon regulatory factor 4
FGF21	Fibroblast growth factor 21
IFNL3	Interferon lambda-3
RHOC	Rho-related GTP-binding protein RhoC
ITPR2	Inositol 1,4,5-trisphosphate receptor type 2
AGRP	Agouti-related protein
TNFRSF25	Tumor necrosis factor receptor superfamily member 25
IL4I1	L-amino-acid oxidase
IL36G	Interleukin-36 gamma
NTF4	Neurotrophin-4
HSF1	Heat shock factor protein 1
CES1	Liver carboxylesterase 1
NUP214	Nuclear pore complex protein Nup214
DCPS	m7GpppX diphosphatase
BMP6	Bone morphogenetic protein 6
ATM	Serine-protein kinase ATM
LGMN	Legumain
SIGMAR1	Sigma non-opioid intracellular receptor 1
STAT4	Signal transducer and activator of transcription 4
EPHB4	Ephrin type-B receptor 4
VAV1	Proto-oncogene vav
PTGDR2	Prostaglandin D2 receptor 2
SAT1	Diamine acetyltransferase 1
OASL	2'-5'-oligoadenylate synthase-like protein
IL22RA2	Interleukin-22 receptor subunit alpha-2
PARK7	Parkinson disease protein 7
IL22RA1	Interleukin-22 receptor subunit alpha-1
PGLYRP1	Peptidoglycan recognition protein 1
MID1	E3 ubiquitin-protein ligase Midline-1
GDF2	Growth/differentiation factor 2
FKBP5	Peptidyl-prolyl cis-trans isomerase FKBP5
ELK1	ETS domain-containing protein Elk-1
GAB1	GRB2-associated-binding protein 1
HTATIP2	Oxidoreductase HTATIP2
BID	BH3-interacting domain death agonist
TOMM40	Mitochondrial import receptor subunit TOM40 homolog
NRTN	Neurturin
WNT7A	Protein Wnt-7a
SH2B1	SH2B adapter protein 1
F8	Coagulation factor VIII
GSTM1	Glutathione S-transferase Mu 1
PLCB3	1-phosphatidylinositol 4,5-bisphosphate phosphodiesterase beta-3
RASGRP4	RAS guanyl-releasing protein 4
BAZ1B	Tyrosine-protein kinase BAZ1B
ADRB2	Beta-2 adrenergic receptor
HLA-DRB4	HLA class II histocompatibility antigen, DR beta 4 chain
ACTG2	Actin, gamma-enteric smooth muscle
CRH	Corticoliberin
ASPG	60 kDa lysophospholipase
RITA1	RBPJ-interacting and tubulin-associated protein 1
CASP7	Caspase-7
DNMT3A	DNA (cytosine-5)-methyltransferase 3A
IFNB1	Interferon beta
LTBR	Tumor necrosis factor receptor superfamily member 3
F2	Prothrombin
PRTN3	Myeloblastin
PTGER4	Prostaglandin E2 receptor EP4 subtype
KLKB1	Plasma kallikrein
MAP2K3	Dual specificity mitogen-activated protein kinase kinase 3
EGR1	Early growth response protein 1
IL9R	Interleukin-9 receptor
TRPA1	Transient receptor potential cation channel subfamily A member 1
DPP4	Dipeptidyl peptidase 4
TNFRSF12A	Tumor necrosis factor receptor superfamily member 12A
ALDH1A2	Retinal dehydrogenase 2
TRPM8	Transient receptor potential cation channel subfamily M member 8
CAPNS1	Calpain small subunit 1
STXBP2	Syntaxin-binding protein 2
IER3	Radiation-inducible immediate-early gene IEX-1
NR1D2	Nuclear receptor subfamily 1 group D member 2
SMAD2	Mothers against decapentaplegic homolog 2
NFATC1	Nuclear factor of activated T-cells, cytoplasmic 1
IL2RB	Interleukin-2 receptor subunit beta
GSTP1	Glutathione S-transferase P
LTA4H	Leukotriene A-4 hydrolase
PLG	Plasminogen
REL	Proto-oncogene c-Rel
IRF8	Interferon regulatory factor 8
PTX3	Pentraxin-related protein PTX3
TBXAS1	Thromboxane-A synthase
FNDC3A	Fibronectin type-III domain-containing protein 3A
PELI1	E3 ubiquitin-protein ligase pellino homolog 1
RAC2	Ras-related C3 botulinum toxin substrate 2
CCRL2	C-C chemokine receptor-like 2
GPX1	Glutathione peroxidase 1
G6PC	Glucose-6-phosphatase
TAB3	TGF-beta-activated kinase 1 and MAP3K7-binding protein 3
PPP2R5A	Serine/threonine-protein phosphatase 2A 56 kDa regulatory subunit alpha isoform
VEGFB	Vascular endothelial growth factor B
IRF9	Interferon regulatory factor 9
RSAD2	Radical S-adenosyl methionine domain-containing protein 2
TRAF3IP2	Adapter protein CIKS
MMP3	Stromelysin-1
AQP1	Aquaporin-1
SARM1	NAD(+) hydrolase SARM1
PRKCQ	Protein kinase C theta type
MUSK	Muscle, skeletal receptor tyrosine-protein kinase
F9	Coagulation factor IX
IL17C	Interleukin-17C
OAS2	2'-5'-oligoadenylate synthase 2
TRPM7	Transient receptor potential cation channel subfamily M member 7
NFKBIZ	NF-kappa-B inhibitor zeta
PAK4	Serine/threonine-protein kinase PAK 4
CLCF1	Cardiotrophin-like cytokine factor 1
IRF1	Interferon regulatory factor 1
ITGB7	Integrin beta-7
HNRNPD	Heterogeneous nuclear ribonucleoprotein D0
NPPB	Natriuretic peptides B
ITK	Tyrosine-protein kinase ITK/TSK
ACACB	Acetyl-CoA carboxylase 2
MBL2	Mannose-binding protein C
CXCR5	C-X-C chemokine receptor type 5
PSMD4	26S proteasome non-ATPase regulatory subunit 4
PAK6	Serine/threonine-protein kinase PAK 6
SNRPD2	Small nuclear ribonucleoprotein Sm D2
ACSBG1	Long-chain-fatty-acid--CoA ligase ACSBG1
IFI35	Interferon-induced 35 kDa protein
NFKBIE	NF-kappa-B inhibitor epsilon
HPS1	Hermansky-Pudlak syndrome 1 protein
S100A8	Protein S100-A8
HLA-A	HLA class I histocompatibility antigen, A alpha chain
TFRC	Transferrin receptor protein 1
OXT	Oxytocin-neurophysin 1
SPARC	SPARC
TRIM26	Tripartite motif-containing protein 26
TNFRSF9	Tumor necrosis factor receptor superfamily member 9
CD55	Complement decay-accelerating factor
F7	Coagulation factor VII
CTSG	Cathepsin G
ACE2	Angiotensin-converting enzyme 2
CXCR2	C-X-C chemokine receptor type 2
F2R	Proteinase-activated receptor 1
CXCL1	Growth-regulated alpha protein
SGK1	Serine/threonine-protein kinase Sgk1
KLF2	Krueppel-like factor 2
WNT10A	Protein Wnt-10a
CCL4	C-C motif chemokine 4
TNFSF12	Tumor necrosis factor ligand superfamily member 12
GDNF	Glial cell line-derived neurotrophic factor
MMP12	Macrophage metalloelastase
LY96	Lymphocyte antigen 96
ADIPOR1	Adiponectin receptor protein 1
BMP4	Bone morphogenetic protein 4
SCNN1B	Amiloride-sensitive sodium channel subunit beta
ELK3	ETS domain-containing protein Elk-3
RELB	Transcription factor RelB
SMAD4	Mothers against decapentaplegic homolog 4
PYCARD	Apoptosis-associated speck-like protein containing a CARD
PRKAR1A	cAMP-dependent protein kinase type I-alpha regulatory subunit
ADCY5	Adenylate cyclase type 5
GRM4	Metabotropic glutamate receptor 4
ATP2C1	Calcium-transporting ATPase type 2C member 1
MYLK3	Myosin light chain kinase 3
STING1	Stimulator of interferon genes protein
PTMS	Parathymosin
MYLK2	Myosin light chain kinase 2, skeletal/cardiac muscle
SERPINB2	Plasminogen activator inhibitor 2
CCR10	C-C chemokine receptor type 10
SND1	Staphylococcal nuclease domain-containing protein 1
CADM1	Cell adhesion molecule 1
TGFB3	Transforming growth factor beta-3 proprotein
TNFRSF10B	Tumor necrosis factor receptor superfamily member 10B
ENPP2	Ectonucleotide pyrophosphatase/phosphodiesterase family member 2
TIMP3	Metalloproteinase inhibitor 3
ALCAM	CD166 antigen
CD3E	T-cell surface glycoprotein CD3 epsilon chain
NANOS1	Nanos homolog 1
CYBA	Cytochrome b-245 light chain
AQP4	Aquaporin-4
CYP27A1	Sterol 26-hydroxylase, mitochondrial
ACTA2	Actin, aortic smooth muscle
PIGR	Polymeric immunoglobulin receptor
ACTA1	Actin, alpha skeletal muscle
MAPK10	Mitogen-activated protein kinase 10
TSC1	Hamartin
CCR6	C-C chemokine receptor type 6
C4BPA	C4b-binding protein alpha chain
IL7R	Interleukin-7 receptor subunit alpha
FGG	Fibrinogen gamma chain
NOP2	Probable 28S rRNA (cytosine(4447)-C(5))-methyltransferase
OPTN	Optineurin
NCL	Nucleolin
BCL2L11	Bcl-2-like protein 11
SOCS5	Suppressor of cytokine signaling 5
ATXN1	Ataxin-1
RBPMS	RNA-binding protein with multiple splicing
SEMA4D	Semaphorin-4D
DENND1B	DENN domain-containing protein 1B
LNPEP	Leucyl-cystinyl aminopeptidase
ITPR1	Inositol 1,4,5-trisphosphate receptor type 1
CERT1	Ceramide transfer protein
PLD1	Phospholipase D1
PAK3	Serine/threonine-protein kinase PAK 3
BMPR1B	Bone morphogenetic protein receptor type-1B
HIP1	Huntingtin-interacting protein 1
GRM1	Metabotropic glutamate receptor 1
CD300LF	CMRF35-like molecule 1
DSG2	Desmoglein-2
RRAGA	Ras-related GTP-binding protein A
WEE1	Wee1-like protein kinase
ROBO2	Roundabout homolog 2
ATF1	Cyclic AMP-dependent transcription factor ATF-1
EPRS1	Bifunctional glutamate/proline--tRNA ligase
RNF43	E3 ubiquitin-protein ligase RNF43
RAPGEF4	Rap guanine nucleotide exchange factor 4
DYSF	Dysferlin
STX4	Syntaxin-4
PATJ	InaD-like protein
PSMB7	Proteasome subunit beta type-7
REST	RE1-silencing transcription factor
APTX	Aprataxin
PPFIA1	Liprin-alpha-1
ADCY4	Adenylate cyclase type 4
FMNL1	Formin-like protein 1
BIRC5	Baculoviral IAP repeat-containing protein 5
NDUFS4	NADH dehydrogenase [ubiquinone] iron-sulfur protein 4, mitochondrial
CFTR	Cystic fibrosis transmembrane conductance regulator
IL27	Interleukin-27 subunit alpha
TIRAP	Toll/interleukin-1 receptor domain-containing adapter protein
NQO1	NAD(P)H dehydrogenase [quinone] 1
PDE4A	cAMP-specific 3',5'-cyclic phosphodiesterase 4A
RORC	Nuclear receptor ROR-gamma
ERN1	Serine/threonine-protein kinase/endoribonuclease IRE1
HNRNPK	Heterogeneous nuclear ribonucleoprotein K
BCL6	B-cell lymphoma 6 protein
CXCL2	C-X-C motif chemokine 2
SDC1	Syndecan-1
ALDH9A1	4-trimethylaminobutyraldehyde dehydrogenase
THPO	Thrombopoietin
BECN1	Beclin-1
AAAS	Aladin
NGFR	Tumor necrosis factor receptor superfamily member 16
IL17D	Interleukin-17D
NOD1	Nucleotide-binding oligomerization domain-containing protein 1
SLC6A4	Sodium-dependent serotonin transporter
IL32	Interleukin-32
HDAC1	Histone deacetylase 1
PSMC1	26S proteasome regulatory subunit 4
COL11A2	Collagen alpha-2(XI) chain
OSM	Oncostatin-M
PDE5A	cGMP-specific 3',5'-cyclic phosphodiesterase
CYP1B1	Cytochrome P450 1B1
IRF5	Interferon regulatory factor 5
HRH1	Histamine H1 receptor
FLT3LG	Fms-related tyrosine kinase 3 ligand
GATA1	Erythroid transcription factor
IFNLR1	Interferon lambda receptor 1
SCNN1G	Amiloride-sensitive sodium channel subunit gamma
NR4A2	Nuclear receptor subfamily 4 group A member 2
PPARD	Peroxisome proliferator-activated receptor delta
NDUFA2	NADH dehydrogenase [ubiquinone] 1 alpha subcomplex subunit 2
BIRC3	Baculoviral IAP repeat-containing protein 3
ZEB1	Zinc finger E-box-binding homeobox 1
IL10RA	Interleukin-10 receptor subunit alpha
JUP	Junction plakoglobin
IL1R2	Interleukin-1 receptor type 2
CXCL9	C-X-C motif chemokine 9
RASA1	Ras GTPase-activating protein 1
NACA	Nascent polypeptide-associated complex subunit alpha, muscle-specific form
BMP7	Bone morphogenetic protein 7
HSPA1A	Heat shock 70 kDa protein 1A
IL12RB1	Interleukin-12 receptor subunit beta-1
FMR1	Synaptic functional regulator FMR1
LRRK2	Leucine-rich repeat serine/threonine-protein kinase 2
SNAI1	Zinc finger protein SNAI1
IL11	Interleukin-11
TNFSF9	Tumor necrosis factor ligand superfamily member 9
MERTK	Tyrosine-protein kinase Mer
DUSP2	Dual specificity protein phosphatase 2
AGR2	Anterior gradient protein 2 homolog
CYSLTR1	Cysteinyl leukotriene receptor 1
CLDN3	Claudin-3
SLC18A2	Synaptic vesicular amine transporter
RIPK3	Receptor-interacting serine/threonine-protein kinase 3
GLS	Glutaminase kidney isoform, mitochondrial
SEC14L2	SEC14-like protein 2
IL12RB2	Interleukin-12 receptor subunit beta-2
IDH1	Isocitrate dehydrogenase [NADP] cytoplasmic
ODC1	Ornithine decarboxylase
ASPH	Aspartyl/asparaginyl beta-hydroxylase
TRAF1	TNF receptor-associated factor 1
CXCL3	C-X-C motif chemokine 3
CXCL5	C-X-C motif chemokine 5
CXCR3	C-X-C chemokine receptor type 3
IDH2	Isocitrate dehydrogenase [NADP], mitochondrial
IFIT2	Interferon-induced protein with tetratricopeptide repeats 2
TPMT	Thiopurine S-methyltransferase
LIFR	Leukemia inhibitory factor receptor
PRL	Prolactin
PLCB1	1-phosphatidylinositol 4,5-bisphosphate phosphodiesterase beta-1
GPI	Glucose-6-phosphate isomerase
DAPK1	Death-associated protein kinase 1
UGCG	Ceramide glucosyltransferase
EPHA1	Ephrin type-A receptor 1
MTR	Methionine synthase
NFATC3	Nuclear factor of activated T-cells, cytoplasmic 3
TRH	Pro-thyrotropin-releasing hormone
CDH11	Cadherin-11
SLC11A2	Natural resistance-associated macrophage protein 2
NRG2	Pro-neuregulin-2, membrane-bound isoform
RBCK1	RanBP-type and C3HC4-type zinc finger-containing protein 1
IL20RB	Interleukin-20 receptor subunit beta
CCR3	C-C chemokine receptor type 3
LIMK1	LIM domain kinase 1
COL28A1	Collagen alpha-1(XXVIII) chain
C1QBP	Complement component 1 Q subcomponent-binding protein, mitochondrial
PTPRZ1	Receptor-type tyrosine-protein phosphatase zeta
RGS3	Regulator of G-protein signaling 3
CTBP1	C-terminal-binding protein 1
IK	Protein Red
IL1RL2	Interleukin-1 receptor-like 2
ADRM1	Proteasomal ubiquitin receptor ADRM1
DUSP4	Dual specificity protein phosphatase 4
MATK	Megakaryocyte-associated tyrosine-protein kinase
NT5C2	Cytosolic purine 5'-nucleotidase
CD180	CD180 antigen
TPBG	Trophoblast glycoprotein
IMPA1	Inositol monophosphatase 1
TALDO1	Transaldolase
BMP3	Bone morphogenetic protein 3
EDA	Ectodysplasin-A
ADCY7	Adenylate cyclase type 7
WNT2B	Protein Wnt-2b
EDA2R	Tumor necrosis factor receptor superfamily member 27
EPB41	Protein 4.1
CD36	Platelet glycoprotein 4
CTNNAL1	Alpha-catulin
PI4KB	Phosphatidylinositol 4-kinase beta
CXCL16	C-X-C motif chemokine 16
IFNW1	Interferon omega-1
GDF9	Growth/differentiation factor 9
DUSP3	Dual specificity protein phosphatase 3
IL37	Interleukin-37
NODAL	Nodal homolog
NPPA	Natriuretic peptides A
IFNA13	Interferon alpha-1/13
CD27	CD27 antigen
GNGT2	Guanine nucleotide-binding protein G(I)/G(S)/G(O) subunit gamma-T2
CORT	Cortistatin
BMP2K	BMP-2-inducible protein kinase
TNFSF10	Tumor necrosis factor ligand superfamily member 10
MS4A2	High affinity immunoglobulin epsilon receptor subunit beta
PPT1	Palmitoyl-protein thioesterase 1
NISCH	Nischarin
CYBB	Cytochrome b-245 heavy chain
CCND2	G1/S-specific cyclin-D2
TLR10	Toll-like receptor 10
IL7	Interleukin-7
NDUFS6	NADH dehydrogenase [ubiquinone] iron-sulfur protein 6, mitochondrial
G6PD	Glucose-6-phosphate 1-dehydrogenase
RARG	Retinoic acid receptor gamma
HNRNPM	Heterogeneous nuclear ribonucleoprotein M
PPARGC1A	Peroxisome proliferator-activated receptor gamma coactivator 1-alpha
IRS2	Insulin receptor substrate 2
MC4R	Melanocortin receptor 4
PHF11	PHD finger protein 11
TGFB2	Transforming growth factor beta-2 proprotein
MGMT	Methylated-DNA--protein-cysteine methyltransferase
MLH1	DNA mismatch repair protein Mlh1
CD38	ADP-ribosyl cyclase/cyclic ADP-ribose hydrolase 1
FGF5	Fibroblast growth factor 5
KDM1A	Lysine-specific histone demethylase 1A
CCL4L2	C-C motif chemokine 4-like
ST6GAL1	Beta-galactoside alpha-2,6-sialyltransferase 1
PREP	Prolyl endopeptidase
PLAU	Urokinase-type plasminogen activator
FGF7	Fibroblast growth factor 7
WNT2	Protein Wnt-2
ABCA1	Phospholipid-transporting ATPase ABCA1
TARS1	Threonine--tRNA ligase 1, cytoplasmic
CCL27	C-C motif chemokine 27
TRAP1	Heat shock protein 75 kDa, mitochondrial
GDF5	Growth/differentiation factor 5
MYL3	Myosin light chain 3
GLB1	Beta-galactosidase
FPR3	N-formyl peptide receptor 3
IFNA10	Interferon alpha-10
IFNA17	Interferon alpha-17
IFNA21	Interferon alpha-21
FOLH1	Glutamate carboxypeptidase 2
SGPL1	Sphingosine-1-phosphate lyase 1
PAK5	Serine/threonine-protein kinase PAK 5
HLA-DQB2	HLA class II histocompatibility antigen, DQ beta 2 chain
NRG3	Pro-neuregulin-3, membrane-bound isoform
SOX2	Transcription factor SOX-2
TAOK3	Serine/threonine-protein kinase TAO3
EPHA7	Ephrin type-A receptor 7
PFKP	ATP-dependent 6-phosphofructokinase, platelet type
IL26	Interleukin-26
DES	Desmin
SCPEP1	Retinoid-inducible serine carboxypeptidase
ABL1	Tyrosine-protein kinase ABL1
NDUFAB1	Acyl carrier protein, mitochondrial
INHA	Inhibin alpha chain
INHBE	Inhibin beta E chain
CTSD	Cathepsin D
GSN	Gelsolin
IFNL2	Interferon lambda-2
NDUFA8	NADH dehydrogenase [ubiquinone] 1 alpha subcomplex subunit 8
NDUFB6	NADH dehydrogenase [ubiquinone] 1 beta subcomplex subunit 6
FGF10	Fibroblast growth factor 10
SFTPB	Pulmonary surfactant-associated protein B
PLA2G1B	Phospholipase A2
UTRN	Utrophin
RAP1A	Ras-related protein Rap-1A
TFPI	Tissue factor pathway inhibitor
FUT1	Galactoside alpha-(1,2)-fucosyltransferase 1
FAP	Prolyl endopeptidase FAP
ARRB2	Beta-arrestin-2
EPHX2	Bifunctional epoxide hydrolase 2
CHEK2	Serine/threonine-protein kinase Chk2
SIGLEC1	Sialoadhesin
S100A6	Protein S100-A6
GLRX	Glutaredoxin-1
EREG	Proepiregulin
SCN9A	Sodium channel protein type 9 subunit alpha
TWIST1	Twist-related protein 1
GPER1	G-protein coupled estrogen receptor 1
PRDX1	Peroxiredoxin-1
ALDH2	Aldehyde dehydrogenase, mitochondrial
HDAC8	Histone deacetylase 8
HPGD	15-hydroxyprostaglandin dehydrogenase [NAD(+)]
IL1F10	Interleukin-1 family member 10
RAB5A	Ras-related protein Rab-5A
CS	Citrate synthase, mitochondrial
GAL	Galanin peptides
PRDX2	Peroxiredoxin-2
IFNA5	Interferon alpha-5
CTSH	Pro-cathepsin H
SPTLC1	Serine palmitoyltransferase 1
ALOX12	Polyunsaturated fatty acid lipoxygenase ALOX12
CALM2	Calmodulin-2
CD2	T-cell surface antigen CD2
ADIPOR2	Adiponectin receptor protein 2
ALDOA	Fructose-bisphosphate aldolase A
GNAQ	Guanine nucleotide-binding protein G(q) subunit alpha
APEX1	DNA-(apurinic or apyrimidinic site) lyase
IFNA7	Interferon alpha-7
BCAT2	Branched-chain-amino-acid aminotransferase, mitochondrial
AASS	Alpha-aminoadipic semialdehyde synthase, mitochondrial
COL6A2	Collagen alpha-2(VI) chain
DLL3	Delta-like protein 3
MCAT	Malonyl-CoA-acyl carrier protein transacylase, mitochondrial
COL11A1	Collagen alpha-1(XI) chain
IL36A	Interleukin-36 alpha
TRAF5	TNF receptor-associated factor 5
NFS1	Cysteine desulfurase, mitochondrial
PIAS4	E3 SUMO-protein ligase PIAS4
CYB5A	Cytochrome b5
CYP2B6	Cytochrome P450 2B6
GLI3	Transcriptional activator GLI3
HPN	Serine protease hepsin
RGS5	Regulator of G-protein signaling 5
PPY	Pancreatic prohormone
COL6A6	Collagen alpha-6(VI) chain
WNT10B	Protein Wnt-10b
WNT5B	Protein Wnt-5b
TXNRD2	Thioredoxin reductase 2, mitochondrial
SHH	Sonic hedgehog protein
PTPRB	Receptor-type tyrosine-protein phosphatase beta
COX4I1	Cytochrome c oxidase subunit 4 isoform 1, mitochondrial
TRIB3	Tribbles homolog 3
S100A11	Protein S100-A11
RHOG	Rho-related GTP-binding protein RhoG
BTG2	Protein BTG2
MDH2	Malate dehydrogenase, mitochondrial
LAMB3	Laminin subunit beta-3
UBA1	Ubiquitin-like modifier-activating enzyme 1
MELK	Maternal embryonic leucine zipper kinase
GPRC5A	Retinoic acid-induced protein 3
MCCC1	Methylcrotonoyl-CoA carboxylase subunit alpha, mitochondrial
DECR1	2,4-dienoyl-CoA reductase, mitochondrial
SPON1	Spondin-1
TXLNA	Alpha-taxilin
OXSR1	Serine/threonine-protein kinase OSR1
MST1R	Macrophage-stimulating protein receptor
BLVRA	Biliverdin reductase A
PLCB4	1-phosphatidylinositol 4,5-bisphosphate phosphodiesterase beta-4
SELE	E-selectin
SAV1	Protein salvador homolog 1
F3	Tissue factor
NDUFS2	NADH dehydrogenase [ubiquinone] iron-sulfur protein 2, mitochondrial
IFIH1	Interferon-induced helicase C domain-containing protein 1
AR	Androgen receptor
NOTCH1	Neurogenic locus notch homolog protein 1
TMPRSS2	Transmembrane protease serine 2
ADA	Adenosine deaminase
HSPD1	60 kDa heat shock protein, mitochondrial
HSPE1	10 kDa heat shock protein, mitochondrial
FOSL1	Fos-related antigen 1
VDR	Vitamin D3 receptor
FADS2	Acyl-CoA 6-desaturase
TARDBP	TAR DNA-binding protein 43
FASN	Fatty acid synthase
CHRM2	Muscarinic acetylcholine receptor M2
UBE3A	Ubiquitin-protein ligase E3A
ITGA2	Integrin alpha-2
SELPLG	P-selectin glycoprotein ligand 1
SIK1	Serine/threonine-protein kinase SIK1
EPHA2	Ephrin type-A receptor 2
FTL	Ferritin light chain
ATG5	Autophagy protein 5
RAD50	DNA repair protein RAD50
PTPA	Serine/threonine-protein phosphatase 2A activator
XPNPEP3	Xaa-Pro aminopeptidase 3
SELP	P-selectin
ANXA5	Annexin A5
PDE4B	cAMP-specific 3',5'-cyclic phosphodiesterase 4B
MME	Neprilysin
RARA	Retinoic acid receptor alpha
PSMB5	Proteasome subunit beta type-5
ATF4	Cyclic AMP-dependent transcription factor ATF-4
EIF3B	Eukaryotic translation initiation factor 3 subunit B
JUNB	Transcription factor jun-B
GBA	Lysosomal acid glucosylceramidase
NOTCH2	Neurogenic locus notch homolog protein 2
MEX3D	RNA-binding protein MEX3D
GLP1R	Glucagon-like peptide 1 receptor
AIF1	Allograft inflammatory factor 1
CD46	Membrane cofactor protein
NOTCH3	Neurogenic locus notch homolog protein 3
CLINT1	Clathrin interactor 1
DMD	Dystrophin
PAWR	PRKC apoptosis WT1 regulator protein
DNM1L	Dynamin-1-like protein
AGO2	Protein argonaute-2
S100A4	Protein S100-A4
CAP1	Adenylyl cyclase-associated protein 1
CARD9	Caspase recruitment domain-containing protein 9
NCOA3	Nuclear receptor coactivator 3
PTPN22	Tyrosine-protein phosphatase non-receptor type 22
CGAS	Cyclic GMP-AMP synthase
CYP11A1	Cholesterol side-chain cleavage enzyme, mitochondrial
CTNND1	Catenin delta-1
PDIA3	Protein disulfide-isomerase A3
HK2	Hexokinase-2
CARD8	Caspase recruitment domain-containing protein 8
MITF	Microphthalmia-associated transcription factor
PPP1R12A	Protein phosphatase 1 regulatory subunit 12A
IVNS1ABP	Influenza virus NS1A-binding protein
ARHGAP32	Rho GTPase-activating protein 32
PKD2	Polycystin-2
PARD3	Partitioning defective 3 homolog
DDB1	DNA damage-binding protein 1
LRBA	Lipopolysaccharide-responsive and beige-like anchor protein
ACTR2	Actin-related protein 2
ELP1	Elongator complex protein 1
HTR2A	5-hydroxytryptamine receptor 2A
PNP	Purine nucleoside phosphorylase
HDAC5	Histone deacetylase 5
BMP1	Bone morphogenetic protein 1
AQP3	Aquaporin-3
TYRO3	Tyrosine-protein kinase receptor TYRO3
EIF3A	Eukaryotic translation initiation factor 3 subunit A
TNFRSF21	Tumor necrosis factor receptor superfamily member 21
SIRT1	NAD-dependent protein deacetylase sirtuin-1
NECTIN2	Nectin-2
SPINT1	Kunitz-type protease inhibitor 1
ARSB	Arylsulfatase B
CEACAM6	Carcinoembryonic antigen-related cell adhesion molecule 6
ADGRE5	Adhesion G protein-coupled receptor E5
LRP6	Low-density lipoprotein receptor-related protein 6
ERAP1	Endoplasmic reticulum aminopeptidase 1
SLC9A3R1	Na(+)/H(+) exchange regulatory cofactor NHE-RF1
HIF3A	Hypoxia-inducible factor 3-alpha
ARFGEF1	Brefeldin A-inhibited guanine nucleotide-exchange protein 1
SPINT2	Kunitz-type protease inhibitor 2
NECTIN4	Nectin-4
PFN1	Profilin-1
ADCY8	Adenylate cyclase type 8
HERPUD1	Homocysteine-responsive endoplasmic reticulum-resident ubiquitin-like domain member 1 protein
PTGR2	Prostaglandin reductase 2
GPC1	Glypican-1
CD209	CD209 antigen
STMN1	Stathmin
F5	Coagulation factor V
BAK1	Bcl-2 homologous antagonist/killer
RAMP1	Receptor activity-modifying protein 1
EVPL	Envoplakin
ERCC1	DNA excision repair protein ERCC-1
LRPAP1	Alpha-2-macroglobulin receptor-associated protein
NEU1	Sialidase-1
PARP14	Protein mono-ADP-ribosyltransferase PARP14
CNDP2	Cytosolic non-specific dipeptidase
ETV4	ETS translocation variant 4
S100A10	Protein S100-A10
TCF7L2	Transcription factor 7-like 2
CTNNA1	Catenin alpha-1
ILK	Integrin-linked protein kinase
LAMB2	Laminin subunit beta-2
PRDX4	Peroxiredoxin-4
UPF1	Regulator of nonsense transcripts 1
ROBO1	Roundabout homolog 1
ARHGAP35	Rho GTPase-activating protein 35
CASS4	Cas scaffolding protein family member 4
CHKA	Choline kinase alpha
FKBP8	Peptidyl-prolyl cis-trans isomerase FKBP8
HCN4	Potassium/sodium hyperpolarization-activated cyclic nucleotide-gated channel 4
ZMYND8	Protein kinase C-binding protein 1
GRIN2D	Glutamate receptor ionotropic, NMDA 2D
CD276	CD276 antigen
LTA	Lymphotoxin-alpha
SCARB2	Lysosome membrane protein 2
HSPG2	Basement membrane-specific heparan sulfate proteoglycan core protein
ITGB8	Integrin beta-8
TTR	Transthyretin
APOB	Apolipoprotein B-100
SERPINC1	Antithrombin-III
MGAM	Maltase-glucoamylase, intestinal
HLA-DQA2	HLA class II histocompatibility antigen, DQ alpha 2 chain
MRPS22	28S ribosomal protein S22, mitochondrial
HBB	Hemoglobin subunit beta
P2RY2	P2Y purinoceptor 2
PELO	Protein pelota homolog
ARNTL	Aryl hydrocarbon receptor nuclear translocator-like protein 1
CD33	Myeloid cell surface antigen CD33
PECAM1	Platelet endothelial cell adhesion molecule
IDS	Iduronate 2-sulfatase
CTSC	Dipeptidyl peptidase 1
ATG7	Ubiquitin-like modifier-activating enzyme ATG7
CYP2R1	Vitamin D 25-hydroxylase
CD247	T-cell surface glycoprotein CD3 zeta chain
ATG16L1	Autophagy-related protein 16-1
CCL22	C-C motif chemokine 22
MAPT	Microtubule-associated protein tau
LAMP1	Lysosome-associated membrane glycoprotein 1
NBN	Nibrin
COL6A5	Collagen alpha-5(VI) chain
TNC	Tenascin
ALAS1	5-aminolevulinate synthase, nonspecific, mitochondrial
MAPK4	Mitogen-activated protein kinase 4
STAC	SH3 and cysteine-rich domain-containing protein
MGAT5	Alpha-1,6-mannosylglycoprotein 6-beta-N-acetylglucosaminyltransferase A
SAT2	Diamine acetyltransferase 2
PIDD1	p53-induced death domain-containing protein 1
STX8	Syntaxin-8
XIAP	E3 ubiquitin-protein ligase XIAP
EZH2	Histone-lysine N-methyltransferase EZH2
CASP12	Inactive caspase-12
CTSA	Lysosomal protective protein
P2RY12	P2Y purinoceptor 12
KLRB1	Killer cell lectin-like receptor subfamily B member 1
CCNA2	Cyclin-A2
LGALS1	Galectin-1
AP5Z1	AP-5 complex subunit zeta-1
XCL1	Lymphotactin
ASCC2	Activating signal cointegrator 1 complex subunit 2
H4-16	Histone H4
CXXC1	CXXC-type zinc finger protein 1
LMNA	Prelamin-A/C
TH	Tyrosine 3-monooxygenase
PDPN	Podoplanin
CD3G	T-cell surface glycoprotein CD3 gamma chain
SHBG	Sex hormone-binding globulin
CHAMP1	Chromosome alignment-maintaining phosphoprotein 1
NDUFB11	NADH dehydrogenase [ubiquinone] 1 beta subcomplex subunit 11, mitochondrial
ABCC1	Multidrug resistance-associated protein 1
HEXA	Beta-hexosaminidase subunit alpha
NDUFB7	NADH dehydrogenase [ubiquinone] 1 beta subcomplex subunit 7
TAF1	Transcription initiation factor TFIID subunit 1
FOXA2	Hepatocyte nuclear factor 3-beta
CYP3A5	Cytochrome P450 3A5
SEMA3B	Semaphorin-3B
BRD4	Bromodomain-containing protein 4
GARS1	Glycine--tRNA ligase
CCNH	Cyclin-H
SLAMF7	SLAM family member 7
CLC	Galectin-10
DOCK8	Dedicator of cytokinesis protein 8
PGAP3	Post-GPI attachment to proteins factor 3
SOST	Sclerostin
XRCC5	X-ray repair cross-complementing protein 5
CNR1	Cannabinoid receptor 1
SMAD1	Mothers against decapentaplegic homolog 1
AHR	Aryl hydrocarbon receptor
ARNT	Aryl hydrocarbon receptor nuclear translocator
HTT	Huntingtin
TP53BP1	TP53-binding protein 1
TERF2IP	Telomeric repeat-binding factor 2-interacting protein 1
RCOR1	REST corepressor 1
EZR	Ezrin
TXNIP	Thioredoxin-interacting protein
SLC6A2	Sodium-dependent noradrenaline transporter
ABCB7	ATP-binding cassette sub-family B member 7, mitochondrial
MICU1	Calcium uptake protein 1, mitochondrial
CAMK4	Calcium/calmodulin-dependent protein kinase type IV
CRYZ	Quinone oxidoreductase
LONP1	Lon protease homolog, mitochondrial
DENR	Density-regulated protein
MECP2	Methyl-CpG-binding protein 2
AIMP1	Aminoacyl tRNA synthase complex-interacting multifunctional protein 1
SERPINB8	Serpin B8
IDUA	Alpha-L-iduronidase
MSH6	DNA mismatch repair protein Msh6
TET2	Methylcytosine dioxygenase TET2
HNMT	Histamine N-methyltransferase
ROS1	Proto-oncogene tyrosine-protein kinase ROS
PLA2G4C	Cytosolic phospholipase A2 gamma
VASP	Vasodilator-stimulated phosphoprotein
VIPR2	Vasoactive intestinal polypeptide receptor 2
WARS1	Tryptophan--tRNA ligase, cytoplasmic
OPRL1	Nociceptin receptor
STAB1	Stabilin-1
FOXP1	Forkhead box protein P1
EMSY	BRCA2-interacting transcriptional repressor EMSY
MGLL	Monoglyceride lipase
NUMA1	Nuclear mitotic apparatus protein 1
EFNB2	Ephrin-B2
F12	Coagulation factor XII
P2RY14	P2Y purinoceptor 14
RBX1	E3 ubiquitin-protein ligase RBX1
MIA2	Melanoma inhibitory activity protein 2
CPB2	Carboxypeptidase B2
AXIN2	Axin-2
ORAI2	Protein orai-2
NECTIN1	Nectin-1
HSD11B1	Corticosteroid 11-beta-dehydrogenase isozyme 1
PRDX3	Thioredoxin-dependent peroxide reductase, mitochondrial
CRAT	Carnitine O-acetyltransferase
SET	Protein SET
GCGR	Glucagon receptor
CRTC2	CREB-regulated transcription coactivator 2
MAPKAP1	Target of rapamycin complex 2 subunit MAPKAP1
VLDLR	Very low-density lipoprotein receptor
PARP2	Poly [ADP-ribose] polymerase 2
BCKDHA	2-oxoisovalerate dehydrogenase subunit alpha, mitochondrial
NPC2	NPC intracellular cholesterol transporter 2
MECOM	Histone-lysine N-methyltransferase MECOM
FSHR	Follicle-stimulating hormone receptor
LGALS3BP	Galectin-3-binding protein
SLC39A8	Metal cation symporter ZIP8
MAPK15	Mitogen-activated protein kinase 15
GNRHR	Gonadotropin-releasing hormone receptor
FLCN	Folliculin
HFE	Hereditary hemochromatosis protein
CCKAR	Cholecystokinin receptor type A
PSIP1	PC4 and SFRS1-interacting protein
GGPS1	Geranylgeranyl pyrophosphate synthase
ARID1A	AT-rich interactive domain-containing protein 1A
LRRCC1	Leucine-rich repeat and coiled-coil domain-containing protein 1
TMPO	Lamina-associated polypeptide 2, isoform alpha
ATP11A	Probable phospholipid-transporting ATPase IH
NLRP10	NACHT, LRR and PYD domains-containing protein 10
MNDA	Myeloid cell nuclear differentiation antigen
TPP1	Tripeptidyl-peptidase 1
FCMR	Fas apoptotic inhibitory molecule 3
SLC47A1	Multidrug and toxin extrusion protein 1
PON2	Serum paraoxonase/arylesterase 2
MRPS11	28S ribosomal protein S11, mitochondrial
XPC	DNA repair protein complementing XP-C cells
RCE1	CAAX prenyl protease 2
ACADVL	Very long-chain specific acyl-CoA dehydrogenase, mitochondrial
VAPA	Vesicle-associated membrane protein-associated protein A
GOLIM4	Golgi integral membrane protein 4
AHCY	Adenosylhomocysteinase
PCBP2	Poly(rC)-binding protein 2
KAT6B	Histone acetyltransferase KAT6B
PELP1	Proline-, glutamic acid- and leucine-rich protein 1
GPR132	Probable G-protein coupled receptor 132
AGBL2	Cytosolic carboxypeptidase 2
SLK	STE20-like serine/threonine-protein kinase
CETN2	Centrin-2
ATP7A	Copper-transporting ATPase 1
SF3B2	Splicing factor 3B subunit 2
ABI1	Abl interactor 1
SETDB2	Histone-lysine N-methyltransferase SETDB2
DOCK5	Dedicator of cytokinesis protein 5
CAVIN2	Caveolae-associated protein 2
MANF	Mesencephalic astrocyte-derived neurotrophic factor
HPRT1	Hypoxanthine-guanine phosphoribosyltransferase
TXN	Thioredoxin
MAVS	Mitochondrial antiviral-signaling protein
ANGPT2	Angiopoietin-2
AVP	Vasopressin-neurophysin 2-copeptin
MPO	Myeloperoxidase
LGR5	Leucine-rich repeat-containing G-protein coupled receptor 5
HSD17B6	17-beta-hydroxysteroid dehydrogenase type 6
TNFRSF18	Tumor necrosis factor receptor superfamily member 18
NBR1	Next to BRCA1 gene 1 protein
CCNB2	G2/mitotic-specific cyclin-B2
PATZ1	POZ-, AT hook-, and zinc finger-containing protein 1
KCNMA1	Calcium-activated potassium channel subunit alpha-1
FXN	Frataxin, mitochondrial
TAP1	Antigen peptide transporter 1
NAT2	Arylamine N-acetyltransferase 2
FOXA3	Hepatocyte nuclear factor 3-gamma
FOXP2	Forkhead box protein P2
CHRM3	Muscarinic acetylcholine receptor M3
BLNK	B-cell linker protein
PNPT1	Polyribonucleotide nucleotidyltransferase 1, mitochondrial
AKAP9	A-kinase anchor protein 9
GABBR1	Gamma-aminobutyric acid type B receptor subunit 1
ERBB3	Receptor tyrosine-protein kinase erbB-3
BCKDHB	2-oxoisovalerate dehydrogenase subunit beta, mitochondrial
TUBB	Tubulin beta chain
STOM	Erythrocyte band 7 integral membrane protein
WDR1	WD repeat-containing protein 1
POLDIP3	Polymerase delta-interacting protein 3
RIN3	Ras and Rab interactor 3
NTRK2	BDNF/NT-3 growth factors receptor
SREBF1	Sterol regulatory element-binding protein 1
GLUL	Glutamine synthetase
GART	Trifunctional purine biosynthetic protein adenosine-3
GSR	Glutathione reductase, mitochondrial
NAMPT	Nicotinamide phosphoribosyltransferase
CALR	Calreticulin
SCD	Acyl-CoA desaturase
CD200	OX-2 membrane glycoprotein
AKR1A1	Aldo-keto reductase family 1 member A1
SLC25A20	Mitochondrial carnitine/acylcarnitine carrier protein
GOT2	Aspartate aminotransferase, mitochondrial
CYSLTR2	Cysteinyl leukotriene receptor 2
TENT4A	Terminal nucleotidyltransferase 4A
PTGDS	Prostaglandin-H2 D-isomerase
CAT	Catalase
DERL1	Derlin-1
DIABLO	Diablo homolog, mitochondrial
LDHA	L-lactate dehydrogenase A chain
CASP4	Caspase-4
EPHA3	Ephrin type-A receptor 3
EPHB2	Ephrin type-B receptor 2
KRT18	Keratin, type I cytoskeletal 18
FARSA	Phenylalanine--tRNA ligase alpha subunit
IL27RA	Interleukin-27 receptor subunit alpha
THRA	Thyroid hormone receptor alpha
CYP1A1	Cytochrome P450 1A1
NR1D1	Nuclear receptor subfamily 1 group D member 1
LAMC1	Laminin subunit gamma-1
ACADM	Medium-chain specific acyl-CoA dehydrogenase, mitochondrial
CRYBG1	Beta/gamma crystallin domain-containing protein 1
WNT3A	Protein Wnt-3a
SIRT2	NAD-dependent protein deacetylase sirtuin-2
NPEPPS	Puromycin-sensitive aminopeptidase
LAMB1	Laminin subunit beta-1
PKM	Pyruvate kinase PKM
CBX3	Chromobox protein homolog 3
SERPINB5	Serpin B5
PPP1R14A	Protein phosphatase 1 regulatory subunit 14A
ATG12	Ubiquitin-like protein ATG12
NAIP	Baculoviral IAP repeat-containing protein 1
ELOB	Elongin-B
MAN2A1	Alpha-mannosidase 2
ESRRA	Steroid hormone receptor ERR1
CALM3	Calmodulin-3
EIF2AK4	eIF-2-alpha kinase GCN2
STEAP1	Metalloreductase STEAP1
CDA	Cytidine deaminase
DHCR7	7-dehydrocholesterol reductase
AXL	Tyrosine-protein kinase receptor UFO
SUOX	Sulfite oxidase, mitochondrial
SLCO2B1	Solute carrier organic anion transporter family member 2B1
GPR27	Probable G-protein coupled receptor 27
ARSA	Arylsulfatase A
BMP5	Bone morphogenetic protein 5
CACNA1D	Voltage-dependent L-type calcium channel subunit alpha-1D
COL24A1	Collagen alpha-1(XXIV) chain
SNRNP70	U1 small nuclear ribonucleoprotein 70 kDa
CRLF1	Cytokine receptor-like factor 1
ACVR1C	Activin receptor type-1C
PRKCZ	Protein kinase C zeta type
MPG	DNA-3-methyladenine glycosylase
PDE7A	High affinity cAMP-specific 3',5'-cyclic phosphodiesterase 7A
NFYB	Nuclear transcription factor Y subunit beta
CTSF	Cathepsin F
SHMT1	Serine hydroxymethyltransferase, cytosolic
GPR171	Probable G-protein coupled receptor 171
CAVIN1	Caveolae-associated protein 1
RND3	Rho-related GTP-binding protein RhoE
ATIC	Bifunctional purine biosynthesis protein PURH
SHMT2	Serine hydroxymethyltransferase, mitochondrial
TAOK1	Serine/threonine-protein kinase TAO1
HEXB	Beta-hexosaminidase subunit beta
ACAA1	3-ketoacyl-CoA thiolase, peroxisomal
GSTM4	Glutathione S-transferase Mu 4
HERC5	E3 ISG15--protein ligase HERC5
GSTZ1	Maleylacetoacetate isomerase
SLC4A7	Sodium bicarbonate cotransporter 3
RAPGEF2	Rap guanine nucleotide exchange factor 2
CD1D	Antigen-presenting glycoprotein CD1d
IL31	Interleukin-31
TAP2	Antigen peptide transporter 2
PTPRK	Receptor-type tyrosine-protein phosphatase kappa
IFNA14	Interferon alpha-14
ACOT7	Cytosolic acyl coenzyme A thioester hydrolase
MUC16	Mucin-16
CD70	CD70 antigen
GUSB	Beta-glucuronidase
MCOLN1	Mucolipin-1
NDUFS3	NADH dehydrogenase [ubiquinone] iron-sulfur protein 3, mitochondrial
BATF	Basic leucine zipper transcriptional factor ATF-like
CD59	CD59 glycoprotein
RPS6	40S ribosomal protein S6
LTB4R	Leukotriene B4 receptor 1
UCP2	Mitochondrial uncoupling protein 2
FADS1	Acyl-CoA (8-3)-desaturase
HIVEP1	Zinc finger protein 40
MYH7B	Myosin-7B
BACH2	Transcription regulator protein BACH2
TNIP3	TNFAIP3-interacting protein 3
CRY2	Cryptochrome-2
FKBP9	Peptidyl-prolyl cis-trans isomerase FKBP9
H6PD	GDH/6PGL endoplasmic bifunctional protein
EDNRA	Endothelin-1 receptor
PSMB11	Proteasome subunit beta type-11
CUL5	Cullin-5
IFNA16	Interferon alpha-16
EDEM1	ER degradation-enhancing alpha-mannosidase-like protein 1
RAG1	V(D)J recombination-activating protein 1
RUNX2	Runt-related transcription factor 2
GIPC1	PDZ domain-containing protein GIPC1
CXCL6	C-X-C motif chemokine 6
NFKBIB	NF-kappa-B inhibitor beta
AKAP1	A-kinase anchor protein 1, mitochondrial
IARS1	Isoleucine--tRNA ligase, cytoplasmic
NFIC	Nuclear factor 1 C-type
DNASE1L3	Deoxyribonuclease gamma
P2RX4	P2X purinoceptor 4
CXCR6	C-X-C chemokine receptor type 6
ORAI1	Calcium release-activated calcium channel protein 1
HADHA	Trifunctional enzyme subunit alpha, mitochondrial
CCL28	C-C motif chemokine 28
PAICS	Multifunctional protein ADE2
SPEF1	Sperm flagellar protein 1
PDCD6IP	Programmed cell death 6-interacting protein
RAG2	V(D)J recombination-activating protein 2
ARHGEF28	Rho guanine nucleotide exchange factor 28
MARK2	Serine/threonine-protein kinase MARK2
TPI1	Triosephosphate isomerase
CD9	CD9 antigen
HPGDS	Hematopoietic prostaglandin D synthase
EBI3	Interleukin-27 subunit beta
SDHB	Succinate dehydrogenase [ubiquinone] iron-sulfur subunit, mitochondrial
NT5C3A	Cytosolic 5'-nucleotidase 3A
PI3	Elafin
NKTR	NK-tumor recognition protein
TNFSF8	Tumor necrosis factor ligand superfamily member 8
LBP	Lipopolysaccharide-binding protein
TRIOBP	TRIO and F-actin-binding protein
PCSK9	Proprotein convertase subtilisin/kexin type 9
SCT	Secretin
MALT1	Mucosa-associated lymphoid tissue lymphoma translocation protein 1
NIBAN2	Protein Niban 2
PPIB	Peptidyl-prolyl cis-trans isomerase B
TES	Testin
F2RL1	Proteinase-activated receptor 2
XCR1	Chemokine XC receptor 1
STK4	Serine/threonine-protein kinase 4
FTH1	Ferritin heavy chain
TXNRD3	Thioredoxin reductase 3
ALPL	Alkaline phosphatase, tissue-nonspecific isozyme
MAGI1	Membrane-associated guanylate kinase, WW and PDZ domain-containing protein 1
GMDS	GDP-mannose 4,6 dehydratase
NCOR2	Nuclear receptor corepressor 2
PRKDC	DNA-dependent protein kinase catalytic subunit
CTF1	Cardiotrophin-1
CD93	Complement component C1q receptor
IFI27	Interferon alpha-inducible protein 27, mitochondrial
TJP2	Tight junction protein ZO-2
BAG1	BAG family molecular chaperone regulator 1
NAGA	Alpha-N-acetylgalactosaminidase
CEBPD	CCAAT/enhancer-binding protein delta
MMP15	Matrix metalloproteinase-15
STIM2	Stromal interaction molecule 2
IFNA4	Interferon alpha-4
GSTM2	Glutathione S-transferase Mu 2
FGF3	Fibroblast growth factor 3
WNT7B	Protein Wnt-7b
IFNA6	Interferon alpha-6
MMP25	Matrix metalloproteinase-25
SH2B3	SH2B adapter protein 3
GJB2	Gap junction beta-2 protein
NEGR1	Neuronal growth regulator 1
LAP3	Cytosol aminopeptidase
DAB2IP	Disabled homolog 2-interacting protein
RNASE2	Non-secretory ribonuclease
IFNA8	Interferon alpha-8
PSTPIP1	Proline-serine-threonine phosphatase-interacting protein 1
FIS1	Mitochondrial fission 1 protein
SIGLEC8	Sialic acid-binding Ig-like lectin 8
OAT	Ornithine aminotransferase, mitochondrial
CLPP	ATP-dependent Clp protease proteolytic subunit, mitochondrial
VHL	von Hippel-Lindau disease tumor suppressor
FGF17	Fibroblast growth factor 17
FGF14	Fibroblast growth factor 14
SH3PXD2A	SH3 and PX domain-containing protein 2A
APOBEC3G	DNA dC->dU-editing enzyme APOBEC-3G
FHL2	Four and a half LIM domains protein 2
ARHGEF12	Rho guanine nucleotide exchange factor 12
CPT1B	Carnitine O-palmitoyltransferase 1, muscle isoform
RGS4	Regulator of G-protein signaling 4
PSMA8	Proteasome subunit alpha-type 8
EDN2	Endothelin-2
SERPINB6	Serpin B6
MAP4	Microtubule-associated protein 4
PANK2	Pantothenate kinase 2, mitochondrial
GLS2	Glutaminase liver isoform, mitochondrial
SCTR	Secretin receptor
PCTP	Phosphatidylcholine transfer protein
XDH	Xanthine dehydrogenase/oxidase
F11R	Junctional adhesion molecule A
ANPEP	Aminopeptidase N
BCL9	B-cell CLL/lymphoma 9 protein
CD74	HLA class II histocompatibility antigen gamma chain
KCNH7	Potassium voltage-gated channel subfamily H member 7
CABIN1	Calcineurin-binding protein cabin-1
THBS1	Thrombospondin-1
CD163	Scavenger receptor cysteine-rich type 1 protein M130
TUBA4A	Tubulin alpha-4A chain
DNAH5	Dynein heavy chain 5, axonemal
REN	Renin
C3	Complement C3
SMDT1	Essential MCU regulator, mitochondrial
CYP2C9	Cytochrome P450 2C9
ADSL	Adenylosuccinate lyase
CD79A	B-cell antigen receptor complex-associated protein alpha chain
CXCL12	Stromal cell-derived factor 1
ENAH	Protein enabled homolog
IGBP1	Immunoglobulin-binding protein 1
CDC123	Cell division cycle protein 123 homolog
AOPEP	Aminopeptidase O
SACS	Sacsin
CYP2C19	Cytochrome P450 2C19
NR2C2	Nuclear receptor subfamily 2 group C member 2
ABCB1	ATP-dependent translocase ABCB1
WDPCP	WD repeat-containing and planar cell polarity effector protein fritz homolog
TFF3	Trefoil factor 3
UBXN11	UBX domain-containing protein 11
PDGFD	Platelet-derived growth factor D
CP	Ceruloplasmin
MARCKS	Myristoylated alanine-rich C-kinase substrate
GPS1	COP9 signalosome complex subunit 1
NRP1	Neuropilin-1
CD1E	T-cell surface glycoprotein CD1e, membrane-associated
HARS2	Histidine--tRNA ligase, mitochondrial
ZYX	Zyxin
SUFU	Suppressor of fused homolog
TNKS2	Poly [ADP-ribose] polymerase tankyrase-2
ARSD	Arylsulfatase D
CEL	Bile salt-activated lipase
IGSF6	Immunoglobulin superfamily member 6
NCOR1	Nuclear receptor corepressor 1
NCS1	Neuronal calcium sensor 1
LPL	Lipoprotein lipase
RUNX1	Runt-related transcription factor 1
GPX4	Phospholipid hydroperoxide glutathione peroxidase
CREB3L1	Cyclic AMP-responsive element-binding protein 3-like protein 1
HS2ST1	Heparan sulfate 2-O-sulfotransferase 1
BTLA	B- and T-lymphocyte attenuator
PRDM1	PR domain zinc finger protein 1
ATF6	Cyclic AMP-dependent transcription factor ATF-6 alpha
FABP4	Fatty acid-binding protein, adipocyte
NEDD9	Enhancer of filamentation 1
MMP10	Stromelysin-2
ASRGL1	Isoaspartyl peptidase/L-asparaginase
CMA1	Chymase
NLRP1	NACHT, LRR and PYD domains-containing protein 1
MSLN	Mesothelin
DDIT3	DNA damage-inducible transcript 3 protein
NDUFA1	NADH dehydrogenase [ubiquinone] 1 alpha subcomplex subunit 1
CYTIP	Cytohesin-interacting protein
ARHGAP26	Rho GTPase-activating protein 26
HIRA	Protein HIRA
SLC5A2	Sodium/glucose cotransporter 2
CRTAP	Cartilage-associated protein
TSPYL2	Testis-specific Y-encoded-like protein 2
VPS51	Vacuolar protein sorting-associated protein 51 homolog
CDAN1	Codanin-1
TJP1	Tight junction protein ZO-1
DBNL	Drebrin-like protein
LY75	Lymphocyte antigen 75
PNPLA2	Patatin-like phospholipase domain-containing protein 2
ITGAV	Integrin alpha-V
ADAM8	Disintegrin and metalloproteinase domain-containing protein 8
ITGA1	Integrin alpha-1
RALBP1	RalA-binding protein 1
XRCC6	X-ray repair cross-complementing protein 6
TREM2	Triggering receptor expressed on myeloid cells 2
SELENOP	Selenoprotein P
DAPK2	Death-associated protein kinase 2
C5	Complement C5
PRSS8	Prostasin
NOS1	Nitric oxide synthase, brain
SLC7A5	Large neutral amino acids transporter small subunit 1
FKBP4	Peptidyl-prolyl cis-trans isomerase FKBP4
KCNN4	Intermediate conductance calcium-activated potassium channel protein 4
FUT2	Galactoside 2-alpha-L-fucosyltransferase 2
LCP2	Lymphocyte cytosolic protein 2
CD68	Macrosialin
ZFP36	mRNA decay activator protein ZFP36
ACIN1	Apoptotic chromatin condensation inducer in the nucleus
AHI1	Jouberin
UROS	Uroporphyrinogen-III synthase
LIG4	DNA ligase 4
ITGA5	Integrin alpha-5
PDCD1LG2	Programmed cell death 1 ligand 2
PROCR	Endothelial protein C receptor
SLC12A9	Solute carrier family 12 member 9
PTH	Parathyroid hormone
SERPINB3	Serpin B3
ZNF395	Zinc finger protein 395
AGA	N(4)-(beta-N-acetylglucosaminyl)-L-asparaginase
CCN1	CCN family member 1
EHMT1	Histone-lysine N-methyltransferase EHMT1
PTCH1	Protein patched homolog 1
EPHX1	Epoxide hydrolase 1
ST14	Suppressor of tumorigenicity 14 protein
GZMK	Granzyme K
EIF2B3	Translation initiation factor eIF-2B subunit gamma
SUSD6	Sushi domain-containing protein 6
CD151	CD151 antigen
NAA25	N-alpha-acetyltransferase 25, NatB auxiliary subunit
COPA	Coatomer subunit alpha
PDHX	Pyruvate dehydrogenase protein X component, mitochondrial
ARHGEF5	Rho guanine nucleotide exchange factor 5
TRPV5	Transient receptor potential cation channel subfamily V member 5
MSH2	DNA mismatch repair protein Msh2
RICTOR	Rapamycin-insensitive companion of mTOR
CLEC4A	C-type lectin domain family 4 member A
LRWD1	Leucine-rich repeat and WD repeat-containing protein 1
[truncated: 1,467 more rows]
