# Supplementary material for: In-silico identification and prioritization of therapeutic targets of asthma
Source: Sci Rep. 2023 Sep 21;13:15706. doi: 10.1038/s41598-023-42803-w (PMC10514284; doi:10.1038/s41598-023-42803-w)
Supplement: Supplementary file 2 — Supplementary Information 2. [file 41598_2023_42803_MOESM2_ESM.xlsx]

## Sheet: Description of total druggable 
AI-BASED IDENTIFICATION AND PRIORITIZATION OF THERAPEUTIC TARGETS OF ASTHMA Ishita Mallick1, Pradnya Panchal1, Dr. Amit Agarwal1, Smita Kadam1, Priyanka Mohite1, Dr. Jürgen Scheele2, Dr. Werner Seiz2, Dr. Om Prakash Sharma*2 1 Innoplexus Consulting Pvt. Ltd, 7th Floor, Midas Tower, Next to STPI Building, Phase 1, Hinjewadi Rajiv Gandhi Infotech Park, Hinjawadi, Pune, Maharashtra 411057 2 Innoplex…
Supplementary file 2: Target druggability
Column Name	Description
Target	Gene Symbol of the target
INPX Rank	INXP Rank of the Target
Source	Source of the Target
Preferred Name	Target Preferred Name

## Sheet: Total Druggable Targets_2857
Target	INPX Rank	Source	Preferred Name
IL13	1	Unstructured | Structured | Genomics Structured	Interleukin-13
TNF	2	Unstructured | Structured | Genomics Structured	Tumor necrosis factor
VEGFA	3	Unstructured | Structured | Genomics Structured	Vascular endothelial growth factor A
IL18	4	Unstructured | Structured | Genomics Structured	Interleukin-18
RELA	5	Unstructured | Structured | Mutation	Transcription factor p65
HMOX1	6	Unstructured | Structured | Genomics Structured	Heme oxygenase 1
IGF1R	7	Unstructured | Structured | Expression | Mutation	Insulin-like growth factor 1 receptor
ITGAM	8	Unstructured | Structured | Mutation	Integrin alpha-M
DDX58	9	Unstructured | Structured | Expression | Mutation	Antiviral innate immune response receptor RIG-I
ADAM17	10	Unstructured | Structured | Mutation	Disintegrin and metalloproteinase domain-containing protein 17
IL10	11	Unstructured | Structured | Genomics Structured	Interleukin-10
SFTPD	12	Unstructured | Structured | Genomics Structured	Pulmonary surfactant-associated protein D
POSTN	13	Unstructured | Structured | Expression | Mutation	Periostin
COL18A1	14	Unstructured | Structured | Genomics Structured | Mutation	Collagen alpha-1(XVIII) chain
JUND	15	Unstructured | Structured | Genomics Structured | Mutation	Transcription factor jun-D
PTGS2	16	Unstructured | Structured	Prostaglandin G/H synthase 2
IFNG	17	Unstructured | Structured | Genomics Structured	Interferon gamma
CCR7	18	Unstructured | Structured	C-C chemokine receptor type 7
ADIPOQ	19	Unstructured | Structured | Genomics Structured	Adiponectin
IL17RB	20	Unstructured | Structured | Mutation	Interleukin-17 receptor B
PTEN	21	Unstructured | Structured	Phosphatidylinositol 3,4,5-trisphosphate 3-phosphatase and dual-specificity protein phosphatase PTEN
ALOX5	22	Unstructured | Structured | Genomics Structured	Arachidonate 5-lipoxygenase
ADAR	23	Unstructured | Structured | Mutation	Double-stranded RNA-specific adenosine deaminase
CRP	24	Unstructured | Structured | Genomics Structured	C-reactive protein
KDR	25	Unstructured | Structured | Mutation	Vascular endothelial growth factor receptor 2
TGM2	26	Unstructured | Structured | Genomics Structured | Mutation	Protein-glutamine gamma-glutamyltransferase 2
NFKB1	27	Unstructured | Structured | Genomics Structured | Mutation	Nuclear factor NF-kappa-B p105 subunit
CCL17	28	Unstructured | Structured	C-C motif chemokine 17
MMP9	29	Unstructured | Structured | Genomics Structured | Mutation	Matrix metalloproteinase-9
ERBB2	30	Unstructured | Structured | Genomics Structured | Expression | Mutation	Receptor tyrosine-protein kinase erbB-2
CD14	31	Unstructured | Structured | Genomics Structured	Monocyte differentiation antigen CD14
CSF3	32	Unstructured | Structured | Genomics Structured	Granulocyte colony-stimulating factor
FGF2	33	Unstructured | Structured	Fibroblast growth factor 2
MYLK	34	Unstructured | Structured | Genomics Structured | Mutation	Myosin light chain kinase, smooth muscle
IL33	35	Unstructured | Structured | Genomics Structured | Expression	Interleukin-33
PIN1	36	Unstructured | Mutation	Peptidyl-prolyl cis-trans isomerase NIMA-interacting 1
FLT1	37	Unstructured | Structured	Vascular endothelial growth factor receptor 1
CD86	38	Unstructured | Structured | Genomics Structured	T-lymphocyte activation antigen CD86
MET	39	Unstructured | Structured | Expression | Mutation	Hepatocyte growth factor receptor
PTGS1	40	Unstructured | Structured | Mutation	Prostaglandin G/H synthase 1
MAOA	42	Unstructured | Structured	Amine oxidase [flavin-containing] A
ITGAL	43	Unstructured | Structured | Mutation	Integrin alpha-L
JAK2	44	Unstructured | Structured | Genomics Structured | Mutation	Tyrosine-protein kinase JAK2
FN1	45	Unstructured | Structured | Mutation	Fibronectin
ICAM1	46	Unstructured | Structured | Genomics Structured | Mutation	Intercellular adhesion molecule 1
TIMP1	47	Unstructured | Structured	Metalloproteinase inhibitor 1
CCL26	48	Unstructured | Structured	C-C motif chemokine 26
PTPN1	49	Unstructured | Structured | Expression | Mutation	Tyrosine-protein phosphatase non-receptor type 1
INSR	50	Unstructured | Structured | Genomics Structured | Mutation	Insulin receptor
MMP2	51	Unstructured | Structured	72 kDa type IV collagenase
IL17A	52	Unstructured | Structured | Genomics Structured	Interleukin-17A
HBEGF	53	Unstructured | Structured | Mutation	Proheparin-binding EGF-like growth factor
LEP	54	Unstructured | Structured | Genomics Structured	Leptin
CRLF2	55	Unstructured | Structured | Genomics Structured	Cytokine receptor-like factor 2
HSP90AB1	56	Unstructured | Structured | Mutation	Heat shock protein HSP 90-beta
CASP1	57	Unstructured | Structured | Mutation	Caspase-1
CCL18	58	Unstructured | Structured	C-C motif chemokine 18
IL2	59	Unstructured | Structured | Genomics Structured	Interleukin-2
TNFSF15	60	Unstructured | Structured | Genomics Structured	Tumor necrosis factor ligand superfamily member 15
EGFR	61	Unstructured | Structured | Mutation	Epidermal growth factor receptor
HMGB1	62	Unstructured | Structured	High mobility group protein B1
HLA-DRB1	63	Unstructured | Structured | Genomics Structured	HLA class II histocompatibility antigen, DRB1 beta chain
PPARA	64	Unstructured | Structured	Peroxisome proliferator-activated receptor alpha
NRG1	65	Unstructured | Structured | Genomics Structured	Pro-neuregulin-1, membrane-bound isoform
FLT4	66	Unstructured | Structured | Mutation	Vascular endothelial growth factor receptor 3
FOXP3	67	Unstructured | Structured	Forkhead box protein P3
CCL11	68	Unstructured | Structured | Genomics Structured	Eotaxin
RXRA	69	Structured | Mutation	Retinoic acid receptor RXR-alpha
VIP	70	Unstructured | Structured	VIP peptides
BRAF	71	Unstructured	Serine/threonine-protein kinase B-raf
IL25	72	Unstructured | Structured	Interleukin-25
FOSB	73	Unstructured | Structured | Expression	Protein fosB
RAF1	75	Unstructured | Structured | Genomics Structured | Mutation	RAF proto-oncogene serine/threonine-protein kinase
HSPA5	76	Unstructured | Structured	Endoplasmic reticulum chaperone BiP
PDGFA	77	Unstructured | Structured | Mutation	Platelet-derived growth factor subunit A
MUC1	78	Unstructured | Structured | Genomics Structured | Expression | Mutation	Mucin-1
GAPDH	80	Unstructured | Structured	Glyceraldehyde-3-phosphate dehydrogenase
GATA3	81	Unstructured | Structured | Genomics Structured	Trans-acting T-cell-specific transcription factor GATA-3
EEF2	82	Unstructured	Elongation factor 2
CTSS	83	Unstructured | Structured | Genomics Structured	Cathepsin S
ANXA1	84	Unstructured | Structured | Expression | Mutation	Annexin A1
CD40	85	Unstructured | Structured | Genomics Structured	Tumor necrosis factor receptor superfamily member 5
MUC5B	87	Unstructured | Structured | Mutation	Mucin-5B
PTK2	88	Structured | Expression | Mutation	Focal adhesion kinase 1
GC	89	Unstructured | Structured | Genomics Structured | Mutation	Vitamin D-binding protein
S1PR1	90	Unstructured | Structured | Genomics Structured	Sphingosine 1-phosphate receptor 1
IL1B	91	Unstructured | Structured | Genomics Structured	Interleukin-1 beta
IFNGR1	92	Unstructured | Structured | Genomics Structured | Mutation	Interferon gamma receptor 1
CD44	93	Unstructured | Structured | Mutation	CD44 antigen
EIF4E	94	Unstructured | Structured	Eukaryotic translation initiation factor 4E
TLR4	95	Unstructured | Structured | Genomics Structured | Mutation	Toll-like receptor 4
CCL20	96	Unstructured | Structured | Genomics Structured	C-C motif chemokine 20
CCR2	97	Unstructured | Structured	C-C chemokine receptor type 2
BTK	98	Unstructured | Structured | Mutation	Tyrosine-protein kinase BTK
PLA2G4A	99	Unstructured | Structured | Mutation	Cytosolic phospholipase A2
KITLG	100	Unstructured | Structured	Kit ligand
TNFRSF1A	101	Unstructured | Structured | Genomics Structured	Tumor necrosis factor receptor superfamily member 1A
CCR8	102	Unstructured | Structured | Mutation	C-C chemokine receptor type 8
CLDN1	103	Unstructured | Structured | Mutation	Claudin-1
SOD1	104	Unstructured | Structured | Genomics Structured	Superoxide dismutase [Cu-Zn]
FGFR2	105	Unstructured | Structured | Genomics Structured | Mutation	Fibroblast growth factor receptor 2
CASP8	106	Unstructured | Structured | Genomics Structured | Mutation	Caspase-8
MTOR	107	Unstructured | Structured	Serine/threonine-protein kinase mTOR
TGFB1	108	Unstructured | Structured | Genomics Structured	Transforming growth factor beta-1 proprotein
PARP1	109	Unstructured | Structured | Genomics Structured | Mutation	Poly [ADP-ribose] polymerase 1
SMAD3	110	Unstructured | Structured | Genomics Structured | Mutation	Mothers against decapentaplegic homolog 3
TLR6	111	Unstructured | Structured | Genomics Structured	Toll-like receptor 6
STAT3	112	Unstructured | Structured | Genomics Structured | Mutation	Signal transducer and activator of transcription 3
EP300	113	Unstructured | Structured | Expression | Mutation	Histone acetyltransferase p300
POLA1	114	Mutation	DNA polymerase alpha catalytic subunit
ALOX5AP	115	Unstructured | Structured | Genomics Structured	Arachidonate 5-lipoxygenase-activating protein
TLR8	116	Unstructured | Structured | Genomics Structured | Mutation	Toll-like receptor 8
DUSP1	117	Unstructured | Structured | Genomics Structured	Dual specificity protein phosphatase 1
RET	118	Structured | Mutation	Proto-oncogene tyrosine-protein kinase receptor Ret
NTF3	119	Unstructured | Structured	Neurotrophin-3
HLA-B	120	Unstructured | Structured | Genomics Structured | Mutation	HLA class I histocompatibility antigen, B alpha chain
NFE2L2	121	Unstructured | Structured | Mutation	Nuclear factor erythroid 2-related factor 2
TAB2	122	Unstructured | Structured | Expression | Mutation	TGF-beta-activated kinase 1 and MAP3K7-binding protein 2
NOS2	123	Unstructured | Structured | Genomics Structured | Mutation	Nitric oxide synthase, inducible
MYD88	124	Unstructured | Structured | Mutation	Myeloid differentiation primary response protein MyD88
CASP3	125	Unstructured | Structured | Expression | Mutation	Caspase-3
AKT1	126	Unstructured | Structured	RAC-alpha serine/threonine-protein kinase
FGFR1	127	Unstructured	Fibroblast growth factor receptor 1
IL5	129	Unstructured | Structured | Genomics Structured	Interleukin-5
TPT1	130	Unstructured | Structured	Translationally-controlled tumor protein
ROCK1	131	Unstructured | Structured | Mutation	Rho-associated protein kinase 1
CDK6	132	Unstructured	Cyclin-dependent kinase 6
CXCL8	133	Unstructured | Structured | Genomics Structured	Interleukin-8
VIM	134	Unstructured | Structured	Vimentin
TSLP	135	Unstructured | Structured | Genomics Structured	Thymic stromal lymphopoietin
BMPR2	136	Unstructured | Structured | Mutation	Bone morphogenetic protein receptor type-2
PRKCD	137	Structured | Mutation	Protein kinase C delta type
MAPK1	138	Unstructured | Structured	Mitogen-activated protein kinase 1
MAP2K2	139	Unstructured	Dual specificity mitogen-activated protein kinase kinase 2
FLNA	140	Unstructured | Mutation	Filamin-A
IQGAP1	141	Unstructured | Structured | Genomics Structured | Mutation	Ras GTPase-activating-like protein IQGAP1
PEBP1	142	Unstructured | Structured	Phosphatidylethanolamine-binding protein 1
EEA1	143	Mutation	Early endosome antigen 1
HIF1A	144	Unstructured | Structured | Expression | Mutation	Hypoxia-inducible factor 1-alpha
MAP3K11	145	Unstructured | Structured | Mutation	Mitogen-activated protein kinase kinase kinase 11
HNRNPA2B1	146	Mutation	Heterogeneous nuclear ribonucleoproteins A2/B1
PTPN12	147	Unstructured | Genomics Structured | Mutation	Tyrosine-protein phosphatase non-receptor type 12
YWHAB	148	Unstructured | Structured | Mutation	14-3-3 protein beta/alpha
PSMA6	149	Unstructured | Structured | Genomics Structured	Proteasome subunit alpha type-6
IL4	150	Unstructured | Structured | Genomics Structured	Interleukin-4
SYK	151	Unstructured | Structured	Tyrosine-protein kinase SYK
IFNGR2	152	Unstructured | Structured | Genomics Structured	Interferon gamma receptor 2
S100A12	153	Unstructured | Structured	Protein S100-A12
PTPN11	154	Unstructured | Structured	Tyrosine-protein phosphatase non-receptor type 11
TNFSF4	155	Unstructured | Structured | Genomics Structured	Tumor necrosis factor ligand superfamily member 4
JAK3	156	Unstructured | Structured | Mutation	Tyrosine-protein kinase JAK3
STAT6	157	Unstructured | Structured | Genomics Structured | Mutation	Signal transducer and activator of transcription 6
BMPR1A	158	Unstructured | Expression | Mutation	Bone morphogenetic protein receptor type-1A
CSF2	159	Unstructured | Structured | Genomics Structured	Granulocyte-macrophage colony-stimulating factor
TBK1	160	Unstructured | Structured	Serine/threonine-protein kinase TBK1
ITGB3	161	Unstructured | Structured | Genomics Structured | Mutation	Integrin beta-3
PSMB8	162	Structured | Genomics Structured	Proteasome subunit beta type-8
SUMO1	163	Unstructured | Expression	Small ubiquitin-related modifier 1
RIPK1	164	Unstructured | Structured	Receptor-interacting serine/threonine-protein kinase 1
ADORA2A	165	Unstructured | Structured | Mutation	Adenosine receptor A2a
TREM1	166	Unstructured | Structured	Triggering receptor expressed on myeloid cells 1
TLR2	167	Unstructured | Structured | Genomics Structured | Mutation	Toll-like receptor 2
XPR1	168	Unstructured | Structured | Genomics Structured | Mutation	Xenotropic and polytropic retrovirus receptor 1
ACACA	169	Unstructured	Acetyl-CoA carboxylase 1
NOD2	170	Unstructured | Structured | Genomics Structured | Mutation	Nucleotide-binding oligomerization domain-containing protein 2
ANXA6	171	Unstructured | Mutation	Annexin A6
CXCR4	172	Unstructured | Structured	C-X-C chemokine receptor type 4
P4HB	173	Unstructured | Structured	Protein disulfide-isomerase
TYK2	174	Unstructured | Structured | Expression | Mutation	Non-receptor tyrosine-protein kinase TYK2
ITGB2	175	Unstructured | Structured | Mutation	Integrin beta-2
CCL2	176	Unstructured | Structured	C-C motif chemokine 2
ACVR2A	177	Unstructured | Structured	Activin receptor type-2A
SRSF1	178	Unstructured | Structured	Serine/arginine-rich splicing factor 1
PSMB10	179	Unstructured | Structured	Proteasome subunit beta type-10
RNASE3	180	Unstructured | Structured | Genomics Structured	Eosinophil cationic protein
MUC5AC	181	Unstructured | Structured | Genomics Structured | Mutation	Mucin-5AC
STAT1	182	Unstructured | Structured | Expression	Signal transducer and activator of transcription 1-alpha/beta
CUX1	183	Unstructured | Genomics Structured | Mutation	Protein CASP
NTRK1	184	Unstructured | Structured	High affinity nerve growth factor receptor
CTSB	185	Unstructured | Structured | Genomics Structured | Mutation	Cathepsin B
MCL1	186	Structured | Expression	Induced myeloid leukemia cell differentiation protein Mcl-1
GPBAR1	187	Unstructured	G-protein coupled bile acid receptor 1
CXCL10	188	Unstructured | Structured | Mutation	C-X-C motif chemokine 10
ADORA1	189	Unstructured | Structured | Genomics Structured	Adenosine receptor A1
IL6	190	Unstructured | Structured | Genomics Structured	Interleukin-6
APP	191	Unstructured | Structured | Expression | Mutation	Amyloid-beta precursor protein
PDGFRA	192	Structured | Mutation	Platelet-derived growth factor receptor alpha
ACSL1	193	Expression | Mutation	Long-chain-fatty-acid--CoA ligase 1
FOXO3	194	Unstructured | Structured | Genomics Structured | Mutation	Forkhead box protein O3
GALT	195	Unstructured | Mutation	Galactose-1-phosphate uridylyltransferase
HLA-DRB5	196	Unstructured | Structured | Genomics Structured	HLA class II histocompatibility antigen, DR beta 5 chain
TANK	197	Unstructured | Mutation	TRAF family member-associated NF-kappa-B activator
JAK1	198	Unstructured | Structured | Genomics Structured | Expression | Mutation	Tyrosine-protein kinase JAK1
SFTPA1	199	Unstructured | Structured	Pulmonary surfactant-associated protein A1
MAPK14	200	Unstructured | Structured | Mutation	Mitogen-activated protein kinase 14
MFGE8	201	Unstructured | Structured | Mutation	Lactadherin
AGT	202	Unstructured | Structured | Genomics Structured | Mutation	Angiotensinogen
BAX	203	Unstructured | Structured | Genomics Structured | Mutation	Apoptosis regulator BAX
RAC1	204	Unstructured | Genomics Structured	Ras-related C3 botulinum toxin substrate 1
OPRD1	205	Unstructured | Structured	Delta-type opioid receptor
PXN	206	Unstructured | Structured | Mutation	Paxillin
CSF2RB	207	Unstructured | Structured | Genomics Structured | Mutation	Cytokine receptor common subunit beta
CDK7	208	Unstructured	Cyclin-dependent kinase 7
IL6R	209	Unstructured | Structured | Genomics Structured | Mutation	Interleukin-6 receptor subunit alpha
GPR183	210	Unstructured | Structured | Genomics Structured | Mutation	G-protein coupled receptor 183
ABCA3	211	Unstructured | Structured | Mutation	ATP-binding cassette sub-family A member 3
BIRC2	212	Unstructured | Structured | Mutation	Baculoviral IAP repeat-containing protein 2
TRIM21	213	Unstructured | Structured | Mutation	E3 ubiquitin-protein ligase TRIM21
LCP1	214	Mutation	Plastin-2
FBXW7	215	Mutation	F-box/WD repeat-containing protein 7
DUSP10	216	Unstructured | Structured | Mutation	Dual specificity protein phosphatase 10
FZD7	217	Mutation	Frizzled-7
MX1	218	Structured | Mutation	Interferon-induced GTP-binding protein Mx1
CSNK1D	219	Mutation	Casein kinase I isoform delta
DLG1	220	Mutation	Disks large homolog 1
USP25	221	Unstructured | Structured | Mutation	Ubiquitin carboxyl-terminal hydrolase 25
AIP	222	Mutation	AH receptor-interacting protein
TNIP2	223	Unstructured | Structured | Mutation	TNFAIP3-interacting protein 2
CSF1R	224	Unstructured | Structured | Mutation	Macrophage colony-stimulating factor 1 receptor
TNFAIP3	225	Unstructured | Structured | Genomics Structured	Tumor necrosis factor alpha-induced protein 3
CAV1	226	Unstructured | Structured	Caveolin-1
CCR4	227	Unstructured | Structured	C-C chemokine receptor type 4
GSDMB	228	Unstructured | Structured | Genomics Structured | Mutation	Gasdermin-B
S100A9	229	Unstructured | Structured | Mutation	Protein S100-A9
IRF7	230	Unstructured | Structured	Interferon regulatory factor 7
SPTAN1	231	Unstructured | Structured | Expression | Mutation	Spectrin alpha chain, non-erythrocytic 1
BCL2	232	Unstructured | Structured	Apoptosis regulator Bcl-2
IL4R	233	Unstructured | Structured | Genomics Structured | Mutation	Interleukin-4 receptor subunit alpha
ITPR3	234	Unstructured | Structured | Genomics Structured | Expression | Mutation	Inositol 1,4,5-trisphosphate receptor type 3
MAPK9	235	Unstructured | Structured | Mutation	Mitogen-activated protein kinase 9
CDKN1A	236	Unstructured | Structured | Mutation	Cyclin-dependent kinase inhibitor 1
HLA-E	237	Unstructured | Structured | Genomics Structured	HLA class I histocompatibility antigen, alpha chain E
MAP3K8	238	Unstructured | Structured | Genomics Structured	Mitogen-activated protein kinase kinase kinase 8
PRKAB1	239	Unstructured | Structured	5'-AMP-activated protein kinase subunit beta-1
IKBKB	240	Unstructured | Structured | Mutation	Inhibitor of nuclear factor kappa-B kinase subunit beta
CUL3	241	Genomics Structured	Cullin-3
ACVR1	242	Unstructured | Structured	Activin receptor type-1
RHOA	243	Unstructured | Structured	Transforming protein RhoA
YES1	244	Mutation	Tyrosine-protein kinase Yes
MMP14	245	Unstructured | Structured | Mutation	Matrix metalloproteinase-14
HSPB1	246	Unstructured | Mutation	Heat shock protein beta-1
PTAFR	247	Unstructured | Structured | Mutation	Platelet-activating factor receptor
CREBBP	248	Unstructured | Structured | Mutation	CREB-binding protein
PIK3CB	249	Unstructured | Structured	Phosphatidylinositol 4,5-bisphosphate 3-kinase catalytic subunit beta isoform
PIK3CA	250	Unstructured | Structured	Phosphatidylinositol 4,5-bisphosphate 3-kinase catalytic subunit alpha isoform
CHUK	251	Unstructured | Structured | Mutation	Inhibitor of nuclear factor kappa-B kinase subunit alpha
CDKN1B	252	Unstructured | Structured	Cyclin-dependent kinase inhibitor 1B
NDUFC1	253	Mutation	NADH dehydrogenase [ubiquinone] 1 subunit C1, mitochondrial
SCGB1A1	254	Unstructured | Structured | Genomics Structured | Mutation	Uteroglobin
IRAK3	255	Unstructured | Structured | Genomics Structured	Interleukin-1 receptor-associated kinase 3
HNRNPU	256	Unstructured | Structured	Heterogeneous nuclear ribonucleoprotein U
SP1	257	Unstructured	Transcription factor Sp1
PKN1	258	Unstructured | Mutation	Serine/threonine-protein kinase N1
AGER	259	Unstructured | Structured | Genomics Structured	Advanced glycosylation end product-specific receptor
BST2	260	Unstructured | Structured	Bone marrow stromal antigen 2
ELAVL1	261	Unstructured | Structured	ELAV-like protein 1
IL15	262	Unstructured | Structured	Interleukin-15
PRKCA	263	Unstructured | Structured | Genomics Structured	Protein kinase C alpha type
ACSL3	264	Unstructured | Structured	Long-chain-fatty-acid--CoA ligase 3
FOS	265	Unstructured | Structured | Expression	Proto-oncogene c-Fos
CAMKK2	266	Mutation	Calcium/calmodulin-dependent protein kinase kinase 2
CSNK1A1	267	Unstructured | Mutation	Casein kinase I isoform alpha
PSMC3	268	Unstructured	26S proteasome regulatory subunit 6A
GSTO1	269	Unstructured | Structured | Mutation	Glutathione S-transferase omega-1
PRKACA	270	Mutation	cAMP-dependent protein kinase catalytic subunit alpha
HCK	271	Structured | Mutation	Tyrosine-protein kinase HCK
PML	272	Structured | Mutation	Protein PML
GNAI1	273	Structured | Genomics Structured | Mutation	Guanine nucleotide-binding protein G(i) subunit alpha-1
ESR1	274	Unstructured | Structured | Mutation	Estrogen receptor
TLR5	275	Unstructured | Structured | Mutation	Toll-like receptor 5
MAPK8	276	Unstructured | Structured	Mitogen-activated protein kinase 8
CTNNB1	277	Unstructured | Structured	Catenin beta-1
MAP2K1	278	Unstructured | Structured	Dual specificity mitogen-activated protein kinase kinase 1
ERBB4	279	Unstructured | Structured | Genomics Structured	Receptor tyrosine-protein kinase erbB-4
HLA-DQA1	280	Unstructured | Structured | Genomics Structured	HLA class II histocompatibility antigen, DQ alpha 1 chain
BDNF	281	Unstructured | Structured | Genomics Structured	Brain-derived neurotrophic factor
EDN1	282	Unstructured | Structured | Mutation	Endothelin-1
FGF19	283	Unstructured | Genomics Structured	Fibroblast growth factor 19
MYC	284	Unstructured | Structured | Genomics Structured	Myc proto-oncogene protein
MAPK3	285	Unstructured | Structured	Mitogen-activated protein kinase 3
COL4A1	286	Unstructured | Structured	Collagen alpha-1(IV) chain
COL4A3	287	Unstructured | Structured	Collagen alpha-3(IV) chain
EIF4G1	288	Expression	Eukaryotic translation initiation factor 4 gamma 1
TLR7	289	Unstructured | Structured | Mutation	Toll-like receptor 7
LGALS9	290	Unstructured | Structured | Mutation	Galectin-9
KPNB1	291	Structured | Expression	Importin subunit beta-1
ANXA2	292	Unstructured | Structured | Mutation	Annexin A2
MYO6	293	Structured | Expression | Mutation	Unconventional myosin-VI
RPS6KB2	294	Expression | Mutation	Ribosomal protein S6 kinase beta-2
CSF3R	295	Unstructured | Structured	Granulocyte colony-stimulating factor receptor
CREB1	296	Unstructured | Structured	Cyclic AMP-responsive element-binding protein 1
IL18R1	297	Unstructured | Structured | Genomics Structured | Mutation	Interleukin-18 receptor 1
APOE	298	Unstructured | Structured | Genomics Structured | Mutation	Apolipoprotein E
PIK3CG	299	Unstructured | Structured | Mutation	Phosphatidylinositol 4,5-bisphosphate 3-kinase catalytic subunit gamma isoform
INPP5D	301	Unstructured | Structured | Genomics Structured | Mutation	Phosphatidylinositol 3,4,5-trisphosphate 5-phosphatase 1
CCR5	302	Unstructured | Structured	C-C chemokine receptor type 5
B2M	303	Unstructured | Structured	Beta-2-microglobulin
EIF2AK2	304	Unstructured | Structured	Interferon-induced, double-stranded RNA-activated protein kinase
MSTN	305	Unstructured	Growth/differentiation factor 8
OAS1	306	Unstructured | Structured | Mutation	2'-5'-oligoadenylate synthase 1
NGF	307	Unstructured | Structured | Genomics Structured	Beta-nerve growth factor
TP53	308	Unstructured | Structured | Mutation	Cellular tumor antigen p53
RORA	309	Unstructured | Structured | Genomics Structured	Nuclear receptor ROR-alpha
AKT2	310	Unstructured | Structured | Genomics Structured | Mutation	RAC-beta serine/threonine-protein kinase
NCOA1	311	Unstructured | Mutation	Nuclear receptor coactivator 1
IRF3	312	Unstructured | Structured | Mutation	Interferon regulatory factor 3
NR1H3	313	Structured | Mutation	Oxysterols receptor LXR-alpha
MT-CO2	314	Unstructured	Cytochrome c oxidase subunit 2
CDK9	315	Unstructured | Mutation	Cyclin-dependent kinase 9
SERPINE1	316	Unstructured | Structured | Genomics Structured	Plasminogen activator inhibitor 1
CCL5	317	Unstructured | Structured	C-C motif chemokine 5
PCDH1	318	Unstructured | Structured | Mutation	Protocadherin-1
ACADS	319	Unstructured | Structured | Mutation	Short-chain specific acyl-CoA dehydrogenase, mitochondrial
IGHG1	320	Unstructured | Structured	Immunoglobulin heavy constant gamma 1
LGR6	321	Unstructured | Mutation	Leucine-rich repeat-containing G-protein coupled receptor 6
CTSV	322	Mutation	Cathepsin L2
MKNK1	323	Structured | Mutation	MAP kinase-interacting serine/threonine-protein kinase 1
CFL1	324	Unstructured | Structured	Cofilin-1
MYH9	325	Structured | Mutation	Myosin-9
MKNK2	326	Mutation	MAP kinase-interacting serine/threonine-protein kinase 2
PSMA4	327	Unstructured	Proteasome subunit alpha type-4
PSMA1	328	Unstructured	Proteasome subunit alpha type-1
IGHG4	329	Unstructured	Immunoglobulin heavy constant gamma 4
PSMD11	330	Unstructured	26S proteasome non-ATPase regulatory subunit 11
MAP2K5	331	Structured | Mutation	Dual specificity mitogen-activated protein kinase kinase 5
LYN	332	Unstructured | Structured	Tyrosine-protein kinase Lyn
SPTBN1	333	Mutation	Spectrin beta chain, non-erythrocytic 1
PDGFRB	334	Unstructured | Structured | Mutation	Platelet-derived growth factor receptor beta
KMT2A	335	Unstructured | Mutation	Histone-lysine N-methyltransferase 2A
SOD2	336	Unstructured | Structured | Genomics Structured	Superoxide dismutase [Mn], mitochondrial
LCN2	337	Unstructured | Structured | Mutation	Neutrophil gelatinase-associated lipocalin
RPS6KB1	338	Unstructured | Structured | Mutation	Ribosomal protein S6 kinase beta-1
CCL21	339	Unstructured | Structured	C-C motif chemokine 21
PTPN13	340	Mutation	Tyrosine-protein phosphatase non-receptor type 13
LIF	341	Unstructured | Structured | Mutation	Leukemia inhibitory factor
CD40LG	342	Unstructured | Structured	CD40 ligand
CACNA1C	343	Unstructured | Structured | Genomics Structured	Voltage-dependent L-type calcium channel subunit alpha-1C
ADCYAP1R1	344	Unstructured | Structured | Genomics Structured	Pituitary adenylate cyclase-activating polypeptide type I receptor
MAP3K7	345	Unstructured | Structured | Genomics Structured | Mutation	Mitogen-activated protein kinase kinase kinase 7
RPS6KA1	346	Expression | Mutation	Ribosomal protein S6 kinase alpha-1
LEPR	347	Unstructured | Structured | Genomics Structured | Mutation	Leptin receptor
COL1A1	348	Unstructured | Structured | Mutation	Collagen alpha-1(I) chain
TNFSF13B	349	Unstructured | Structured | Genomics Structured	Tumor necrosis factor ligand superfamily member 13B
LGALS3	350	Unstructured | Structured | Expression | Mutation	Galectin-3
PSMB4	351	Unstructured	Proteasome subunit beta type-4
MMP1	352	Unstructured | Structured	Interstitial collagenase
CEBPB	353	Unstructured | Structured	CCAAT/enhancer-binding protein beta
CTSL	354	Unstructured	Cathepsin L1
PTPN6	355	Unstructured | Structured	Tyrosine-protein phosphatase non-receptor type 6
CHIT1	356	Unstructured | Structured | Genomics Structured | Mutation	Chitotriosidase-1
SIRPA	357	Unstructured | Mutation	Tyrosine-protein phosphatase non-receptor type substrate 1
SQSTM1	358	Unstructured | Mutation	Sequestosome-1
TNFRSF8	359	Unstructured | Structured | Genomics Structured	Tumor necrosis factor receptor superfamily member 8
TMED1	360	Unstructured | Mutation	Transmembrane emp24 domain-containing protein 1
CCND1	361	Unstructured | Structured	G1/S-specific cyclin-D1
CHI3L1	362	Unstructured | Structured | Genomics Structured	Chitinase-3-like protein 1
IL10RB	363	Mutation	Interleukin-10 receptor subunit beta
RPTOR	364	Unstructured | Structured | Mutation	Regulatory-associated protein of mTOR
HSP90AA1	365	Unstructured | Structured	Heat shock protein HSP 90-alpha
VDAC1	366	Unstructured | Structured	Voltage-dependent anion-selective channel protein 1
CLDN4	367	Unstructured | Structured	Claudin-4
FLAD1	368	Unstructured | Mutation	FAD synthase
STK11	369	Unstructured | Structured | Mutation	Serine/threonine-protein kinase STK11
NCF2	370	Mutation	Neutrophil cytosol factor 2
DNM2	371	Structured | Mutation	Dynamin-2
PRKCB	372	Structured | Mutation	Protein kinase C beta type
PIK3R1	373	Unstructured | Structured	Phosphatidylinositol 3-kinase regulatory subunit alpha
TRADD	374	Mutation	Tumor necrosis factor receptor type 1-associated DEATH domain protein
TRPV2	375	Unstructured | Structured | Mutation	Transient receptor potential cation channel subfamily V member 2
GRK2	376	Unstructured | Structured | Mutation	Beta-adrenergic receptor kinase 1
PSMA7	377	Unstructured	Proteasome subunit alpha type-7
PDCD4	378	Unstructured | Structured | Mutation	Programmed cell death protein 4
ARRB1	379	Unstructured | Mutation	Beta-arrestin-1
TEK	380	Unstructured | Structured | Genomics Structured	Angiopoietin-1 receptor
EPOR	381	Mutation	Erythropoietin receptor
MSN	382	Structured | Mutation	Moesin
IFIT3	383	Unstructured | Structured | Mutation	Interferon-induced protein with tetratricopeptide repeats 3
CBLB	384	Unstructured | Mutation	E3 ubiquitin-protein ligase CBL-B
IL20RA	385	Unstructured | Structured | Mutation	Interleukin-20 receptor subunit alpha
TCP1	386	Mutation	T-complex protein 1 subunit alpha
GAB2	387	Unstructured | Mutation	GRB2-associated-binding protein 2
NEDD4	388	Unstructured | Genomics Structured | Mutation	E3 ubiquitin-protein ligase NEDD4
ZC3H12A	389	Unstructured | Structured | Mutation	Endoribonuclease ZC3H12A
GRK5	390	Unstructured | Structured | Mutation	G protein-coupled receptor kinase 5
BTRC	391	Mutation	F-box/WD repeat-containing protein 1A
SPRY2	392	Unstructured | Structured | Mutation	Protein sprouty homolog 2
STAM	393	Genomics Structured | Mutation	Signal transducing adapter molecule 1
PPARG	394	Unstructured | Structured | Genomics Structured	Peroxisome proliferator-activated receptor gamma
PLCE1	395	Mutation	1-phosphatidylinositol 4,5-bisphosphate phosphodiesterase epsilon-1
SHC1	396	Mutation	SHC-transforming protein 1
NFATC4	397	Unstructured | Structured | Mutation	Nuclear factor of activated T-cells, cytoplasmic 4
SEM1	398	Unstructured	26S proteasome complex subunit SEM1
KPNA2	399	Structured | Mutation	Importin subunit alpha-1
TNFSF11	400	Unstructured | Structured	Tumor necrosis factor ligand superfamily member 11
PRKCH	401	Structured | Genomics Structured | Mutation	Protein kinase C eta type
GNAI3	402	Mutation	Guanine nucleotide-binding protein G(i) subunit alpha
NUP62	403	Unstructured | Mutation	Nuclear pore glycoprotein p62
THEM4	404	Structured | Mutation	Acyl-coenzyme A thioesterase THEM4
ITGAX	405	Unstructured | Structured | Genomics Structured | Mutation	Integrin alpha-X
IL12A	406	Unstructured | Structured | Genomics Structured	Interleukin-12 subunit alpha
TICAM1	407	Unstructured | Mutation	TIR domain-containing adapter molecule 1
TRAF3	408	Unstructured | Structured | Genomics Structured	TNF receptor-associated factor 3
SPP1	409	Unstructured | Structured | Expression | Mutation	Osteopontin
FLT3	410	Unstructured | Structured	Receptor-type tyrosine-protein kinase FLT3
APOA1	411	Unstructured | Structured	Apolipoprotein A-I
AKT3	412	Unstructured	RAC-gamma serine/threonine-protein kinase
TLR9	413	Unstructured | Structured | Genomics Structured	Toll-like receptor 9
FLNB	414	Mutation	Filamin-B
NR4A1	415	Unstructured | Structured | Expression | Mutation	Nuclear receptor subfamily 4 group A member 1
CDK4	416	Unstructured	Cyclin-dependent kinase 4
IL23A	417	Unstructured | Structured	Interleukin-23 subunit alpha
TOLLIP	418	Unstructured | Structured | Genomics Structured	Toll-interacting protein
GRIN2B	419	Unstructured | Structured | Genomics Structured	Glutamate receptor ionotropic, NMDA 2B
S100B	420	Unstructured | Structured | Genomics Structured	Protein S100-B
ACVR1B	421	Unstructured | Structured | Expression	Activin receptor type-1B
SNAP25	422	Structured | Genomics Structured	Synaptosomal-associated protein 25
THBD	423	Unstructured | Structured	Thrombomodulin
NFKBIA	424	Unstructured | Structured | Genomics Structured | Mutation	NF-kappa-B inhibitor alpha
COL15A1	425	Unstructured | Structured | Genomics Structured | Mutation	Collagen alpha-1(XV) chain
COL4A5	426	Unstructured | Mutation	Collagen alpha-5(IV) chain
COL5A1	427	Unstructured | Structured | Mutation	Collagen alpha-1(V) chain
COL5A2	428	Unstructured | Mutation	Collagen alpha-2(V) chain
IL1RAP	429	Unstructured | Structured	Interleukin-1 receptor accessory protein
NFAT5	430	Structured | Genomics Structured	Nuclear factor of activated T-cells 5
ZAP70	431	Unstructured | Structured | Mutation	Tyrosine-protein kinase ZAP-70
TNFRSF14	432	Unstructured | Structured	Tumor necrosis factor receptor superfamily member 14
PRKG1	433	Unstructured | Structured | Genomics Structured	cGMP-dependent protein kinase 1
TMSB4X	434	Structured | Genomics Structured	Thymosin beta-4
SPRED2	435	Structured | Genomics Structured	Sprouty-related, EVH1 domain-containing protein 2
FGF1	436	Unstructured | Structured	Fibroblast growth factor 1
AGTR1	437	Unstructured | Structured	Type-1 angiotensin II receptor
TRAF2	438	Unstructured	TNF receptor-associated factor 2
ITGA2B	439	Unstructured	Integrin alpha-IIb
TGFA	440	Unstructured | Structured	Protransforming growth factor alpha
CSF2RA	441	Unstructured | Structured	Granulocyte-macrophage colony-stimulating factor receptor subunit alpha
TNFSF13	442	Unstructured | Structured	Tumor necrosis factor ligand superfamily member 13
HSPA8	443	Unstructured | Structured | Mutation	Heat shock cognate 71 kDa protein
GRM5	444	Unstructured	Metabotropic glutamate receptor 5
PTK2B	445	Unstructured | Structured | Genomics Structured | Mutation	Protein-tyrosine kinase 2-beta
ALK	446	Unstructured | Structured | Mutation	ALK tyrosine kinase receptor
TRIM35	447	Mutation	Tripartite motif-containing protein 35
PIM1	448	Unstructured | Mutation	Serine/threonine-protein kinase pim-1
SRF	450	Unstructured | Structured | Mutation	Serum response factor
BCL2L1	451	Unstructured | Structured	Bcl-2-like protein 1
GHR	452	Unstructured | Structured	Growth hormone receptor
SMARCA4	453	Structured | Mutation	Transcription activator BRG1
JAG2	454	Mutation	Protein jagged-2
PLCG2	455	Unstructured | Structured | Mutation	1-phosphatidylinositol 4,5-bisphosphate phosphodiesterase gamma-2
MEF2A	456	Structured | Mutation	Myocyte-specific enhancer factor 2A
SDC4	457	Unstructured | Structured | Mutation	Syndecan-4
SP100	458	Unstructured	Nuclear autoantigen Sp-100
RACK1	459	Unstructured | Structured | Mutation	Receptor of activated protein C kinase 1
TRAF4	460	Unstructured | Structured	TNF receptor-associated factor 4
GBP2	461	Structured | Mutation	Guanylate-binding protein 2
HSPA9	462	Structured | Mutation	Stress-70 protein, mitochondrial
SAMHD1	463	Structured | Mutation	Deoxynucleoside triphosphate triphosphohydrolase SAMHD1
FHL1	464	Mutation	Four and a half LIM domains protein 1
FZD1	465	Structured | Mutation	Frizzled-1
PSMD2	466	Unstructured | Mutation	26S proteasome non-ATPase regulatory subunit 2
BIN1	467	Mutation	Myc box-dependent-interacting protein 1
MBTPS1	468	Structured | Mutation	Membrane-bound transcription factor site-1 protease
PSMC5	469	Unstructured	26S proteasome regulatory subunit 8
TRIM8	470	Structured | Genomics Structured | Mutation	E3 ubiquitin-protein ligase TRIM8
CA1	471	Mutation	Carbonic anhydrase 1
TLN1	472	Unstructured | Structured | Genomics Structured | Mutation	Talin-1
PDE12	473	Mutation	2',5'-phosphodiesterase 12
PREX1	474	Unstructured | Structured | Mutation	Phosphatidylinositol 3,4,5-trisphosphate-dependent Rac exchanger 1 protein
LMNB2	475	Mutation	Lamin-B2
RASA2	476	Structured | Genomics Structured | Mutation	Ras GTPase-activating protein 2
COL12A1	477	Genomics Structured | Mutation	Collagen alpha-1(XII) chain
PIAS1	478	Unstructured | Mutation	E3 SUMO-protein ligase PIAS1
PLCB2	479	Mutation	1-phosphatidylinositol 4,5-bisphosphate phosphodiesterase beta-2
LRRFIP1	480	Mutation	Leucine-rich repeat flightless-interacting protein 1
DHX9	481	Structured | Mutation	ATP-dependent RNA helicase A
RFX5	482	Mutation	DNA-binding protein RFX5
SOS2	483	Mutation	Son of sevenless homolog 2
ADAM33	484	Unstructured | Structured | Genomics Structured | Mutation	Disintegrin and metalloproteinase domain-containing protein 33
S100A1	485	Unstructured	Protein S100-A1
PSMA5	486	Unstructured | Mutation	Proteasome subunit alpha type-5
CD274	487	Unstructured | Structured	Programmed cell death 1 ligand 1
STAT5B	488	Unstructured | Structured | Genomics Structured	Signal transducer and activator of transcription 5B
FCER1A	489	Unstructured | Structured | Genomics Structured | Mutation	High affinity immunoglobulin epsilon receptor subunit alpha
CCR9	490	Unstructured	C-C chemokine receptor type 9
FGFR3	491	Structured | Expression | Mutation	Fibroblast growth factor receptor 3
SERPINA1	492	Unstructured | Structured | Genomics Structured | Mutation	Alpha-1-antitrypsin
TF	493	Unstructured | Structured | Genomics Structured | Expression	Serotransferrin
HLA-DPB1	494	Unstructured | Structured | Genomics Structured	HLA class II histocompatibility antigen, DP beta 1 chain
HSPB3	495	Unstructured	Heat shock protein beta-3
IRAK4	496	Unstructured | Structured	Interleukin-1 receptor-associated kinase 4
ITLN1	497	Unstructured | Structured | Genomics Structured | Mutation	Intelectin-1
CDC42	498	Unstructured | Structured	Cell division control protein 42 homolog
PF4	499	Unstructured | Structured	Platelet factor 4
VCAM1	500	Unstructured | Structured	Vascular cell adhesion protein 1
ALOX15	501	Unstructured | Structured | Genomics Structured | Mutation	Arachidonate 15-lipoxygenase
TLR3	502	Unstructured | Structured | Genomics Structured | Mutation	Toll-like receptor 3
COL27A1	503	Unstructured | Genomics Structured | Mutation	Collagen alpha-1(XXVII) chain
PRKAA2	504	Unstructured | Structured | Genomics Structured | Mutation	5'-AMP-activated protein kinase catalytic subunit alpha-2
GAST	505	Unstructured | Structured	Gastrin
CALM1	506	Unstructured	Calmodulin-1
IFNAR1	507	Unstructured | Structured	Interferon alpha/beta receptor 1
PSMA3	508	Unstructured | Structured | Genomics Structured | Mutation	Proteasome subunit alpha type-3
PSMA2	509	Unstructured	Proteasome subunit alpha type-2
NFKB2	510	Unstructured | Structured | Mutation	Nuclear factor NF-kappa-B p100 subunit
ACVRL1	511	Unstructured | Mutation	Serine/threonine-protein kinase receptor R3
H3C12	512	Genomics Structured	Histone H3.1
ADORA3	513	Unstructured | Structured	Adenosine receptor A3
CFLAR	514	Unstructured | Structured	CASP8 and FADD-like apoptosis regulator
PLAUR	515	Unstructured | Structured | Mutation	Urokinase plasminogen activator surface receptor
PDK1	516	Unstructured | Structured | Mutation	[Pyruvate dehydrogenase (acetyl-transferring)] kinase isozyme 1, mitochondrial
HAVCR1	517	Unstructured | Structured | Genomics Structured	Hepatitis A virus cellular receptor 1
CTSK	518	Unstructured | Structured	Cathepsin K
CD80	519	Unstructured | Structured | Genomics Structured	T-lymphocyte activation antigen CD80
AURKA	520	Unstructured | Structured | Mutation	Aurora kinase A
PDGFB	521	Structured | Mutation	Platelet-derived growth factor subunit B
CDK5	522	Unstructured	Cyclin-dependent-like kinase 5
HCAR2	523	Unstructured | Mutation	Hydroxycarboxylic acid receptor 2
MIF	524	Unstructured | Structured	Macrophage migration inhibitory factor
PAK1	525	Unstructured | Structured	Serine/threonine-protein kinase PAK 1
MAPK13	526	Unstructured | Structured | Mutation	Mitogen-activated protein kinase 13
PIK3C3	527	Structured | Genomics Structured | Mutation	Phosphatidylinositol 3-kinase catalytic subunit type 3
MEF2C	528	Unstructured | Structured	Myocyte-specific enhancer factor 2C
IL17RD	529	Unstructured	Interleukin-17 receptor D
PSMD7	530	Unstructured	26S proteasome non-ATPase regulatory subunit 7
PSMC6	531	Unstructured | Structured | Genomics Structured | Mutation	26S proteasome regulatory subunit 10B
PSMD6	532	Unstructured | Structured | Mutation	26S proteasome non-ATPase regulatory subunit 6
PSMD8	533	Unstructured | Mutation	26S proteasome non-ATPase regulatory subunit 8
CSNK1E	534	Mutation	Casein kinase I isoform epsilon
PIK3R2	535	Mutation	Phosphatidylinositol 3-kinase regulatory subunit beta
PSME1	536	Mutation	Proteasome activator complex subunit 1
NSMF	537	Unstructured	NMDA receptor synaptonuclear signaling and neuronal migration factor
PIK3R3	538	Unstructured | Genomics Structured	Phosphatidylinositol 3-kinase regulatory subunit gamma
PSMC2	539	Unstructured	26S proteasome regulatory subunit 7
MRC1	540	Unstructured | Structured | Genomics Structured | Mutation	Macrophage mannose receptor 1
TRAF6	541	Unstructured | Structured | Mutation	TNF receptor-associated factor 6
STAT2	542	Unstructured | Structured | Expression	Signal transducer and activator of transcription 2
PLA2G7	543	Unstructured | Structured | Genomics Structured | Mutation	Platelet-activating factor acetylhydrolase
IL19	544	Unstructured | Structured | Genomics Structured	Interleukin-19
HGF	545	Unstructured | Structured	Hepatocyte growth factor
AICDA	546	Unstructured | Structured | Genomics Structured	Single-stranded DNA cytosine deaminase
SLPI	548	Unstructured | Structured	Antileukoproteinase
IL3RA	549	Unstructured | Structured	Interleukin-3 receptor subunit alpha
IKBKE	550	Unstructured | Structured | Genomics Structured	Inhibitor of nuclear factor kappa-B kinase subunit epsilon
CYCS	551	Unstructured | Structured	Cytochrome c
HMGCR	552	Unstructured | Structured | Mutation	3-hydroxy-3-methylglutaryl-coenzyme A reductase
PSMD1	553	Unstructured	26S proteasome non-ATPase regulatory subunit 1
IL1RN	554	Unstructured | Structured | Genomics Structured	Interleukin-1 receptor antagonist protein
PSMB9	555	Unstructured | Structured | Genomics Structured	Proteasome subunit beta type-9
IL1RL1	556	Unstructured | Structured | Genomics Structured | Mutation	Interleukin-1 receptor-like 1
PLCL1	557	Unstructured | Structured | Genomics Structured	Inactive phospholipase C-like protein 1
PPIA	558	Unstructured | Structured	Peptidyl-prolyl cis-trans isomerase A
NOS3	559	Unstructured | Structured | Genomics Structured	Nitric oxide synthase, endothelial
PDPK1	560	Unstructured | Structured	3-phosphoinositide-dependent protein kinase 1
ENO1	561	Unstructured | Structured | Mutation	Alpha-enolase
CPA4	562	Unstructured | Structured	Carboxypeptidase A4
HSP90B1	563	Unstructured | Structured	Endoplasmin
IL9	564	Unstructured | Structured | Genomics Structured	Interleukin-9
C5AR1	566	Unstructured | Structured | Mutation	C5a anaphylatoxin chemotactic receptor 1
FCGR1A	567	Unstructured | Structured | Mutation	High affinity immunoglobulin gamma Fc receptor I
IL6ST	568	Unstructured | Structured | Expression | Mutation	Interleukin-6 receptor subunit beta
RPS6KA5	570	Unstructured | Structured | Mutation	Ribosomal protein S6 kinase alpha-5
GBP1	571	Unstructured | Mutation	Guanylate-binding protein 1
TNFRSF6B	572	Unstructured | Structured	Tumor necrosis factor receptor superfamily member 6B
IL1R1	573	Unstructured | Structured | Genomics Structured | Mutation	Interleukin-1 receptor type 1
STK40	574	Unstructured | Genomics Structured | Mutation	Serine/threonine-protein kinase 40
CCL3	575	Unstructured | Structured	C-C motif chemokine 3
ADAMTS9	576	Structured | Genomics Structured | Mutation	A disintegrin and metalloproteinase with thrombospondin motifs 9
PHB	577	Structured | Mutation	Prohibitin
MAP3K9	578	Unstructured | Structured	Mitogen-activated protein kinase kinase kinase 9
AARS1	579	Mutation	Alanine--tRNA ligase, cytoplasmic
PTPN7	580	Mutation	Tyrosine-protein phosphatase non-receptor type 7
ARG1	581	Unstructured | Structured | Genomics Structured	Arginase-1
IL22	582	Unstructured | Structured	Interleukin-22
NF1	584	Unstructured | Structured | Mutation	Neurofibromin
HDAC2	585	Unstructured | Structured	Histone deacetylase 2
CX3CR1	586	Unstructured | Structured | Genomics Structured | Mutation	CX3C chemokine receptor 1
VWF	587	Unstructured | Structured | Mutation	von Willebrand factor
IL2RA	588	Unstructured | Structured | Genomics Structured	Interleukin-2 receptor subunit alpha
CX3CL1	589	Unstructured | Structured | Mutation	Fractalkine
CD83	590	Unstructured | Structured | Mutation	CD83 antigen
IL2RG	591	Unstructured | Structured | Mutation	Cytokine receptor common subunit gamma
NR3C1	592	Unstructured | Structured | Genomics Structured | Mutation	Glucocorticoid receptor
GNG2	593	Unstructured | Structured	Guanine nucleotide-binding protein G(I)/G(S)/G(O) subunit gamma-2
SOCS1	594	Unstructured | Structured | Mutation	Suppressor of cytokine signaling 1
MAP3K14	595	Structured | Genomics Structured	Mitogen-activated protein kinase kinase kinase 14
CPA3	596	Unstructured | Structured | Expression | Mutation	Mast cell carboxypeptidase A
LTB	598	Unstructured | Structured	Lymphotoxin-beta
CDK2	599	Unstructured | Structured | Genomics Structured | Mutation	Cyclin-dependent kinase 2
POU2F1	600	Unstructured | Structured | Genomics Structured | Mutation	POU domain, class 2, transcription factor 1
ITGB1	601	Unstructured | Structured | Mutation	Integrin beta-1
IL18RAP	602	Unstructured | Structured | Genomics Structured	Interleukin-18 receptor accessory protein
LAMA5	603	Mutation	Laminin subunit alpha-5
GNRH1	604	Unstructured | Structured	Progonadoliberin-1
ACE	606	Unstructured | Structured | Genomics Structured | Mutation	Angiotensin-converting enzyme
ADORA2B	607	Unstructured | Structured | Mutation	Adenosine receptor A2b
TNFRSF17	608	Unstructured | Mutation	Tumor necrosis factor receptor superfamily member 17
PRG2	609	Unstructured | Structured | Mutation	Bone marrow proteoglycan
RNF128	610	Unstructured | Structured	E3 ubiquitin-protein ligase RNF128
IFNAR2	611	Unstructured | Structured | Mutation	Interferon alpha/beta receptor 2
COL3A1	612	Unstructured | Mutation	Collagen alpha-1(III) chain
TGFBR2	613	Unstructured | Structured | Mutation	TGF-beta receptor type-2
GSK3B	614	Unstructured | Structured | Mutation	Glycogen synthase kinase-3 beta
FCER2	615	Unstructured | Structured | Genomics Structured	Low affinity immunoglobulin epsilon Fc receptor
IL17RC	616	Unstructured | Structured | Genomics Structured | Mutation	Interleukin-17 receptor C
IL3	617	Unstructured | Structured | Genomics Structured	Interleukin-3
FAAH	618	Unstructured | Structured	Fatty-acid amide hydrolase 1
TNFSF14	619	Unstructured | Structured	Tumor necrosis factor ligand superfamily member 14
NFATC2	620	Unstructured | Structured | Genomics Structured | Mutation	Nuclear factor of activated T-cells, cytoplasmic 2
RALGAPA1	621	Unstructured	Ral GTPase-activating protein subunit alpha-1
IL18BP	622	Unstructured | Structured | Mutation	Interleukin-18-binding protein
IRAK2	623	Unstructured | Structured | Mutation	Interleukin-1 receptor-associated kinase-like 2
IGF1	624	Unstructured | Structured	Insulin-like growth factor I
METAP2	625	Mutation	Methionine aminopeptidase 2
FST	626	Unstructured | Structured | Mutation	Follistatin
S100A7	627	Unstructured | Structured | Mutation	Protein S100-A7
DLG4	628	Mutation	Disks large homolog 4
PIK3R4	629	Unstructured | Mutation	Phosphoinositide 3-kinase regulatory subunit 4
RNASEL	630	Unstructured | Genomics Structured | Mutation	2-5A-dependent ribonuclease
SIGIRR	631	Unstructured | Structured | Mutation	Single Ig IL-1-related receptor
BPI	632	Unstructured | Structured | Mutation	Bactericidal permeability-increasing protein
FPR1	633	Unstructured | Structured | Mutation	fMet-Leu-Phe receptor
IRAK1	634	Unstructured | Structured | Mutation	Interleukin-1 receptor-associated kinase 1
IL15RA	635	Structured | Mutation	Interleukin-15 receptor subunit alpha
S1PR4	636	Structured | Mutation	Sphingosine 1-phosphate receptor 4
OSMR	637	Unstructured | Structured | Mutation	Oncostatin-M-specific receptor subunit beta
TNFRSF11A	638	Structured | Genomics Structured | Mutation	Tumor necrosis factor receptor superfamily member 11A
PRKCE	639	Unstructured | Structured | Genomics Structured | Mutation	Protein kinase C epsilon type
PLCG1	640	Structured | Mutation	1-phosphatidylinositol 4,5-bisphosphate phosphodiesterase gamma-1
PTPN2	641	Unstructured | Structured | Genomics Structured | Mutation	Tyrosine-protein phosphatase non-receptor type 2
IL17RE	642	Mutation	Interleukin-17 receptor E
MTCH1	643	Mutation	Mitochondrial carrier homolog 1
GBP5	644	Unstructured | Structured | Mutation	Guanylate-binding protein 5
SOS1	645	Mutation	Son of sevenless homolog 1
IFI6	646	Unstructured | Structured | Mutation	Interferon alpha-inducible protein 6
TAC1	647	Unstructured | Structured	Protachykinin-1
RANBP2	648	Unstructured | Structured | Mutation	E3 SUMO-protein ligase RanBP2
ADCY9	649	Unstructured | Structured | Genomics Structured | Mutation	Adenylate cyclase type 9
VAV2	650	Unstructured | Mutation	Guanine nucleotide exchange factor VAV2
EIF4G2	651	Unstructured | Mutation	Eukaryotic translation initiation factor 4 gamma 2
CDK3	652	Unstructured | Mutation	Cyclin-dependent kinase 3
TRIM25	653	Mutation	E3 ubiquitin/ISG15 ligase TRIM25
GBP4	654	Structured | Mutation	Guanylate-binding protein 4
PIAS2	655	Mutation	E3 SUMO-protein ligase PIAS2
PSMD13	656	Unstructured | Mutation	26S proteasome non-ATPase regulatory subunit 13
PSMD3	657	Unstructured | Structured | Genomics Structured | Mutation	26S proteasome non-ATPase regulatory subunit 3
HRAS	658	Unstructured | Structured	GTPase HRas
FZD6	659	Mutation	Frizzled-6
MLST8	660	Mutation	Target of rapamycin complex subunit LST8
GRK6	661	Structured | Mutation	G protein-coupled receptor kinase 6
ADCY6	662	Unstructured | Mutation	Adenylate cyclase type 6
SPRY1	663	Structured | Mutation	Protein sprouty homolog 1
PTPRA	665	Unstructured | Mutation	Receptor-type tyrosine-protein phosphatase alpha
PLB1	666	Unstructured | Mutation	Phospholipase B1, membrane-associated
INPPL1	667	Mutation	Phosphatidylinositol 3,4,5-trisphosphate 5-phosphatase 2
TRIM22	668	Mutation	E3 ubiquitin-protein ligase TRIM22
NDC1	669	Mutation	Nucleoporin NDC1
GBP3	670	Mutation	Guanylate-binding protein 3
LRP1	671	Structured | Expression | Mutation	Prolow-density lipoprotein receptor-related protein 1
RPS27A	672	Mutation	Ubiquitin-40S ribosomal protein S27a
RPS6KA2	673	Mutation	Ribosomal protein S6 kinase alpha-2
MYH10	674	Mutation	Myosin-10
APBB1IP	675	Unstructured | Mutation	Amyloid beta A4 precursor protein-binding family B member 1-interacting protein
PSMD14	676	Mutation	26S proteasome non-ATPase regulatory subunit 14
NPY	678	Unstructured | Structured | Genomics Structured	Pro-neuropeptide Y
IL1A	679	Unstructured | Structured	Interleukin-1 alpha
IL12B	680	Unstructured | Structured | Genomics Structured	Interleukin-12 subunit beta
CXCR1	681	Unstructured | Structured | Mutation	C-X-C chemokine receptor type 1
TACR1	682	Unstructured | Structured | Genomics Structured	Substance-P receptor
MMP13	683	Unstructured | Structured	Collagenase 3
FLG	684	Unstructured | Structured | Genomics Structured | Mutation	Filaggrin
KRAS	685	Unstructured	GTPase KRas
IL21	686	Unstructured | Structured | Genomics Structured	Interleukin-21
CCL8	687	Unstructured | Structured	C-C motif chemokine 8
TNFRSF13B	688	Unstructured | Structured | Genomics Structured	Tumor necrosis factor receptor superfamily member 13B
TNFRSF1B	689	Unstructured | Structured	Tumor necrosis factor receptor superfamily member 1B
RXRG	690	Unstructured | Structured | Genomics Structured	Retinoic acid receptor RXR-gamma
EPCAM	691	Unstructured | Mutation	Epithelial cell adhesion molecule
MMP8	692	Unstructured | Structured	Neutrophil collagenase
OPRM1	693	Unstructured | Structured | Genomics Structured	Mu-type opioid receptor
CSF1	694	Unstructured | Structured | Mutation	Macrophage colony-stimulating factor 1
IL13RA2	695	Unstructured | Structured	Interleukin-13 receptor subunit alpha-2
ADCY3	696	Unstructured | Genomics Structured	Adenylate cyclase type 3
SLC2A1	697	Unstructured | Structured	Solute carrier family 2, facilitated glucose transporter member 1
IL5RA	698	Unstructured | Structured	Interleukin-5 receptor subunit alpha
TAC3	699	Unstructured | Structured | Genomics Structured	Tachykinin-3
HLA-DPA1	700	Unstructured | Structured | Genomics Structured	HLA class II histocompatibility antigen, DP alpha 1 chain
SRC	701	Unstructured | Structured	Proto-oncogene tyrosine-protein kinase Src
CYLD	702	Unstructured | Structured | Genomics Structured	Ubiquitin carboxyl-terminal hydrolase CYLD
COL4A2	703	Unstructured | Mutation	Collagen alpha-2(IV) chain
CCK	704	Unstructured | Structured	Cholecystokinin
EDAR	705	Genomics Structured	Tumor necrosis factor receptor superfamily member EDAR
USP5	706	Unstructured | Expression	Ubiquitin carboxyl-terminal hydrolase 5
IRS1	707	Mutation	Insulin receptor substrate 1
OAS3	708	Expression | Mutation	2'-5'-oligoadenylate synthase 3
HLA-DOA	709	Unstructured | Structured | Genomics Structured	HLA class II histocompatibility antigen, DO alpha chain
IFNA2	710	Unstructured | Structured	Interferon alpha-2
RHOU	712	Genomics Structured	Rho-related GTP-binding protein RhoU
MAP3K2	713	Structured | Genomics Structured	Mitogen-activated protein kinase kinase kinase 2
GRM3	714	Genomics Structured	Metabotropic glutamate receptor 3
PAK2	715	Unstructured | Structured	Serine/threonine-protein kinase PAK 2
LTB4R2	716	Unstructured | Structured | Mutation	Leukotriene B4 receptor 2
CCR1	717	Unstructured | Structured | Mutation	C-C chemokine receptor type 1
COL1A2	718	Unstructured | Structured	Collagen alpha-2(I) chain
ARIH1	719	Unstructured	E3 ubiquitin-protein ligase ARIH1
TPO	720	Unstructured | Structured	Thyroid peroxidase
FADD	721	Unstructured | Structured	FAS-associated death domain protein
SOCS2	722	Unstructured | Structured	Suppressor of cytokine signaling 2
KNG1	723	Unstructured | Structured	Kininogen-1
DLL4	725	Unstructured | Structured	Delta-like protein 4
FGF23	726	Unstructured | Structured	Fibroblast growth factor 23
CPT1A	727	Unstructured | Mutation	Carnitine O-palmitoyltransferase 1, liver isoform
IFIT1	728	Unstructured	Interferon-induced protein with tetratricopeptide repeats 1
EIF4EBP1	729	Unstructured	Eukaryotic translation initiation factor 4E-binding protein 1
PLK1	730	Unstructured | Structured | Mutation	Serine/threonine-protein kinase PLK1
CCL1	731	Unstructured | Structured	C-C motif chemokine 1
COL2A1	732	Unstructured | Structured	Collagen alpha-1(II) chain
ADAMTS5	733	Mutation	A disintegrin and metalloproteinase with thrombospondin motifs 5
CCL7	734	Unstructured | Structured	C-C motif chemokine 7
CTLA4	735	Unstructured | Structured | Genomics Structured | Mutation	Cytotoxic T-lymphocyte protein 4
MT2A	737	Unstructured | Structured	Metallothionein-2
IL31RA	738	Unstructured | Structured	Interleukin-31 receptor subunit alpha
GNAO1	739	Unstructured | Mutation	Guanine nucleotide-binding protein G(o) subunit alpha
CCN4	740	Unstructured | Structured	CCN family member 4
PRLR	741	Unstructured | Structured	Prolactin receptor
TAB1	742	Unstructured | Structured | Mutation	TGF-beta-activated kinase 1 and MAP3K7-binding protein 1
F13A1	743	Unstructured | Structured	Coagulation factor XIII A chain
AGTR2	744	Unstructured | Structured	Type-2 angiotensin II receptor
IL16	745	Unstructured | Structured | Mutation	Pro-interleukin-16
NCAM1	746	Unstructured | Structured | Genomics Structured | Mutation	Neural cell adhesion molecule 1
CD4	747	Unstructured | Structured	T-cell surface glycoprotein CD4
ADCY2	749	Unstructured | Structured | Genomics Structured | Mutation	Adenylate cyclase type 2
PIAS3	750	Unstructured | Structured	E3 SUMO-protein ligase PIAS3
GRIN1	751	Unstructured | Structured	Glutamate receptor ionotropic, NMDA 1
MEFV	753	Unstructured | Structured | Genomics Structured | Mutation	Pyrin
ASH2L	754	Unstructured | Mutation	Set1/Ash2 histone methyltransferase complex subunit ASH2
FAS	755	Unstructured | Structured | Mutation	Tumor necrosis factor receptor superfamily member 6
FASLG	756	Unstructured | Structured | Genomics Structured	Tumor necrosis factor ligand superfamily member 6
TGFBR1	757	Unstructured | Structured | Genomics Structured	TGF-beta receptor type-1
LYZ	758	Unstructured | Structured | Mutation	Lysozyme C
CETP	759	Unstructured | Structured | Genomics Structured	Cholesteryl ester transfer protein
CUL9	760	Unstructured | Mutation	Cullin-9
CLCA2	761	Unstructured | Structured | Mutation	Calcium-activated chloride channel regulator 2
CD81	763	Unstructured | Structured | Mutation	CD81 antigen
COL4A6	764	Unstructured	Collagen alpha-6(IV) chain
COL5A3	765	Unstructured	Collagen alpha-3(V) chain
OTUD5	767	Expression	OTU domain-containing protein 5
CCL24	770	Unstructured | Structured	C-C motif chemokine 24
CXCL11	771	Unstructured | Structured	C-X-C motif chemokine 11
TRPV4	772	Unstructured | Structured | Genomics Structured | Mutation	Transient receptor potential cation channel subfamily V member 4
ITGA4	773	Unstructured | Structured | Mutation	Integrin alpha-4
CDHR3	774	Unstructured | Structured | Genomics Structured | Mutation	Cadherin-related family member 3
BSG	775	Unstructured | Structured | Mutation	Basigin
XBP1	776	Unstructured | Mutation	X-box-binding protein 1
COMT	777	Unstructured | Structured | Mutation	Catechol O-methyltransferase
CST3	778	Unstructured | Structured	Cystatin-C
STAT5A	779	Unstructured | Structured | Mutation	Signal transducer and activator of transcription 5A
ISG15	780	Unstructured | Mutation	Ubiquitin-like protein ISG15
DKK1	781	Unstructured | Structured | Mutation	Dickkopf-related protein 1
BACE1	782	Unstructured | Structured | Mutation	Beta-secretase 1
SPDEF	783	Unstructured | Structured | Mutation	SAM pointed domain-containing Ets transcription factor
MAP3K5	785	Unstructured | Structured | Mutation	Mitogen-activated protein kinase kinase kinase 5
HDAC6	786	Unstructured | Structured | Mutation	Histone deacetylase 6
ANGPT1	787	Unstructured | Structured | Genomics Structured	Angiopoietin-1
GRN	788	Unstructured | Structured | Mutation	Progranulin
IL17F	789	Unstructured | Structured | Genomics Structured	Interleukin-17F
PDE4D	790	Unstructured | Structured | Genomics Structured	cAMP-specific 3',5'-cyclic phosphodiesterase 4D
MNAT1	791	Unstructured | Genomics Structured | Mutation	CDK-activating kinase assembly factor MAT1
IL23R	792	Unstructured | Structured | Genomics Structured	Interleukin-23 receptor
CCT3	793	Unstructured | Mutation	T-complex protein 1 subunit gamma
RGS2	794	Unstructured | Structured | Genomics Structured | Mutation	Regulator of G-protein signaling 2
IL34	795	Mutation	Interleukin-34
MEN1	796	Unstructured | Structured | Mutation	Menin
COL6A3	797	Mutation	Collagen alpha-3(VI) chain
INHBA	798	Mutation	Inhibin beta A chain
SKP1	799	Unstructured	S-phase kinase-associated protein 1
SLC1A5	800	Unstructured | Mutation	Neutral amino acid transporter B(0)
PPP2CA	801	Unstructured | Structured	Serine/threonine-protein phosphatase 2A catalytic subunit alpha isoform
DOT1L	803	Unstructured | Mutation	Histone-lysine N-methyltransferase, H3 lysine-79 specific
PSMD12	804	Unstructured	26S proteasome non-ATPase regulatory subunit 12
SLA2	805	Mutation	Src-like-adapter 2
FZD5	806	Mutation	Frizzled-5
XAF1	807	Mutation	XIAP-associated factor 1
CPT1C	809	Mutation	Carnitine O-palmitoyltransferase 1, brain isoform
PSMB2	811	Unstructured	Proteasome subunit beta type-2
FRS2	812	Unstructured | Structured | Mutation	Fibroblast growth factor receptor substrate 2
TNFRSF4	813	Unstructured | Structured	Tumor necrosis factor receptor superfamily member 4
HAVCR2	814	Unstructured | Structured | Mutation	Hepatitis A virus cellular receptor 2
LDLR	816	Unstructured | Structured | Expression | Mutation	Low-density lipoprotein receptor
NT5E	817	Unstructured | Structured | Mutation	5'-nucleotidase
HLA-G	818	Unstructured | Structured | Genomics Structured	HLA class I histocompatibility antigen, alpha chain G
DDR1	819	Unstructured | Genomics Structured | Expression	Epithelial discoidin domain-containing receptor 1
ARTN	820	Unstructured	Artemin
AREG	821	Unstructured | Structured	Amphiregulin
SST	822	Unstructured | Structured	Somatostatin
STIM1	823	Unstructured | Structured | Expression | Mutation	Stromal interaction molecule 1
NLRP3	824	Unstructured | Structured | Mutation	NACHT, LRR and PYD domains-containing protein 3
TNFRSF11B	825	Unstructured | Structured | Genomics Structured	Tumor necrosis factor receptor superfamily member 11B
GNB1	826	Unstructured | Structured	Guanine nucleotide-binding protein G(I)/G(S)/G(T) subunit beta-1
CLCA1	827	Unstructured | Structured	Calcium-activated chloride channel regulator 1
CCL13	828	Unstructured | Structured	C-C motif chemokine 13
IL17B	829	Unstructured	Interleukin-17B
CARD18	830	Unstructured	Caspase recruitment domain-containing protein 18
RETN	831	Unstructured | Structured	Resistin
HLA-C	832	Unstructured | Structured | Genomics Structured	HLA class I histocompatibility antigen, C alpha chain
GSTA2	833	Unstructured | Mutation	Glutathione S-transferase A2
ANK1	834	Unstructured | Structured | Genomics Structured	Ankyrin-1
IL17RA	836	Unstructured | Structured | Mutation	Interleukin-17 receptor A
GFAP	837	Unstructured | Structured	Glial fibrillary acidic protein
TRPV1	838	Unstructured | Structured | Genomics Structured | Mutation	Transient receptor potential cation channel subfamily V member 1
IDO1	839	Unstructured | Structured | Mutation	Indoleamine 2,3-dioxygenase 1
KAT5	840	Unstructured | Structured | Mutation	Histone acetyltransferase KAT5
CLCA3P	841	Unstructured | Structured	Calcium-activated chloride channel regulator family member 3
CLCA4	842	Unstructured	Calcium-activated chloride channel regulator 4
ELANE	843	Unstructured | Structured	Neutrophil elastase
CCL19	844	Unstructured | Structured	C-C motif chemokine 19
KEAP1	845	Unstructured | Structured | Mutation	Kelch-like ECH-associated protein 1
EGF	846	Unstructured | Structured	Pro-epidermal growth factor
IFNL1	847	Unstructured | Structured	Interferon lambda-1
FOXO1	848	Unstructured | Structured | Genomics Structured | Mutation	Forkhead box protein O1
IGSF1	849	Unstructured | Genomics Structured	Immunoglobulin superfamily member 1
IL20	850	Unstructured	Interleukin-20
HLA-DOB	851	Unstructured | Structured | Genomics Structured	HLA class II histocompatibility antigen, DO beta chain
IL24	852	Unstructured	Interleukin-24
FGF20	853	Structured | Genomics Structured	Fibroblast growth factor 20
VEGFC	854	Unstructured | Structured	Vascular endothelial growth factor C
BMP2	855	Unstructured	Bone morphogenetic protein 2
HLA-F	856	Structured | Genomics Structured	HLA class I histocompatibility antigen, alpha chain F
NRAS	857	Unstructured	GTPase NRas
FGF13	858	Unstructured	Fibroblast growth factor 13
IL1RAPL1	859	Structured | Genomics Structured	Interleukin-1 receptor accessory protein-like 1
HLA-DRB3	860	Structured | Genomics Structured	HLA class II histocompatibility antigen, DR beta 3 chain
ADAM10	861	Unstructured | Structured | Mutation	Disintegrin and metalloproteinase domain-containing protein 10
LY86	862	Structured | Genomics Structured	Lymphocyte antigen 86
ADH5	863	Unstructured | Structured | Genomics Structured | Mutation	Alcohol dehydrogenase class-3
IGF2	864	Unstructured | Structured	Insulin-like growth factor II
GAA	865	Unstructured | Genomics Structured | Mutation	Lysosomal alpha-glucosidase
VEGFD	866	Unstructured	Vascular endothelial growth factor D
JAG1	867	Unstructured | Structured | Genomics Structured | Mutation	Protein jagged-1
IL21R	868	Unstructured | Structured | Genomics Structured | Mutation	Interleukin-21 receptor
TICAM2	869	Unstructured	TIR domain-containing adapter molecule 2
NDUFB8	870	Mutation	NADH dehydrogenase [ubiquinone] 1 beta subcomplex subunit 8, mitochondrial
AOC3	871	Unstructured | Structured | Mutation	Membrane primary amine oxidase
TNFRSF13C	872	Unstructured | Structured	Tumor necrosis factor receptor superfamily member 13C
FCGR2A	873	Unstructured | Structured | Genomics Structured	Low affinity immunoglobulin gamma Fc region receptor II-a
NDUFV3	874	Mutation	NADH dehydrogenase [ubiquinone] flavoprotein 3, mitochondrial
GRP	875	Unstructured | Structured	Gastrin-releasing peptide
APH1A	876	Unstructured | Mutation	Gamma-secretase subunit APH-1A
TNFSF18	877	Unstructured | Structured	Tumor necrosis factor ligand superfamily member 18
CNTF	878	Unstructured	Ciliary neurotrophic factor
PROS1	879	Unstructured | Structured | Mutation	Vitamin K-dependent protein S
IRF4	880	Unstructured | Structured | Genomics Structured	Interferon regulatory factor 4
FGF21	881	Unstructured | Structured	Fibroblast growth factor 21
IFNL3	882	Unstructured | Structured	Interferon lambda-3
RHOC	883	Unstructured	Rho-related GTP-binding protein RhoC
ITPR2	884	Unstructured | Mutation	Inositol 1,4,5-trisphosphate receptor type 2
AGRP	885	Unstructured	Agouti-related protein
TNFRSF25	886	Unstructured | Structured	Tumor necrosis factor receptor superfamily member 25
IL4I1	887	Mutation	L-amino-acid oxidase
IL36G	888	Unstructured | Structured	Interleukin-36 gamma
NTF4	889	Unstructured | Structured	Neurotrophin-4
HSF1	890	Unstructured | Mutation	Heat shock factor protein 1
CES1	891	Mutation	Liver carboxylesterase 1
NUP214	892	Unstructured | Structured | Mutation	Nuclear pore complex protein Nup214
DCPS	893	Structured | Mutation	m7GpppX diphosphatase
BMP6	894	Unstructured | Structured	Bone morphogenetic protein 6
ATM	895	Structured | Mutation	Serine-protein kinase ATM
LGMN	896	Mutation	Legumain
SIGMAR1	897	Unstructured | Structured	Sigma non-opioid intracellular receptor 1
STAT4	898	Unstructured | Structured | Genomics Structured	Signal transducer and activator of transcription 4
EPHB4	899	Unstructured | Mutation	Ephrin type-B receptor 4
VAV1	900	Unstructured | Mutation	Proto-oncogene vav
PTGDR2	901	Unstructured | Structured | Genomics Structured	Prostaglandin D2 receptor 2
SAT1	902	Structured | Mutation	Diamine acetyltransferase 1
OASL	903	Unstructured | Structured | Mutation	2'-5'-oligoadenylate synthase-like protein
IL22RA2	904	Unstructured | Structured	Interleukin-22 receptor subunit alpha-2
PARK7	905	Mutation	Parkinson disease protein 7
IL22RA1	906	Unstructured | Structured	Interleukin-22 receptor subunit alpha-1
PGLYRP1	907	Unstructured | Structured	Peptidoglycan recognition protein 1
MID1	908	Unstructured	E3 ubiquitin-protein ligase Midline-1
GDF2	909	Unstructured	Growth/differentiation factor 2
FKBP5	910	Unstructured | Structured | Genomics Structured | Mutation	Peptidyl-prolyl cis-trans isomerase FKBP5
ELK1	911	Unstructured | Mutation	ETS domain-containing protein Elk-1
GAB1	912	Unstructured | Structured | Genomics Structured | Mutation	GRB2-associated-binding protein 1
HTATIP2	913	Unstructured | Genomics Structured | Mutation	Oxidoreductase HTATIP2
BID	914	Structured | Mutation	BH3-interacting domain death agonist
TOMM40	915	Structured | Genomics Structured | Mutation	Mitochondrial import receptor subunit TOM40 homolog
NRTN	916	Unstructured | Structured	Neurturin
WNT7A	917	Unstructured | Structured	Protein Wnt-7a
SH2B1	918	Unstructured | Genomics Structured | Mutation	SH2B adapter protein 1
F8	919	Unstructured | Structured	Coagulation factor VIII
GSTM1	920	Unstructured | Structured	Glutathione S-transferase Mu 1
PLCB3	921	Unstructured | Mutation	1-phosphatidylinositol 4,5-bisphosphate phosphodiesterase beta-3
RASGRP4	922	Unstructured | Structured	RAS guanyl-releasing protein 4
BAZ1B	923	Structured | Mutation	Tyrosine-protein kinase BAZ1B
ADRB2	924	Unstructured | Structured | Genomics Structured | Mutation	Beta-2 adrenergic receptor
HLA-DRB4	925	Unstructured | Structured	HLA class II histocompatibility antigen, DR beta 4 chain
ACTG2	926	Unstructured | Structured	Actin, gamma-enteric smooth muscle
CRH	927	Unstructured | Structured	Corticoliberin
RITA1	929	Unstructured | Mutation	RBPJ-interacting and tubulin-associated protein 1
CASP7	930	Expression | Mutation	Caspase-7
DNMT3A	931	Unstructured | Structured | Genomics Structured	DNA (cytosine-5)-methyltransferase 3A
IFNB1	932	Unstructured | Structured	Interferon beta
LTBR	933	Unstructured | Structured | Genomics Structured	Tumor necrosis factor receptor superfamily member 3
F2	934	Unstructured | Structured	Prothrombin
PRTN3	935	Unstructured | Structured | Genomics Structured	Myeloblastin
PTGER4	936	Unstructured | Structured | Genomics Structured	Prostaglandin E2 receptor EP4 subtype
KLKB1	937	Unstructured | Structured | Genomics Structured | Mutation	Plasma kallikrein
EGR1	939	Unstructured | Structured	Early growth response protein 1
IL9R	940	Unstructured | Structured	Interleukin-9 receptor
TRPA1	941	Unstructured | Structured | Genomics Structured	Transient receptor potential cation channel subfamily A member 1
DPP4	942	Unstructured | Structured | Genomics Structured	Dipeptidyl peptidase 4
TNFRSF12A	943	Unstructured | Structured | Genomics Structured	Tumor necrosis factor receptor superfamily member 12A
ALDH1A2	944	Genomics Structured	Retinal dehydrogenase 2
TRPM8	945	Unstructured | Structured | Genomics Structured | Mutation	Transient receptor potential cation channel subfamily M member 8
CAPNS1	946	Unstructured | Genomics Structured	Calpain small subunit 1
STXBP2	947	Expression | Mutation	Syntaxin-binding protein 2
IER3	948	Structured | Genomics Structured	Radiation-inducible immediate-early gene IEX-1
NR1D2	949	Structured | Expression | Mutation	Nuclear receptor subfamily 1 group D member 2
SMAD2	950	Unstructured | Structured | Expression	Mothers against decapentaplegic homolog 2
NFATC1	951	Unstructured | Structured | Mutation	Nuclear factor of activated T-cells, cytoplasmic 1
IL2RB	952	Unstructured | Structured | Genomics Structured | Mutation	Interleukin-2 receptor subunit beta
GSTP1	953	Unstructured | Structured | Genomics Structured	Glutathione S-transferase P
LTA4H	954	Unstructured | Structured | Genomics Structured	Leukotriene A-4 hydrolase
PLG	955	Unstructured | Structured | Genomics Structured	Plasminogen
TBXAS1	959	Unstructured | Structured | Mutation	Thromboxane-A synthase
FNDC3A	960	Unstructured | Mutation	Fibronectin type-III domain-containing protein 3A
RAC2	962	Unstructured | Structured	Ras-related C3 botulinum toxin substrate 2
GPX1	964	Unstructured | Structured	Glutathione peroxidase 1
G6PC	965	Unstructured	Glucose-6-phosphatase
PPP2R5A	967	Unstructured	Serine/threonine-protein phosphatase 2A 56 kDa regulatory subunit alpha isoform
VEGFB	968	Genomics Structured | Mutation	Vascular endothelial growth factor B
MMP3	972	Unstructured | Structured	Stromelysin-1
AQP1	973	Unstructured | Structured	Aquaporin-1
PRKCQ	975	Unstructured | Structured | Genomics Structured | Mutation	Protein kinase C theta type
F9	977	Unstructured	Coagulation factor IX
IL17C	978	Unstructured | Structured | Genomics Structured	Interleukin-17C
TRPM7	980	Unstructured | Structured | Mutation	Transient receptor potential cation channel subfamily M member 7
PAK4	982	Mutation	Serine/threonine-protein kinase PAK 4
ITGB7	985	Unstructured | Structured | Mutation	Integrin beta-7
HNRNPD	986	Unstructured | Structured	Heterogeneous nuclear ribonucleoprotein D0
NPPB	987	Unstructured | Structured	Natriuretic peptides B
ITK	988	Structured | Genomics Structured | Mutation	Tyrosine-protein kinase ITK/TSK
ACACB	989	Mutation	Acetyl-CoA carboxylase 2
MBL2	990	Unstructured | Structured | Genomics Structured	Mannose-binding protein C
PSMD4	992	Unstructured	26S proteasome non-ATPase regulatory subunit 4
PAK6	993	Mutation	Serine/threonine-protein kinase PAK 6
SNRPD2	994	Unstructured	Small nuclear ribonucleoprotein Sm D2
ACSBG1	995	Mutation	Long-chain-fatty-acid--CoA ligase ACSBG1
S100A8	999	Unstructured | Structured	Protein S100-A8
HLA-A	1000	Unstructured | Structured | Genomics Structured	HLA class I histocompatibility antigen, A alpha chain
TFRC	1001	Unstructured | Structured | Genomics Structured | Expression | Mutation	Transferrin receptor protein 1
OXT	1002	Unstructured | Structured	Oxytocin-neurophysin 1
SPARC	1003	Unstructured | Mutation	SPARC
TNFRSF9	1005	Unstructured | Structured	Tumor necrosis factor receptor superfamily member 9
CD55	1006	Unstructured | Structured | Genomics Structured | Expression | Mutation	Complement decay-accelerating factor
F7	1007	Unstructured | Structured | Genomics Structured	Coagulation factor VII
CTSG	1008	Unstructured | Structured	Cathepsin G
ACE2	1009	Unstructured | Structured	Angiotensin-converting enzyme 2
CXCR2	1010	Unstructured | Structured | Mutation	C-X-C chemokine receptor type 2
F2R	1011	Unstructured	Proteinase-activated receptor 1
CXCL1	1012	Unstructured | Structured	Growth-regulated alpha protein
SGK1	1013	Unstructured | Structured | Expression | Mutation	Serine/threonine-protein kinase Sgk1
WNT10A	1015	Unstructured | Structured | Expression	Protein Wnt-10a
CCL4	1016	Unstructured | Structured	C-C motif chemokine 4
TNFSF12	1017	Unstructured | Structured	Tumor necrosis factor ligand superfamily member 12
GDNF	1018	Unstructured | Structured	Glial cell line-derived neurotrophic factor
MMP12	1019	Unstructured | Structured | Genomics Structured	Macrophage metalloelastase
LY96	1020	Unstructured | Structured | Genomics Structured	Lymphocyte antigen 96
ADIPOR1	1021	Unstructured | Structured | Expression	Adiponectin receptor protein 1
BMP4	1022	Unstructured	Bone morphogenetic protein 4
SCNN1B	1023	Unstructured | Structured | Mutation	Amiloride-sensitive sodium channel subunit beta
SMAD4	1026	Unstructured | Structured | Genomics Structured | Mutation	Mothers against decapentaplegic homolog 4
PYCARD	1027	Unstructured | Mutation	Apoptosis-associated speck-like protein containing a CARD
PRKAR1A	1028	Unstructured | Genomics Structured	cAMP-dependent protein kinase type I-alpha regulatory subunit
ADCY5	1029	Genomics Structured	Adenylate cyclase type 5
GRM4	1030	Structured | Genomics Structured	Metabotropic glutamate receptor 4
ATP2C1	1031	Expression | Mutation	Calcium-transporting ATPase type 2C member 1
MYLK3	1032	Unstructured	Myosin light chain kinase 3
STING1	1033	Structured | Mutation	Stimulator of interferon genes protein
MYLK2	1035	Unstructured	Myosin light chain kinase 2, skeletal/cardiac muscle
SERPINB2	1036	Unstructured | Structured	Plasminogen activator inhibitor 2
SND1	1038	Unstructured | Mutation	Staphylococcal nuclease domain-containing protein 1
CADM1	1039	Unstructured | Structured | Genomics Structured | Mutation	Cell adhesion molecule 1
TGFB3	1040	Unstructured | Structured	Transforming growth factor beta-3 proprotein
TNFRSF10B	1041	Unstructured | Structured | Genomics Structured | Mutation	Tumor necrosis factor receptor superfamily member 10B
ENPP2	1042	Unstructured | Structured | Mutation	Ectonucleotide pyrophosphatase/phosphodiesterase family member 2
TIMP3	1043	Unstructured | Structured	Metalloproteinase inhibitor 3
ALCAM	1044	Unstructured | Structured | Mutation	CD166 antigen
CD3E	1045	Unstructured | Structured	T-cell surface glycoprotein CD3 epsilon chain
NANOS1	1046	Unstructured	Nanos homolog 1
CYBA	1047	Unstructured | Structured | Genomics Structured | Mutation	Cytochrome b-245 light chain
AQP4	1048	Unstructured | Structured | Mutation	Aquaporin-4
CYP27A1	1049	Unstructured | Structured | Mutation	Sterol 26-hydroxylase, mitochondrial
ACTA2	1050	Unstructured | Structured	Actin, aortic smooth muscle
PIGR	1051	Unstructured | Structured | Mutation	Polymeric immunoglobulin receptor
ACTA1	1052	Unstructured | Structured	Actin, alpha skeletal muscle
MAPK10	1053	Unstructured | Structured	Mitogen-activated protein kinase 10
TSC1	1054	Mutation	Hamartin
CCR6	1055	Unstructured | Structured | Genomics Structured | Mutation	C-C chemokine receptor type 6
C4BPA	1056	Unstructured	C4b-binding protein alpha chain
IL7R	1057	Unstructured | Structured | Genomics Structured | Mutation	Interleukin-7 receptor subunit alpha
FGG	1058	Unstructured	Fibrinogen gamma chain
OPTN	1060	Unstructured | Mutation	Optineurin
NCL	1061	Mutation	Nucleolin
BCL2L11	1062	Structured | Genomics Structured | Mutation	Bcl-2-like protein 11
ATXN1	1064	Structured | Mutation	Ataxin-1
RBPMS	1065	Unstructured | Mutation	RNA-binding protein with multiple splicing
SEMA4D	1066	Unstructured | Structured | Mutation	Semaphorin-4D
DENND1B	1067	Unstructured | Structured | Genomics Structured | Mutation	DENN domain-containing protein 1B
LNPEP	1068	Structured | Mutation	Leucyl-cystinyl aminopeptidase
CERT1	1070	Unstructured | Mutation	Ceramide transfer protein
PAK3	1072	Unstructured	Serine/threonine-protein kinase PAK 3
BMPR1B	1073	Unstructured | Structured	Bone morphogenetic protein receptor type-1B
HIP1	1074	Mutation	Huntingtin-interacting protein 1
GRM1	1075	Unstructured | Structured	Metabotropic glutamate receptor 1
CD300LF	1076	Unstructured | Mutation	CMRF35-like molecule 1
DSG2	1077	Unstructured | Structured | Mutation	Desmoglein-2
RRAGA	1078	Unstructured | Mutation	Ras-related GTP-binding protein A
WEE1	1079	Mutation	Wee1-like protein kinase
ROBO2	1080	Unstructured | Structured | Mutation	Roundabout homolog 2
EPRS1	1082	Structured | Mutation	Bifunctional glutamate/proline--tRNA ligase
RNF43	1083	Unstructured | Mutation	E3 ubiquitin-protein ligase RNF43
DYSF	1085	Structured | Genomics Structured | Mutation	Dysferlin
PATJ	1087	Mutation	InaD-like protein
PSMB7	1088	Structured | Mutation	Proteasome subunit beta type-7
REST	1089	Mutation	RE1-silencing transcription factor
APTX	1090	Mutation	Aprataxin
PPFIA1	1091	Genomics Structured | Mutation	Liprin-alpha-1
FMNL1	1093	Unstructured | Structured | Mutation	Formin-like protein 1
BIRC5	1094	Unstructured | Structured | Genomics Structured	Baculoviral IAP repeat-containing protein 5
NDUFS4	1095	Unstructured | Mutation	NADH dehydrogenase [ubiquinone] iron-sulfur protein 4, mitochondrial
CFTR	1096	Unstructured | Structured | Genomics Structured | Mutation	Cystic fibrosis transmembrane conductance regulator
IL27	1097	Unstructured | Structured | Genomics Structured	Interleukin-27 subunit alpha
TIRAP	1098	Unstructured | Structured | Mutation	Toll/interleukin-1 receptor domain-containing adapter protein
NQO1	1099	Unstructured | Structured | Genomics Structured | Mutation	NAD(P)H dehydrogenase [quinone] 1
PDE4A	1100	Unstructured | Structured | Mutation	cAMP-specific 3',5'-cyclic phosphodiesterase 4A
RORC	1101	Unstructured | Structured | Genomics Structured | Mutation	Nuclear receptor ROR-gamma
ERN1	1102	Unstructured | Structured | Mutation	Serine/threonine-protein kinase/endoribonuclease IRE1
HNRNPK	1103	Unstructured | Expression	Heterogeneous nuclear ribonucleoprotein K
BCL6	1104	Unstructured | Structured | Mutation	B-cell lymphoma 6 protein
CXCL2	1105	Unstructured | Structured	C-X-C motif chemokine 2
SDC1	1106	Unstructured | Structured | Mutation	Syndecan-1
ALDH9A1	1107	Unstructured | Mutation	4-trimethylaminobutyraldehyde dehydrogenase
THPO	1108	Unstructured | Structured | Genomics Structured	Thrombopoietin
BECN1	1109	Unstructured | Structured | Mutation	Beclin-1
AAAS	1110	Unstructured	Aladin
NGFR	1111	Unstructured | Structured | Mutation	Tumor necrosis factor receptor superfamily member 16
IL17D	1112	Unstructured	Interleukin-17D
NOD1	1113	Unstructured | Structured | Genomics Structured | Mutation	Nucleotide-binding oligomerization domain-containing protein 1
SLC6A4	1114	Unstructured | Structured	Sodium-dependent serotonin transporter
IL32	1115	Unstructured | Structured | Mutation	Interleukin-32
HDAC1	1116	Unstructured | Structured | Genomics Structured | Mutation	Histone deacetylase 1
PSMC1	1117	Unstructured	26S proteasome regulatory subunit 4
COL11A2	1118	Unstructured | Structured | Genomics Structured	Collagen alpha-2(XI) chain
OSM	1119	Unstructured | Structured | Mutation	Oncostatin-M
PDE5A	1120	Unstructured | Structured | Mutation	cGMP-specific 3',5'-cyclic phosphodiesterase
CYP1B1	1121	Unstructured | Structured | Genomics Structured | Mutation	Cytochrome P450 1B1
IRF5	1122	Unstructured | Structured | Mutation	Interferon regulatory factor 5
HRH1	1123	Unstructured | Structured	Histamine H1 receptor
FLT3LG	1124	Unstructured | Structured | Mutation	Fms-related tyrosine kinase 3 ligand
GATA1	1125	Unstructured | Structured | Mutation	Erythroid transcription factor
IFNLR1	1126	Mutation	Interferon lambda receptor 1
SCNN1G	1127	Unstructured | Structured | Mutation	Amiloride-sensitive sodium channel subunit gamma
NR4A2	1128	Unstructured	Nuclear receptor subfamily 4 group A member 2
PPARD	1129	Unstructured | Structured	Peroxisome proliferator-activated receptor delta
NDUFA2	1130	Mutation	NADH dehydrogenase [ubiquinone] 1 alpha subcomplex subunit 2
BIRC3	1131	Unstructured | Structured | Genomics Structured | Mutation	Baculoviral IAP repeat-containing protein 3
ZEB1	1132	Unstructured | Mutation	Zinc finger E-box-binding homeobox 1
IL10RA	1133	Unstructured | Structured | Mutation	Interleukin-10 receptor subunit alpha
JUP	1134	Unstructured | Structured | Mutation	Junction plakoglobin
IL1R2	1135	Unstructured | Structured | Mutation	Interleukin-1 receptor type 2
CXCL9	1136	Unstructured | Structured	C-X-C motif chemokine 9
RASA1	1137	Unstructured | Mutation	Ras GTPase-activating protein 1
NACA	1138	Structured | Mutation	Nascent polypeptide-associated complex subunit alpha, muscle-specific form
BMP7	1139	Unstructured | Structured | Genomics Structured | Mutation	Bone morphogenetic protein 7
HSPA1A	1140	Unstructured | Structured	Heat shock 70 kDa protein 1A
IL12RB1	1141	Unstructured | Structured | Mutation	Interleukin-12 receptor subunit beta-1
FMR1	1142	Unstructured | Structured	Synaptic functional regulator FMR1
LRRK2	1143	Structured | Genomics Structured | Mutation	Leucine-rich repeat serine/threonine-protein kinase 2
SNAI1	1144	Unstructured | Structured	Zinc finger protein SNAI1
IL11	1145	Unstructured | Structured	Interleukin-11
TNFSF9	1146	Unstructured | Structured | Mutation	Tumor necrosis factor ligand superfamily member 9
MERTK	1147	Unstructured | Structured | Mutation	Tyrosine-protein kinase Mer
DUSP2	1148	Mutation	Dual specificity protein phosphatase 2
AGR2	1149	Unstructured | Structured	Anterior gradient protein 2 homolog
CYSLTR1	1150	Unstructured | Structured | Genomics Structured	Cysteinyl leukotriene receptor 1
CLDN3	1151	Structured | Mutation	Claudin-3
SLC18A2	1152	Unstructured | Mutation	Synaptic vesicular amine transporter
RIPK3	1153	Mutation	Receptor-interacting serine/threonine-protein kinase 3
GLS	1154	Unstructured | Structured | Mutation	Glutaminase kidney isoform, mitochondrial
SEC14L2	1155	Unstructured | Mutation	SEC14-like protein 2
IL12RB2	1156	Unstructured | Structured | Mutation	Interleukin-12 receptor subunit beta-2
IDH1	1157	Unstructured	Isocitrate dehydrogenase [NADP] cytoplasmic
ODC1	1158	Unstructured | Mutation	Ornithine decarboxylase
ASPH	1159	Genomics Structured | Mutation	Aspartyl/asparaginyl beta-hydroxylase
TRAF1	1160	Unstructured | Structured | Genomics Structured | Mutation	TNF receptor-associated factor 1
CXCL3	1161	Unstructured | Structured	C-X-C motif chemokine 3
CXCL5	1162	Unstructured | Structured	C-X-C motif chemokine 5
IDH2	1164	Unstructured | Mutation	Isocitrate dehydrogenase [NADP], mitochondrial
IFIT2	1165	Structured | Mutation	Interferon-induced protein with tetratricopeptide repeats 2
TPMT	1166	Mutation	Thiopurine S-methyltransferase
LIFR	1167	Unstructured | Structured | Mutation	Leukemia inhibitory factor receptor
PRL	1168	Unstructured | Structured	Prolactin
PLCB1	1169	Unstructured | Structured | Mutation	1-phosphatidylinositol 4,5-bisphosphate phosphodiesterase beta-1
GPI	1170	Unstructured | Mutation	Glucose-6-phosphate isomerase
DAPK1	1171	Structured | Mutation	Death-associated protein kinase 1
UGCG	1172	Mutation	Ceramide glucosyltransferase
EPHA1	1173	Mutation	Ephrin type-A receptor 1
MTR	1174	Mutation	Methionine synthase
NFATC3	1175	Structured | Mutation	Nuclear factor of activated T-cells, cytoplasmic 3
TRH	1176	Structured | Mutation	Pro-thyrotropin-releasing hormone
CDH11	1177	Unstructured | Structured | Mutation	Cadherin-11
SLC11A2	1178	Unstructured | Structured | Mutation	Natural resistance-associated macrophage protein 2
NRG2	1179	Unstructured | Mutation	Pro-neuregulin-2, membrane-bound isoform
RBCK1	1180	Mutation	RanBP-type and C3HC4-type zinc finger-containing protein 1
IL20RB	1181	Unstructured | Structured | Mutation	Interleukin-20 receptor subunit beta
LIMK1	1183	Structured | Mutation	LIM domain kinase 1
COL28A1	1184	Mutation	Collagen alpha-1(XXVIII) chain
C1QBP	1185	Mutation	Complement component 1 Q subcomponent-binding protein, mitochondrial
PTPRZ1	1186	Mutation	Receptor-type tyrosine-protein phosphatase zeta
RGS3	1187	Unstructured | Structured | Mutation	Regulator of G-protein signaling 3
CTBP1	1188	Structured | Mutation	C-terminal-binding protein 1
IK	1189	Unstructured | Structured	Protein Red
IL1RL2	1190	Unstructured | Structured | Genomics Structured	Interleukin-1 receptor-like 2
ADRM1	1191	Unstructured | Mutation	Proteasomal ubiquitin receptor ADRM1
DUSP4	1192	Unstructured | Structured | Mutation	Dual specificity protein phosphatase 4
MATK	1193	Mutation	Megakaryocyte-associated tyrosine-protein kinase
NT5C2	1194	Unstructured | Structured | Mutation	Cytosolic purine 5'-nucleotidase
CD180	1195	Unstructured | Structured | Mutation	CD180 antigen
TPBG	1196	Unstructured	Trophoblast glycoprotein
IMPA1	1197	Mutation	Inositol monophosphatase 1
TALDO1	1198	Structured | Mutation	Transaldolase
BMP3	1199	Mutation	Bone morphogenetic protein 3
EDA	1200	Unstructured | Structured | Genomics Structured | Mutation	Ectodysplasin-A
ADCY7	1201	Mutation	Adenylate cyclase type 7
WNT2B	1202	Mutation	Protein Wnt-2b
EDA2R	1203	Mutation	Tumor necrosis factor receptor superfamily member 27
EPB41	1204	Unstructured | Mutation	Protein 4.1
CD36	1205	Unstructured | Structured	Platelet glycoprotein 4
CTNNAL1	1206	Unstructured | Structured | Mutation	Alpha-catulin
PI4KB	1207	Structured | Mutation	Phosphatidylinositol 4-kinase beta
CXCL16	1208	Structured | Mutation	C-X-C motif chemokine 16
IFNW1	1209	Mutation	Interferon omega-1
GDF9	1210	Structured | Mutation	Growth/differentiation factor 9
DUSP3	1211	Mutation	Dual specificity protein phosphatase 3
IL37	1212	Unstructured | Structured	Interleukin-37
NODAL	1213	Unstructured	Nodal homolog
NPPA	1214	Unstructured | Structured | Genomics Structured	Natriuretic peptides A
IFNA13	1215	Unstructured	Interferon alpha-1/13
CD27	1216	Unstructured | Structured	CD27 antigen
GNGT2	1217	Unstructured | Structured	Guanine nucleotide-binding protein G(I)/G(S)/G(O) subunit gamma-T2
BMP2K	1219	Unstructured | Mutation	BMP-2-inducible protein kinase
TNFSF10	1220	Unstructured | Structured | Genomics Structured	Tumor necrosis factor ligand superfamily member 10
PPT1	1222	Unstructured | Mutation	Palmitoyl-protein thioesterase 1
NISCH	1223	Expression | Mutation	Nischarin
CYBB	1224	Unstructured | Structured | Mutation	Cytochrome b-245 heavy chain
CCND2	1225	Unstructured | Structured | Genomics Structured	G1/S-specific cyclin-D2
TLR10	1226	Unstructured | Structured | Genomics Structured	Toll-like receptor 10
IL7	1227	Unstructured | Structured | Genomics Structured	Interleukin-7
NDUFS6	1228	Genomics Structured	NADH dehydrogenase [ubiquinone] iron-sulfur protein 6, mitochondrial
G6PD	1229	Unstructured	Glucose-6-phosphate 1-dehydrogenase
RARG	1230	Unstructured | Structured	Retinoic acid receptor gamma
HNRNPM	1231	Unstructured | Expression | Mutation	Heterogeneous nuclear ribonucleoprotein M
PPARGC1A	1232	Unstructured | Structured | Genomics Structured	Peroxisome proliferator-activated receptor gamma coactivator 1-alpha
IRS2	1233	Unstructured | Genomics Structured	Insulin receptor substrate 2
MC4R	1234	Unstructured | Structured | Genomics Structured	Melanocortin receptor 4
TGFB2	1236	Unstructured | Structured	Transforming growth factor beta-2 proprotein
MGMT	1237	Unstructured	Methylated-DNA--protein-cysteine methyltransferase
MLH1	1238	Expression | Mutation	DNA mismatch repair protein Mlh1
CD38	1239	Unstructured | Structured | Mutation	ADP-ribosyl cyclase/cyclic ADP-ribose hydrolase 1
FGF5	1240	Genomics Structured	Fibroblast growth factor 5
KDM1A	1241	Expression | Mutation	Lysine-specific histone demethylase 1A
CCL4L2	1242	Unstructured | Structured	C-C motif chemokine 4-like
ST6GAL1	1243	Unstructured | Expression | Mutation	Beta-galactoside alpha-2,6-sialyltransferase 1
PREP	1244	Structured | Genomics Structured	Prolyl endopeptidase
PLAU	1245	Unstructured | Structured | Mutation	Urokinase-type plasminogen activator
FGF7	1246	Unstructured | Structured	Fibroblast growth factor 7
WNT2	1247	Genomics Structured	Protein Wnt-2
ABCA1	1248	Unstructured | Structured | Genomics Structured | Mutation	Phospholipid-transporting ATPase ABCA1
TARS1	1249	Mutation	Threonine--tRNA ligase 1, cytoplasmic
CCL27	1250	Unstructured | Structured	C-C motif chemokine 27
TRAP1	1251	Structured | Genomics Structured | Expression | Mutation	Heat shock protein 75 kDa, mitochondrial
GDF5	1252	Genomics Structured	Growth/differentiation factor 5
MYL3	1253	Genomics Structured	Myosin light chain 3
GLB1	1254	Unstructured | Structured | Genomics Structured	Beta-galactosidase
FPR3	1255	Unstructured | Structured | Genomics Structured	N-formyl peptide receptor 3
IFNA10	1256	Unstructured	Interferon alpha-10
IFNA17	1257	Unstructured | Structured	Interferon alpha-17
IFNA21	1258	Unstructured	Interferon alpha-21
FOLH1	1259	Unstructured | Mutation	Glutamate carboxypeptidase 2
SGPL1	1260	Structured | Genomics Structured	Sphingosine-1-phosphate lyase 1
PAK5	1261	Genomics Structured	Serine/threonine-protein kinase PAK 5
HLA-DQB2	1262	Structured | Genomics Structured	HLA class II histocompatibility antigen, DQ beta 2 chain
NRG3	1263	Genomics Structured	Pro-neuregulin-3, membrane-bound isoform
SOX2	1264	Unstructured | Structured	Transcription factor SOX-2
TAOK3	1265	Unstructured | Genomics Structured	Serine/threonine-protein kinase TAO3
EPHA7	1266	Genomics Structured	Ephrin type-A receptor 7
PFKP	1267	Expression | Mutation	ATP-dependent 6-phosphofructokinase, platelet type
IL26	1268	Unstructured | Structured	Interleukin-26
DES	1269	Unstructured | Structured	Desmin
SCPEP1	1270	Mutation	Retinoid-inducible serine carboxypeptidase
ABL1	1271	Unstructured | Structured	Tyrosine-protein kinase ABL1
NDUFAB1	1272	Unstructured | Structured | Mutation	Acyl carrier protein, mitochondrial
INHA	1273	Unstructured	Inhibin alpha chain
INHBE	1274	Unstructured | Structured	Inhibin beta E chain
CTSD	1275	Unstructured | Structured | Mutation	Cathepsin D
GSN	1276	Unstructured | Structured | Mutation	Gelsolin
IFNL2	1277	Unstructured | Structured	Interferon lambda-2
NDUFA8	1278	Mutation	NADH dehydrogenase [ubiquinone] 1 alpha subcomplex subunit 8
NDUFB6	1279	Mutation	NADH dehydrogenase [ubiquinone] 1 beta subcomplex subunit 6
FGF10	1280	Unstructured	Fibroblast growth factor 10
SFTPB	1281	Unstructured | Structured	Pulmonary surfactant-associated protein B
PLA2G1B	1282	Unstructured | Structured	Phospholipase A2
UTRN	1283	Genomics Structured | Expression | Mutation	Utrophin
RAP1A	1284	Unstructured	Ras-related protein Rap-1A
TFPI	1285	Unstructured | Structured	Tissue factor pathway inhibitor
FUT1	1286	Unstructured | Structured	Galactoside alpha-(1,2)-fucosyltransferase 1
FAP	1287	Unstructured | Structured	Prolyl endopeptidase FAP
ARRB2	1288	Unstructured | Structured	Beta-arrestin-2
EPHX2	1289	Unstructured | Structured | Genomics Structured | Mutation	Bifunctional epoxide hydrolase 2
CHEK2	1290	Unstructured | Structured | Mutation	Serine/threonine-protein kinase Chk2
SIGLEC1	1291	Unstructured | Structured | Mutation	Sialoadhesin
S100A6	1292	Unstructured | Mutation	Protein S100-A6
GLRX	1293	Unstructured | Structured	Glutaredoxin-1
EREG	1294	Unstructured | Structured	Proepiregulin
SCN9A	1295	Unstructured | Structured	Sodium channel protein type 9 subunit alpha
TWIST1	1296	Unstructured | Structured	Twist-related protein 1
GPER1	1297	Unstructured | Structured	G-protein coupled estrogen receptor 1
PRDX1	1298	Unstructured | Structured	Peroxiredoxin-1
ALDH2	1299	Unstructured | Structured | Mutation	Aldehyde dehydrogenase, mitochondrial
HDAC8	1300	Unstructured | Structured	Histone deacetylase 8
HPGD	1301	Unstructured | Structured | Mutation	15-hydroxyprostaglandin dehydrogenase [NAD(+)]
IL1F10	1302	Unstructured | Structured	Interleukin-1 family member 10
RAB5A	1303	Unstructured	Ras-related protein Rab-5A
CS	1304	Structured | Mutation	Citrate synthase, mitochondrial
GAL	1305	Unstructured	Galanin peptides
PRDX2	1306	Unstructured | Structured | Mutation	Peroxiredoxin-2
IFNA5	1307	Unstructured	Interferon alpha-5
CTSH	1308	Unstructured | Structured | Genomics Structured | Mutation	Pro-cathepsin H
SPTLC1	1309	Mutation	Serine palmitoyltransferase 1
ALOX12	1310	Unstructured | Structured	Polyunsaturated fatty acid lipoxygenase ALOX12
CALM2	1311	Unstructured	Calmodulin-2
CD2	1312	Structured | Mutation	T-cell surface antigen CD2
ADIPOR2	1313	Unstructured | Structured	Adiponectin receptor protein 2
ALDOA	1314	Unstructured	Fructose-bisphosphate aldolase A
GNAQ	1315	Unstructured | Structured	Guanine nucleotide-binding protein G(q) subunit alpha
APEX1	1316	Unstructured	DNA-(apurinic or apyrimidinic site) lyase
IFNA7	1317	Unstructured	Interferon alpha-7
BCAT2	1318	Unstructured | Mutation	Branched-chain-amino-acid aminotransferase, mitochondrial
AASS	1319	Mutation	Alpha-aminoadipic semialdehyde synthase, mitochondrial
DLL3	1321	Unstructured | Structured	Delta-like protein 3
MCAT	1322	Unstructured | Mutation	Malonyl-CoA-acyl carrier protein transacylase, mitochondrial
COL11A1	1323	Unstructured	Collagen alpha-1(XI) chain
IL36A	1324	Unstructured	Interleukin-36 alpha
NFS1	1326	Unstructured | Mutation	Cysteine desulfurase, mitochondrial
CYB5A	1328	Structured | Mutation	Cytochrome b5
CYP2B6	1329	Unstructured | Structured | Genomics Structured | Mutation	Cytochrome P450 2B6
GLI3	1330	Unstructured | Genomics Structured | Mutation	Transcriptional activator GLI3
HPN	1331	Unstructured	Serine protease hepsin
RGS5	1332	Unstructured | Structured	Regulator of G-protein signaling 5
PPY	1333	Unstructured	Pancreatic prohormone
COL6A6	1334	Unstructured	Collagen alpha-6(VI) chain
WNT10B	1335	Unstructured | Structured	Protein Wnt-10b
WNT5B	1336	Unstructured | Structured	Protein Wnt-5b
TXNRD2	1337	Mutation	Thioredoxin reductase 2, mitochondrial
SHH	1338	Unstructured | Structured	Sonic hedgehog protein
PTPRB	1339	Unstructured	Receptor-type tyrosine-protein phosphatase beta
COX4I1	1340	Structured | Mutation	Cytochrome c oxidase subunit 4 isoform 1, mitochondrial
S100A11	1342	Structured | Genomics Structured | Mutation	Protein S100-A11
BTG2	1344	Unstructured	Protein BTG2
MDH2	1345	Structured | Mutation	Malate dehydrogenase, mitochondrial
LAMB3	1346	Unstructured | Mutation	Laminin subunit beta-3
UBA1	1347	Mutation	Ubiquitin-like modifier-activating enzyme 1
MELK	1348	Mutation	Maternal embryonic leucine zipper kinase
GPRC5A	1349	Unstructured | Mutation	Retinoic acid-induced protein 3
MCCC1	1350	Mutation	Methylcrotonoyl-CoA carboxylase subunit alpha, mitochondrial
DECR1	1351	Mutation	2,4-dienoyl-CoA reductase, mitochondrial
SPON1	1352	Unstructured	Spondin-1
OXSR1	1354	Unstructured	Serine/threonine-protein kinase OSR1
MST1R	1355	Mutation	Macrophage-stimulating protein receptor
BLVRA	1356	Mutation	Biliverdin reductase A
SELE	1358	Unstructured | Structured | Genomics Structured	E-selectin
SAV1	1359	Unstructured | Structured | Genomics Structured	Protein salvador homolog 1
F3	1360	Unstructured | Structured | Mutation	Tissue factor
NDUFS2	1361	Unstructured | Structured | Genomics Structured	NADH dehydrogenase [ubiquinone] iron-sulfur protein 2, mitochondrial
IFIH1	1362	Unstructured | Structured | Genomics Structured | Mutation	Interferon-induced helicase C domain-containing protein 1
AR	1363	Unstructured | Structured | Mutation	Androgen receptor
NOTCH1	1364	Unstructured | Structured | Mutation	Neurogenic locus notch homolog protein 1
TMPRSS2	1365	Unstructured | Structured | Mutation	Transmembrane protease serine 2
ADA	1366	Unstructured | Structured | Mutation	Adenosine deaminase
HSPD1	1367	Unstructured | Structured	60 kDa heat shock protein, mitochondrial
HSPE1	1368	Unstructured | Structured	10 kDa heat shock protein, mitochondrial
VDR	1370	Unstructured | Structured | Genomics Structured	Vitamin D3 receptor
FADS2	1371	Unstructured | Structured | Genomics Structured	Acyl-CoA 6-desaturase
TARDBP	1372	Expression	TAR DNA-binding protein 43
FASN	1373	Unstructured | Mutation	Fatty acid synthase
CHRM2	1374	Unstructured | Structured | Genomics Structured	Muscarinic acetylcholine receptor M2
UBE3A	1375	Unstructured | Mutation	Ubiquitin-protein ligase E3A
ITGA2	1376	Unstructured | Structured | Mutation	Integrin alpha-2
SELPLG	1377	Unstructured | Structured | Mutation	P-selectin glycoprotein ligand 1
SIK1	1378	Genomics Structured	Serine/threonine-protein kinase SIK1
EPHA2	1379	Unstructured | Structured | Mutation	Ephrin type-A receptor 2
FTL	1380	Genomics Structured	Ferritin light chain
ATG5	1381	Unstructured | Structured | Genomics Structured | Mutation	Autophagy protein 5
RAD50	1382	Unstructured | Structured | Genomics Structured | Mutation	DNA repair protein RAD50
PTPA	1383	Unstructured | Structured | Mutation	Serine/threonine-protein phosphatase 2A activator
XPNPEP3	1384	Unstructured | Mutation	Xaa-Pro aminopeptidase 3
SELP	1385	Unstructured | Structured	P-selectin
ANXA5	1386	Unstructured | Structured | Mutation	Annexin A5
PDE4B	1387	Unstructured | Structured	cAMP-specific 3',5'-cyclic phosphodiesterase 4B
MME	1388	Unstructured | Structured | Mutation	Neprilysin
RARA	1389	Unstructured | Mutation	Retinoic acid receptor alpha
PSMB5	1390	Unstructured | Mutation	Proteasome subunit beta type-5
ATF4	1391	Unstructured | Structured | Mutation	Cyclic AMP-dependent transcription factor ATF-4
EIF3B	1392	Unstructured | Mutation	Eukaryotic translation initiation factor 3 subunit B
GBA	1394	Unstructured	Lysosomal acid glucosylceramidase
NOTCH2	1395	Unstructured | Structured | Mutation	Neurogenic locus notch homolog protein 2
MEX3D	1396	Mutation	RNA-binding protein MEX3D
GLP1R	1397	Unstructured | Structured	Glucagon-like peptide 1 receptor
AIF1	1398	Unstructured | Structured	Allograft inflammatory factor 1
CD46	1399	Unstructured | Structured | Mutation	Membrane cofactor protein
NOTCH3	1400	Unstructured | Structured | Mutation	Neurogenic locus notch homolog protein 3
CLINT1	1401	Mutation	Clathrin interactor 1
DMD	1402	Unstructured | Mutation	Dystrophin
PAWR	1403	Unstructured | Mutation	PRKC apoptosis WT1 regulator protein
DNM1L	1404	Unstructured | Mutation	Dynamin-1-like protein
AGO2	1405	Structured | Mutation	Protein argonaute-2
S100A4	1406	Unstructured | Structured	Protein S100-A4
CAP1	1407	Unstructured | Mutation	Adenylyl cyclase-associated protein 1
CARD9	1408	Genomics Structured | Mutation	Caspase recruitment domain-containing protein 9
NCOA3	1409	Unstructured | Structured | Mutation	Nuclear receptor coactivator 3
PTPN22	1410	Structured | Genomics Structured | Mutation	Tyrosine-protein phosphatase non-receptor type 22
CGAS	1411	Structured | Mutation	Cyclic GMP-AMP synthase
CYP11A1	1412	Unstructured | Structured | Mutation	Cholesterol side-chain cleavage enzyme, mitochondrial
CTNND1	1413	Unstructured | Mutation	Catenin delta-1
PDIA3	1414	Unstructured	Protein disulfide-isomerase A3
HK2	1415	Mutation	Hexokinase-2
CARD8	1416	Unstructured | Structured | Mutation	Caspase recruitment domain-containing protein 8
MITF	1417	Unstructured | Structured | Genomics Structured | Mutation	Microphthalmia-associated transcription factor
PPP1R12A	1418	Unstructured | Structured | Mutation	Protein phosphatase 1 regulatory subunit 12A
IVNS1ABP	1419	Mutation	Influenza virus NS1A-binding protein
ARHGAP32	1420	Mutation	Rho GTPase-activating protein 32
PKD2	1421	Mutation	Polycystin-2
PARD3	1422	Unstructured | Mutation	Partitioning defective 3 homolog
DDB1	1423	Unstructured | Mutation	DNA damage-binding protein 1
LRBA	1424	Structured | Mutation	Lipopolysaccharide-responsive and beige-like anchor protein
ACTR2	1425	Unstructured	Actin-related protein 2
ELP1	1426	Structured | Mutation	Elongator complex protein 1
HTR2A	1427	Unstructured | Structured | Genomics Structured	5-hydroxytryptamine receptor 2A
PNP	1428	Unstructured | Structured | Mutation	Purine nucleoside phosphorylase
HDAC5	1429	Mutation	Histone deacetylase 5
BMP1	1430	Genomics Structured | Mutation	Bone morphogenetic protein 1
AQP3	1431	Unstructured | Structured	Aquaporin-3
TYRO3	1432	Unstructured | Structured	Tyrosine-protein kinase receptor TYRO3
EIF3A	1433	Mutation	Eukaryotic translation initiation factor 3 subunit A
TNFRSF21	1434	Unstructured | Structured | Mutation	Tumor necrosis factor receptor superfamily member 21
SIRT1	1435	Unstructured | Structured | Mutation	NAD-dependent protein deacetylase sirtuin-1
NECTIN2	1436	Structured | Genomics Structured	Nectin-2
SPINT1	1437	Mutation	Kunitz-type protease inhibitor 1
ARSB	1438	Unstructured | Structured | Mutation	Arylsulfatase B
CEACAM6	1439	Unstructured | Structured | Mutation	Carcinoembryonic antigen-related cell adhesion molecule 6
ADGRE5	1440	Unstructured | Mutation	Adhesion G protein-coupled receptor E5
LRP6	1441	Unstructured | Structured | Mutation	Low-density lipoprotein receptor-related protein 6
ERAP1	1442	Genomics Structured | Mutation	Endoplasmic reticulum aminopeptidase 1
SLC9A3R1	1443	Unstructured | Mutation	Na(+)/H(+) exchange regulatory cofactor NHE-RF1
HIF3A	1444	Mutation	Hypoxia-inducible factor 3-alpha
ARFGEF1	1445	Unstructured | Mutation	Brefeldin A-inhibited guanine nucleotide-exchange protein 1
SPINT2	1446	Unstructured | Structured | Mutation	Kunitz-type protease inhibitor 2
NECTIN4	1447	Unstructured | Structured | Mutation	Nectin-4
PFN1	1448	Unstructured	Profilin-1
HERPUD1	1450	Mutation	Homocysteine-responsive endoplasmic reticulum-resident ubiquitin-like domain member 1 protein
PTGR2	1451	Unstructured	Prostaglandin reductase 2
GPC1	1452	Genomics Structured | Mutation	Glypican-1
CD209	1453	Unstructured | Structured | Genomics Structured	CD209 antigen
F5	1455	Mutation	Coagulation factor V
BAK1	1456	Structured | Mutation	Bcl-2 homologous antagonist/killer
RAMP1	1457	Unstructured | Structured | Mutation	Receptor activity-modifying protein 1
EVPL	1458	Mutation	Envoplakin
ERCC1	1459	Mutation	DNA excision repair protein ERCC-1
LRPAP1	1460	Mutation	Alpha-2-macroglobulin receptor-associated protein
NEU1	1461	Unstructured | Structured	Sialidase-1
PARP14	1462	Unstructured | Structured | Mutation	Protein mono-ADP-ribosyltransferase PARP14
CNDP2	1463	Mutation	Cytosolic non-specific dipeptidase
ETV4	1464	Unstructured | Structured | Mutation	ETS translocation variant 4
S100A10	1465	Unstructured | Structured	Protein S100-A10
TCF7L2	1466	Unstructured | Mutation	Transcription factor 7-like 2
CTNNA1	1467	Structured | Genomics Structured | Mutation	Catenin alpha-1
ILK	1468	Structured | Mutation	Integrin-linked protein kinase
LAMB2	1469	Unstructured | Structured | Mutation	Laminin subunit beta-2
PRDX4	1470	Unstructured | Mutation	Peroxiredoxin-4
UPF1	1471	Unstructured | Mutation	Regulator of nonsense transcripts 1
ROBO1	1472	Unstructured | Structured | Genomics Structured | Mutation	Roundabout homolog 1
ARHGAP35	1473	Mutation	Rho GTPase-activating protein 35
CASS4	1474	Mutation	Cas scaffolding protein family member 4
CHKA	1475	Mutation	Choline kinase alpha
FKBP8	1476	Mutation	Peptidyl-prolyl cis-trans isomerase FKBP8
HCN4	1477	Mutation	Potassium/sodium hyperpolarization-activated cyclic nucleotide-gated channel 4
ZMYND8	1478	Unstructured | Mutation	Protein kinase C-binding protein 1
CD276	1480	Unstructured | Structured	CD276 antigen
LTA	1481	Unstructured | Structured | Genomics Structured	Lymphotoxin-alpha
SCARB2	1482	Unstructured | Structured | Mutation	Lysosome membrane protein 2
HSPG2	1483	Unstructured | Structured | Mutation	Basement membrane-specific heparan sulfate proteoglycan core protein
ITGB8	1484	Unstructured | Structured | Genomics Structured | Expression | Mutation	Integrin beta-8
TTR	1485	Unstructured | Structured	Transthyretin
SERPINC1	1487	Unstructured | Structured | Genomics Structured	Antithrombin-III
MGAM	1488	Unstructured | Structured	Maltase-glucoamylase, intestinal
MRPS22	1490	Unstructured | Mutation	28S ribosomal protein S22, mitochondrial
HBB	1491	Unstructured | Structured | Expression	Hemoglobin subunit beta
P2RY2	1492	Unstructured | Structured | Mutation	P2Y purinoceptor 2
PELO	1493	Unstructured	Protein pelota homolog
ARNTL	1494	Unstructured | Structured | Genomics Structured	Aryl hydrocarbon receptor nuclear translocator-like protein 1
CD33	1495	Unstructured | Structured	Myeloid cell surface antigen CD33
PECAM1	1496	Unstructured | Structured | Genomics Structured	Platelet endothelial cell adhesion molecule
IDS	1497	Unstructured | Structured | Mutation	Iduronate 2-sulfatase
CTSC	1498	Unstructured | Structured | Mutation	Dipeptidyl peptidase 1
ATG7	1499	Unstructured | Structured | Genomics Structured	Ubiquitin-like modifier-activating enzyme ATG7
CYP2R1	1500	Unstructured | Structured | Genomics Structured	Vitamin D 25-hydroxylase
CD247	1501	Unstructured | Structured | Genomics Structured | Mutation	T-cell surface glycoprotein CD3 zeta chain
ATG16L1	1502	Structured | Genomics Structured	Autophagy-related protein 16-1
MAPT	1504	Unstructured | Structured	Microtubule-associated protein tau
LAMP1	1505	Unstructured | Structured | Mutation	Lysosome-associated membrane glycoprotein 1
NBN	1506	Unstructured | Structured | Genomics Structured | Mutation	Nibrin
COL6A5	1507	Unstructured | Structured | Genomics Structured	Collagen alpha-5(VI) chain
TNC	1508	Unstructured | Structured | Genomics Structured | Mutation	Tenascin
STAC	1511	Unstructured | Genomics Structured	SH3 and cysteine-rich domain-containing protein
MGAT5	1512	Genomics Structured	Alpha-1,6-mannosylglycoprotein 6-beta-N-acetylglucosaminyltransferase A
SAT2	1513	Mutation	Diamine acetyltransferase 2
PIDD1	1514	Unstructured | Mutation	p53-induced death domain-containing protein 1
STX8	1515	Unstructured | Structured | Mutation	Syntaxin-8
XIAP	1516	Unstructured | Structured | Mutation	E3 ubiquitin-protein ligase XIAP
EZH2	1517	Unstructured | Structured | Mutation	Histone-lysine N-methyltransferase EZH2
CTSA	1519	Unstructured | Structured | Mutation	Lysosomal protective protein
P2RY12	1520	Unstructured | Structured	P2Y purinoceptor 12
KLRB1	1521	Unstructured | Structured	Killer cell lectin-like receptor subfamily B member 1
CCNA2	1522	Unstructured | Structured	Cyclin-A2
LGALS1	1523	Unstructured | Structured | Mutation	Galectin-1
AP5Z1	1524	Unstructured | Mutation	AP-5 complex subunit zeta-1
XCL1	1525	Unstructured | Structured	Lymphotactin
ASCC2	1526	Unstructured | Mutation	Activating signal cointegrator 1 complex subunit 2
H4-16	1527	Unstructured | Sturctured | Genomics Structured | Mutation	Histone H4
CXXC1	1528	Unstructured | Mutation	CXXC-type zinc finger protein 1
LMNA	1529	Mutation	Prelamin-A/C
TH	1530	Unstructured | Structured	Tyrosine 3-monooxygenase
PDPN	1531	Unstructured | Mutation	Podoplanin
CD3G	1532	Unstructured | Mutation	T-cell surface glycoprotein CD3 gamma chain
SHBG	1533	Unstructured | Structured	Sex hormone-binding globulin
CHAMP1	1534	Unstructured | Mutation	Chromosome alignment-maintaining phosphoprotein 1
NDUFB11	1535	Unstructured	NADH dehydrogenase [ubiquinone] 1 beta subcomplex subunit 11, mitochondrial
ABCC1	1536	Unstructured | Structured | Mutation	Multidrug resistance-associated protein 1
HEXA	1537	Unstructured | Mutation	Beta-hexosaminidase subunit alpha
NDUFB7	1538	Mutation	NADH dehydrogenase [ubiquinone] 1 beta subcomplex subunit 7
TAF1	1539	Unstructured | Mutation	Transcription initiation factor TFIID subunit 1
FOXA2	1540	Unstructured | Structured	Hepatocyte nuclear factor 3-beta
CYP3A5	1541	Unstructured | Structured	Cytochrome P450 3A5
SEMA3B	1542	Unstructured | Mutation	Semaphorin-3B
BRD4	1543	Unstructured | Structured | Mutation	Bromodomain-containing protein 4
GARS1	1544	Unstructured	Glycine--tRNA ligase
CCNH	1545	Unstructured	Cyclin-H
SLAMF7	1546	Mutation	SLAM family member 7
CLC	1547	Unstructured | Structured	Galectin-10
DOCK8	1548	Unstructured | Structured | Genomics Structured | Mutation	Dedicator of cytokinesis protein 8
PGAP3	1549	Unstructured | Structured | Genomics Structured | Mutation	Post-GPI attachment to proteins factor 3
SOST	1550	Unstructured	Sclerostin
XRCC5	1551	Unstructured | Structured | Mutation	X-ray repair cross-complementing protein 5
CNR1	1552	Unstructured | Structured	Cannabinoid receptor 1
SMAD1	1553	Unstructured	Mothers against decapentaplegic homolog 1
AHR	1554	Unstructured | Structured | Mutation	Aryl hydrocarbon receptor
ARNT	1555	Genomics Structured | Mutation	Aryl hydrocarbon receptor nuclear translocator
HTT	1556	Genomics Structured | Mutation	Huntingtin
TP53BP1	1557	Unstructured | Mutation	TP53-binding protein 1
TERF2IP	1558	Unstructured	Telomeric repeat-binding factor 2-interacting protein 1
RCOR1	1559	Structured | Genomics Structured | Mutation	REST corepressor 1
EZR	1560	Unstructured | Structured	Ezrin
TXNIP	1561	Unstructured | Structured	Thioredoxin-interacting protein
SLC6A2	1562	Unstructured | Structured	Sodium-dependent noradrenaline transporter
ABCB7	1563	Mutation	ATP-binding cassette sub-family B member 7, mitochondrial
MICU1	1564	Mutation	Calcium uptake protein 1, mitochondrial
CAMK4	1565	Unstructured | Structured | Genomics Structured | Mutation	Calcium/calmodulin-dependent protein kinase type IV
CRYZ	1566	Unstructured | Mutation	Quinone oxidoreductase
LONP1	1567	Unstructured | Mutation	Lon protease homolog, mitochondrial
DENR	1568	Mutation	Density-regulated protein
MECP2	1569	Mutation	Methyl-CpG-binding protein 2
AIMP1	1570	Structured | Mutation	Aminoacyl tRNA synthase complex-interacting multifunctional protein 1
SERPINB8	1571	Mutation	Serpin B8
IDUA	1572	Mutation	Alpha-L-iduronidase
MSH6	1573	Mutation	DNA mismatch repair protein Msh6
TET2	1574	Genomics Structured | Mutation	Methylcytosine dioxygenase TET2
HNMT	1575	Unstructured | Structured | Genomics Structured	Histamine N-methyltransferase
ROS1	1576	Unstructured	Proto-oncogene tyrosine-protein kinase ROS
PLA2G4C	1577	Unstructured | Structured | Genomics Structured	Cytosolic phospholipase A2 gamma
VASP	1578	Unstructured | Mutation	Vasodilator-stimulated phosphoprotein
VIPR2	1579	Unstructured | Structured	Vasoactive intestinal polypeptide receptor 2
WARS1	1580	Unstructured	Tryptophan--tRNA ligase, cytoplasmic
OPRL1	1581	Unstructured | Structured | Mutation	Nociceptin receptor
STAB1	1582	Unstructured | Mutation	Stabilin-1
FOXP1	1583	Unstructured | Structured | Genomics Structured | Mutation	Forkhead box protein P1
EMSY	1584	Unstructured | Structured | Genomics Structured | Mutation	BRCA2-interacting transcriptional repressor EMSY
MGLL	1585	Unstructured | Structured	Monoglyceride lipase
NUMA1	1586	Mutation	Nuclear mitotic apparatus protein 1
EFNB2	1587	Unstructured	Ephrin-B2
F12	1588	Unstructured | Structured	Coagulation factor XII
P2RY14	1589	Unstructured | Structured	P2Y purinoceptor 14
RBX1	1590	Unstructured	E3 ubiquitin-protein ligase RBX1
MIA2	1591	Mutation	Melanoma inhibitory activity protein 2
CPB2	1592	Unstructured | Structured	Carboxypeptidase B2
AXIN2	1593	Mutation	Axin-2
ORAI2	1594	Unstructured | Mutation	Protein orai-2
NECTIN1	1595	Unstructured | Mutation	Nectin-1
HSD11B1	1596	Unstructured | Structured	Corticosteroid 11-beta-dehydrogenase isozyme 1
PRDX3	1597	Unstructured | Structured | Mutation	Thioredoxin-dependent peroxide reductase, mitochondrial
CRAT	1598	Structured | Mutation	Carnitine O-acetyltransferase
SET	1599	Unstructured | Structured	Protein SET
GCGR	1600	Unstructured | Structured	Glucagon receptor
CRTC2	1601	Mutation	CREB-regulated transcription coactivator 2
MAPKAP1	1602	Unstructured | Mutation	Target of rapamycin complex 2 subunit MAPKAP1
VLDLR	1603	Unstructured | Mutation	Very low-density lipoprotein receptor
PARP2	1604	Structured | Mutation	Poly [ADP-ribose] polymerase 2
BCKDHA	1605	Mutation	2-oxoisovalerate dehydrogenase subunit alpha, mitochondrial
NPC2	1606	Mutation	NPC intracellular cholesterol transporter 2
MECOM	1607	Unstructured | Structured | Genomics Structured | Mutation	Histone-lysine N-methyltransferase MECOM
FSHR	1608	Unstructured | Structured	Follicle-stimulating hormone receptor
LGALS3BP	1609	Unstructured | Structured | Mutation	Galectin-3-binding protein
SLC39A8	1610	Structured | Genomics Structured | Mutation	Metal cation symporter ZIP8
GNRHR	1612	Unstructured | Structured	Gonadotropin-releasing hormone receptor
FLCN	1613	Unstructured | Structured	Folliculin
HFE	1614	Unstructured | Structured	Hereditary hemochromatosis protein
CCKAR	1615	Unstructured	Cholecystokinin receptor type A
PSIP1	1616	Unstructured | Structured | Mutation	PC4 and SFRS1-interacting protein
GGPS1	1617	Mutation	Geranylgeranyl pyrophosphate synthase
ARID1A	1618	Mutation	AT-rich interactive domain-containing protein 1A
LRRCC1	1619	Mutation	Leucine-rich repeat and coiled-coil domain-containing protein 1
TMPO	1620	Mutation	Lamina-associated polypeptide 2, isoform alpha
ATP11A	1621	Unstructured | Mutation	Probable phospholipid-transporting ATPase IH
NLRP10	1622	Unstructured | Structured	NACHT, LRR and PYD domains-containing protein 10
MNDA	1623	Unstructured | Mutation	Myeloid cell nuclear differentiation antigen
TPP1	1624	Mutation	Tripeptidyl-peptidase 1
FCMR	1625	Unstructured | Mutation	Fas apoptotic inhibitory molecule 3
SLC47A1	1626	Unstructured | Mutation	Multidrug and toxin extrusion protein 1
PON2	1627	Unstructured | Structured | Mutation	Serum paraoxonase/arylesterase 2
MRPS11	1628	Mutation	28S ribosomal protein S11, mitochondrial
XPC	1629	Mutation	DNA repair protein complementing XP-C cells
RCE1	1630	Mutation	CAAX prenyl protease 2
ACADVL	1631	Unstructured | Mutation	Very long-chain specific acyl-CoA dehydrogenase, mitochondrial
VAPA	1632	Mutation	Vesicle-associated membrane protein-associated protein A
GOLIM4	1633	Unstructured | Mutation	Golgi integral membrane protein 4
AHCY	1634	Mutation	Adenosylhomocysteinase
PCBP2	1635	Unstructured | Structured	Poly(rC)-binding protein 2
KAT6B	1636	Mutation	Histone acetyltransferase KAT6B
PELP1	1637	Unstructured | Structured | Mutation	Proline-, glutamic acid- and leucine-rich protein 1
GPR132	1638	Unstructured | Mutation	Probable G-protein coupled receptor 132
AGBL2	1639	Structured | Mutation	Cytosolic carboxypeptidase 2
SLK	1640	Mutation	STE20-like serine/threonine-protein kinase
CETN2	1641	Unstructured | Structured	Centrin-2
ATP7A	1642	Mutation	Copper-transporting ATPase 1
SF3B2	1643	Structured | Mutation	Splicing factor 3B subunit 2
ABI1	1644	Unstructured | Mutation	Abl interactor 1
SETDB2	1645	Unstructured | Structured | Genomics Structured | Mutation	Histone-lysine N-methyltransferase SETDB2
DOCK5	1646	Unstructured | Mutation	Dedicator of cytokinesis protein 5
CAVIN2	1647	Unstructured | Mutation	Caveolae-associated protein 2
MANF	1648	Unstructured | Structured	Mesencephalic astrocyte-derived neurotrophic factor
HPRT1	1649	Unstructured | Structured	Hypoxanthine-guanine phosphoribosyltransferase
TXN	1650	Unstructured | Structured	Thioredoxin
MAVS	1651	Unstructured | Structured | Genomics Structured	Mitochondrial antiviral-signaling protein
ANGPT2	1652	Unstructured | Structured	Angiopoietin-2
MPO	1654	Unstructured | Structured	Myeloperoxidase
LGR5	1655	Unstructured | Expression	Leucine-rich repeat-containing G-protein coupled receptor 5
HSD17B6	1656	Unstructured | Structured	17-beta-hydroxysteroid dehydrogenase type 6
NBR1	1658	Unstructured | Expression | Mutation	Next to BRCA1 gene 1 protein
PATZ1	1660	Unstructured | Genomics Structured	POZ-, AT hook-, and zinc finger-containing protein 1
KCNMA1	1661	Unstructured | Structured | Genomics Structured	Calcium-activated potassium channel subunit alpha-1
FXN	1662	Unstructured | Mutation	Frataxin, mitochondrial
TAP1	1663	Unstructured | Genomics Structured	Antigen peptide transporter 1
NAT2	1664	Unstructured | Structured | Genomics Structured	Arylamine N-acetyltransferase 2
FOXA3	1665	Unstructured | Structured | Genomics Structured	Hepatocyte nuclear factor 3-gamma
FOXP2	1666	Unstructured | Genomics Structured	Forkhead box protein P2
CHRM3	1667	Unstructured | Structured | Genomics Structured	Muscarinic acetylcholine receptor M3
PNPT1	1669	Expression | Mutation	Polyribonucleotide nucleotidyltransferase 1, mitochondrial
AKAP9	1670	Expression | Mutation	A-kinase anchor protein 9
GABBR1	1671	Unstructured | Genomics Structured	Gamma-aminobutyric acid type B receptor subunit 1
ERBB3	1672	Unstructured | Structured | Genomics Structured | Mutation	Receptor tyrosine-protein kinase erbB-3
BCKDHB	1673	Genomics Structured	2-oxoisovalerate dehydrogenase subunit beta, mitochondrial
TUBB	1674	Structured | Genomics Structured	Tubulin beta chain
STOM	1675	Expression | Mutation	Erythrocyte band 7 integral membrane protein
WDR1	1676	Unstructured | Expression | Mutation	WD repeat-containing protein 1
POLDIP3	1677	Expression | Mutation	Polymerase delta-interacting protein 3
RIN3	1678	Structured | Genomics Structured	Ras and Rab interactor 3
NTRK2	1679	Unstructured | Structured	BDNF/NT-3 growth factors receptor
SREBF1	1680	Structured | Mutation	Sterol regulatory element-binding protein 1
GLUL	1681	Unstructured | Structured	Glutamine synthetase
GART	1682	Unstructured | Mutation	Trifunctional purine biosynthetic protein adenosine-3
GSR	1683	Structured | Mutation	Glutathione reductase, mitochondrial
NAMPT	1684	Unstructured | Structured	Nicotinamide phosphoribosyltransferase
CALR	1685	Unstructured | Structured | Mutation	Calreticulin
SCD	1686	Unstructured | Structured	Acyl-CoA desaturase
CD200	1687	Unstructured | Structured	OX-2 membrane glycoprotein
AKR1A1	1688	Unstructured | Structured | Mutation	Aldo-keto reductase family 1 member A1
SLC25A20	1689	Unstructured | Structured | Mutation	Mitochondrial carnitine/acylcarnitine carrier protein
GOT2	1690	Unstructured	Aspartate aminotransferase, mitochondrial
CYSLTR2	1691	Unstructured | Structured | Genomics Structured	Cysteinyl leukotriene receptor 2
TENT4A	1692	Unstructured	Terminal nucleotidyltransferase 4A
PTGDS	1693	Structured | Mutation	Prostaglandin-H2 D-isomerase
CAT	1694	Unstructured | Structured | Mutation	Catalase
DERL1	1695	Unstructured | Structured	Derlin-1
DIABLO	1696	Unstructured | Structured | Mutation	Diablo homolog, mitochondrial
LDHA	1697	Unstructured | Structured | Mutation	L-lactate dehydrogenase A chain
CASP4	1698	Unstructured | Structured | Mutation	Caspase-4
EPHA3	1699	Unstructured	Ephrin type-A receptor 3
EPHB2	1700	Structured | Mutation	Ephrin type-B receptor 2
KRT18	1701	Unstructured | Structured	Keratin, type I cytoskeletal 18
FARSA	1702	Unstructured | Mutation	Phenylalanine--tRNA ligase alpha subunit
THRA	1704	Unstructured | Structured | Genomics Structured | Mutation	Thyroid hormone receptor alpha
CYP1A1	1705	Unstructured | Structured | Genomics Structured	Cytochrome P450 1A1
NR1D1	1706	Structured | Mutation	Nuclear receptor subfamily 1 group D member 1
LAMC1	1707	Mutation	Laminin subunit gamma-1
ACADM	1708	Unstructured | Mutation	Medium-chain specific acyl-CoA dehydrogenase, mitochondrial
CRYBG1	1709	Unstructured | Structured	Beta/gamma crystallin domain-containing protein 1
SIRT2	1711	Unstructured | Structured | Mutation	NAD-dependent protein deacetylase sirtuin-2
NPEPPS	1712	Unstructured | Structured | Mutation	Puromycin-sensitive aminopeptidase
LAMB1	1713	Mutation	Laminin subunit beta-1
PKM	1714	Unstructured | Mutation	Pyruvate kinase PKM
CBX3	1715	Unstructured	Chromobox protein homolog 3
SERPINB5	1716	Unstructured	Serpin B5
PPP1R14A	1717	Unstructured | Structured	Protein phosphatase 1 regulatory subunit 14A
ATG12	1718	Unstructured | Structured	Ubiquitin-like protein ATG12
NAIP	1719	Unstructured	Baculoviral IAP repeat-containing protein 1
ELOB	1720	Unstructured	Elongin-B
MAN2A1	1721	Mutation	Alpha-mannosidase 2
ESRRA	1722	Structured | Mutation	Steroid hormone receptor ERR1
CALM3	1723	Unstructured	Calmodulin-3
EIF2AK4	1724	Mutation	eIF-2-alpha kinase GCN2
STEAP1	1725	Unstructured	Metalloreductase STEAP1
CDA	1726	Unstructured | Structured	Cytidine deaminase
DHCR7	1727	Structured | Mutation	7-dehydrocholesterol reductase
AXL	1728	Structured | Mutation	Tyrosine-protein kinase receptor UFO
SUOX	1729	Unstructured | Structured | Genomics Structured | Mutation	Sulfite oxidase, mitochondrial
SLCO2B1	1730	Unstructured | Structured	Solute carrier organic anion transporter family member 2B1
GPR27	1731	Unstructured	Probable G-protein coupled receptor 27
ARSA	1732	Unstructured | Structured | Mutation	Arylsulfatase A
CACNA1D	1734	Unstructured | Structured | Mutation	Voltage-dependent L-type calcium channel subunit alpha-1D
SNRNP70	1736	Unstructured	U1 small nuclear ribonucleoprotein 70 kDa
ACVR1C	1738	Unstructured	Activin receptor type-1C
MPG	1740	Unstructured | Mutation	DNA-3-methyladenine glycosylase
PDE7A	1741	Unstructured | Structured	High affinity cAMP-specific 3',5'-cyclic phosphodiesterase 7A
NFYB	1742	Unstructured	Nuclear transcription factor Y subunit beta
CTSF	1743	Structured | Genomics Structured | Mutation	Cathepsin F
SHMT1	1744	Structured | Mutation	Serine hydroxymethyltransferase, cytosolic
GPR171	1745	Unstructured	Probable G-protein coupled receptor 171
CAVIN1	1746	Unstructured | Structured	Caveolae-associated protein 1
RND3	1747	Unstructured | Structured	Rho-related GTP-binding protein RhoE
ATIC	1748	Unstructured | Mutation	Bifunctional purine biosynthesis protein PURH
SHMT2	1749	Mutation	Serine hydroxymethyltransferase, mitochondrial
TAOK1	1750	Mutation	Serine/threonine-protein kinase TAO1
HEXB	1751	Unstructured | Mutation	Beta-hexosaminidase subunit beta
ACAA1	1752	Unstructured | Structured | Mutation	3-ketoacyl-CoA thiolase, peroxisomal
GSTM4	1753	Mutation	Glutathione S-transferase Mu 4
GSTZ1	1755	Mutation	Maleylacetoacetate isomerase
CD1D	1758	Unstructured | Structured	Antigen-presenting glycoprotein CD1d
TAP2	1760	Unstructured | Structured | Genomics Structured | Expression	Antigen peptide transporter 2
PTPRK	1761	Unstructured | Structured | Genomics Structured | Expression	Receptor-type tyrosine-protein phosphatase kappa
ACOT7	1763	Unstructured | Structured | Genomics Structured | Mutation	Cytosolic acyl coenzyme A thioester hydrolase
MUC16	1764	Unstructured | Structured | Genomics Structured | Mutation	Mucin-16
GUSB	1766	Unstructured | Structured | Expression	Beta-glucuronidase
MCOLN1	1767	Mutation	Mucolipin-1
NDUFS3	1768	Unstructured	NADH dehydrogenase [ubiquinone] iron-sulfur protein 3, mitochondrial
CD59	1770	Unstructured | Structured | Mutation	CD59 glycoprotein
RPS6	1771	Genomics Structured	40S ribosomal protein S6
LTB4R	1772	Unstructured | Structured	Leukotriene B4 receptor 1
UCP2	1773	Unstructured | Structured | Expression	Mitochondrial uncoupling protein 2
FADS1	1774	Unstructured | Structured | Genomics Structured	Acyl-CoA (8-3)-desaturase
HIVEP1	1775	Unstructured | Structured | Genomics Structured | Mutation	Zinc finger protein 40
BACH2	1777	Unstructured | Structured | Genomics Structured | Mutation	Transcription regulator protein BACH2
EDNRA	1782	Unstructured | Structured	Endothelin-1 receptor
CUL5	1784	Unstructured | Expression	Cullin-5
EDEM1	1786	Unstructured | Structured | Expression	ER degradation-enhancing alpha-mannosidase-like protein 1
GIPC1	1789	Expression	PDZ domain-containing protein GIPC1
DNASE1L3	1795	Unstructured | Structured	Deoxyribonuclease gamma
ORAI1	1798	Unstructured | Structured | Mutation	Calcium release-activated calcium channel protein 1
HADHA	1799	Unstructured	Trifunctional enzyme subunit alpha, mitochondrial
CCL28	1800	Unstructured | Structured | Mutation	C-C motif chemokine 28
PAICS	1801	Unstructured | Structured	Multifunctional protein ADE2
SPEF1	1802	Unstructured | Mutation	Sperm flagellar protein 1
PDCD6IP	1803	Unstructured | Mutation	Programmed cell death 6-interacting protein
ARHGEF28	1805	Unstructured | Mutation	Rho guanine nucleotide exchange factor 28
MARK2	1806	Unstructured | Structured | Mutation	Serine/threonine-protein kinase MARK2
TPI1	1807	Unstructured | Structured	Triosephosphate isomerase
HPGDS	1809	Unstructured | Structured | Mutation	Hematopoietic prostaglandin D synthase
NT5C3A	1812	Unstructured | Structured | Mutation	Cytosolic 5'-nucleotidase 3A
PI3	1813	Unstructured | Structured | Mutation	Elafin
NKTR	1814	Mutation	NK-tumor recognition protein
TRIOBP	1817	Unstructured | Mutation	TRIO and F-actin-binding protein
PCSK9	1818	Unstructured | Structured | Mutation	Proprotein convertase subtilisin/kexin type 9
MALT1	1820	Unstructured | Structured | Mutation	Mucosa-associated lymphoid tissue lymphoma translocation protein 1
NIBAN2	1821	Mutation	Protein Niban 2
PPIB	1822	Unstructured | Structured	Peptidyl-prolyl cis-trans isomerase B
TES	1823	Unstructured | Mutation	Testin
F2RL1	1824	Unstructured | Structured	Proteinase-activated receptor 2
STK4	1826	Unstructured | Structured | Mutation	Serine/threonine-protein kinase 4
FTH1	1827	Unstructured | Structured	Ferritin heavy chain
TXNRD3	1828	Mutation	Thioredoxin reductase 3
ALPL	1829	Unstructured | Structured	Alkaline phosphatase, tissue-nonspecific isozyme
MAGI1	1830	Genomics Structured | Mutation	Membrane-associated guanylate kinase, WW and PDZ domain-containing protein 1
GMDS	1831	Unstructured	GDP-mannose 4,6 dehydratase
NCOR2	1832	Unstructured | Mutation	Nuclear receptor corepressor 2
PRKDC	1833	Unstructured | Structured | Mutation	DNA-dependent protein kinase catalytic subunit
CD93	1835	Unstructured | Structured | Mutation	Complement component C1q receptor
TJP2	1837	Mutation	Tight junction protein ZO-2
BAG1	1838	Mutation	BAG family molecular chaperone regulator 1
NAGA	1839	Unstructured | Structured	Alpha-N-acetylgalactosaminidase
STIM2	1842	Structured | Mutation	Stromal interaction molecule 2
GSTM2	1844	Unstructured | Structured	Glutathione S-transferase Mu 2
MMP25	1848	Unstructured | Structured	Matrix metalloproteinase-25
GJB2	1850	Mutation	Gap junction beta-2 protein
NEGR1	1851	Unstructured | Structured | Mutation	Neuronal growth regulator 1
RNASE2	1854	Unstructured | Structured | Mutation	Non-secretory ribonuclease
PSTPIP1	1856	Mutation	Proline-serine-threonine phosphatase-interacting protein 1
FIS1	1857	Mutation	Mitochondrial fission 1 protein
SIGLEC8	1858	Unstructured | Structured | Genomics Structured	Sialic acid-binding Ig-like lectin 8
OAT	1859	Unstructured | Structured	Ornithine aminotransferase, mitochondrial
CLPP	1860	Unstructured	ATP-dependent Clp protease proteolytic subunit, mitochondrial
VHL	1861	Mutation	von Hippel-Lindau disease tumor suppressor
SH3PXD2A	1864	Genomics Structured | Mutation	SH3 and PX domain-containing protein 2A
APOBEC3G	1865	Unstructured | Mutation	DNA dC->dU-editing enzyme APOBEC-3G
FHL2	1866	Unstructured | Structured | Mutation	Four and a half LIM domains protein 2
ARHGEF12	1867	Unstructured | Mutation	Rho guanine nucleotide exchange factor 12
SERPINB6	1872	Mutation	Serpin B6
PANK2	1874	Mutation	Pantothenate kinase 2, mitochondrial
GLS2	1875	Unstructured | Structured	Glutaminase liver isoform, mitochondrial
SCTR	1876	Unstructured	Secretin receptor
PCTP	1877	Unstructured	Phosphatidylcholine transfer protein
XDH	1878	Unstructured | Structured | Mutation	Xanthine dehydrogenase/oxidase
F11R	1879	Unstructured | Mutation	Junctional adhesion molecule A
ANPEP	1880	Unstructured | Structured | Mutation	Aminopeptidase N
BCL9	1881	Unstructured | Mutation	B-cell CLL/lymphoma 9 protein
CD74	1882	Unstructured | Mutation	HLA class II histocompatibility antigen gamma chain
KCNH7	1883	Unstructured | Mutation	Potassium voltage-gated channel subfamily H member 7
CABIN1	1884	Mutation	Calcineurin-binding protein cabin-1
THBS1	1885	Unstructured | Structured | Mutation	Thrombospondin-1
DNAH5	1888	Unstructured | Structured | Genomics Structured | Mutation	Dynein heavy chain 5, axonemal
REN	1889	Unstructured | Structured	Renin
C3	1890	Unstructured | Structured | Genomics Structured | Mutation	Complement C3
SMDT1	1891	Unstructured | Structured	Essential MCU regulator, mitochondrial
CYP2C9	1892	Unstructured | Structured | Mutation	Cytochrome P450 2C9
ADSL	1893	Structured | Mutation	Adenylosuccinate lyase
CD79A	1894	Unstructured | Structured	B-cell antigen receptor complex-associated protein alpha chain
CXCL12	1895	Unstructured | Structured	Stromal cell-derived factor 1
ENAH	1896	Unstructured | Mutation	Protein enabled homolog
IGBP1	1897	Unstructured | Structured	Immunoglobulin-binding protein 1
CDC123	1898	Unstructured | Genomics Structured	Cell division cycle protein 123 homolog
AOPEP	1899	Unstructured | Structured	Aminopeptidase O
SACS	1900	Unstructured | Mutation	Sacsin
CYP2C19	1901	Unstructured | Structured | Mutation	Cytochrome P450 2C19
NR2C2	1902	Unstructured | Mutation	Nuclear receptor subfamily 2 group C member 2
ABCB1	1903	Unstructured | Structured | Mutation	ATP-dependent translocase ABCB1
WDPCP	1904	Unstructured | Structured | Genomics Structured | Mutation	WD repeat-containing and planar cell polarity effector protein fritz homolog
TFF3	1905	Unstructured | Structured | Expression | Mutation	Trefoil factor 3
UBXN11	1906	Unstructured | Structured | Mutation	UBX domain-containing protein 11
PDGFD	1907	Unstructured | Structured | Genomics Structured	Platelet-derived growth factor D
CP	1908	Unstructured | Structured | Mutation	Ceruloplasmin
MARCKS	1909	Unstructured | Structured	Myristoylated alanine-rich C-kinase substrate
GPS1	1910	Unstructured | Expression | Mutation	COP9 signalosome complex subunit 1
NRP1	1911	Unstructured | Structured	Neuropilin-1
CD1E	1912	Unstructured	T-cell surface glycoprotein CD1e, membrane-associated
SUFU	1915	Structured | Genomics Structured	Suppressor of fused homolog
TNKS2	1916	Expression | Mutation	Poly [ADP-ribose] polymerase tankyrase-2
CEL	1918	Mutation	Bile salt-activated lipase
IGSF6	1919	Unstructured | Mutation	Immunoglobulin superfamily member 6
NCOR1	1920	Unstructured | Mutation	Nuclear receptor corepressor 1
NCS1	1921	Unstructured | Mutation	Neuronal calcium sensor 1
LPL	1922	Mutation	Lipoprotein lipase
RUNX1	1923	Unstructured | Structured | Genomics Structured | Mutation	Runt-related transcription factor 1
GPX4	1924	Unstructured | Structured | Mutation	Phospholipid hydroperoxide glutathione peroxidase
CREB3L1	1925	Unstructured | Mutation	Cyclic AMP-responsive element-binding protein 3-like protein 1
HS2ST1	1926	Unstructured | Mutation	Heparan sulfate 2-O-sulfotransferase 1
BTLA	1927	Unstructured | Structured	B- and T-lymphocyte attenuator
PRDM1	1928	Unstructured | Structured | Genomics Structured | Mutation	PR domain zinc finger protein 1
ATF6	1929	Unstructured | Structured | Mutation	Cyclic AMP-dependent transcription factor ATF-6 alpha
FABP4	1930	Unstructured | Structured | Mutation	Fatty acid-binding protein, adipocyte
NEDD9	1931	Unstructured | Mutation	Enhancer of filamentation 1
MMP10	1932	Unstructured | Structured | Mutation	Stromelysin-2
ASRGL1	1933	Unstructured | Mutation	Isoaspartyl peptidase/L-asparaginase
CMA1	1934	Unstructured | Structured	Chymase
NLRP1	1935	Unstructured | Structured | Genomics Structured | Mutation	NACHT, LRR and PYD domains-containing protein 1
MSLN	1936	Unstructured | Mutation	Mesothelin
DDIT3	1937	Unstructured | Structured | Mutation	DNA damage-inducible transcript 3 protein
NDUFA1	1938	Mutation	NADH dehydrogenase [ubiquinone] 1 alpha subcomplex subunit 1
CYTIP	1939	Structured | Mutation	Cytohesin-interacting protein
ARHGAP26	1940	Mutation	Rho GTPase-activating protein 26
HIRA	1941	Unstructured | Mutation	Protein HIRA
SLC5A2	1942	Mutation	Sodium/glucose cotransporter 2
CRTAP	1943	Structured | Genomics Structured | Mutation	Cartilage-associated protein
TSPYL2	1944	Mutation	Testis-specific Y-encoded-like protein 2
VPS51	1945	Unstructured | Mutation	Vacuolar protein sorting-associated protein 51 homolog
CDAN1	1946	Unstructured | Mutation	Codanin-1
TJP1	1947	Unstructured | Structured	Tight junction protein ZO-1
DBNL	1948	Unstructured | Mutation	Drebrin-like protein
LY75	1949	Unstructured | Mutation	Lymphocyte antigen 75
PNPLA2	1950	Unstructured | Mutation	Patatin-like phospholipase domain-containing protein 2
ITGAV	1951	Unstructured | Structured | Genomics Structured | Mutation	Integrin alpha-V
ADAM8	1952	Unstructured | Structured | Mutation	Disintegrin and metalloproteinase domain-containing protein 8
ITGA1	1953	Unstructured | Structured | Genomics Structured | Mutation	Integrin alpha-1
RALBP1	1954	Mutation	RalA-binding protein 1
XRCC6	1955	Unstructured | Structured	X-ray repair cross-complementing protein 6
TREM2	1956	Unstructured | Structured | Mutation	Triggering receptor expressed on myeloid cells 2
SELENOP	1957	Mutation	Selenoprotein P
DAPK2	1958	Mutation	Death-associated protein kinase 2
C5	1959	Unstructured | Structured | Mutation	Complement C5
PRSS8	1960	Unstructured | Mutation	Prostasin
NOS1	1961	Unstructured | Structured | Genomics Structured	Nitric oxide synthase, brain
SLC7A5	1962	Structured | Genomics Structured | Mutation	Large neutral amino acids transporter small subunit 1
FKBP4	1963	Unstructured | Structured	Peptidyl-prolyl cis-trans isomerase FKBP4
KCNN4	1964	Unstructured | Structured | Mutation	Intermediate conductance calcium-activated potassium channel protein 4
FUT2	1965	Unstructured | Structured | Genomics Structured | Mutation	Galactoside 2-alpha-L-fucosyltransferase 2
LCP2	1966	Structured | Genomics Structured | Mutation	Lymphocyte cytosolic protein 2
ZFP36	1968	Unstructured | Mutation	mRNA decay activator protein ZFP36
ACIN1	1969	Unstructured | Mutation	Apoptotic chromatin condensation inducer in the nucleus
AHI1	1970	Structured | Genomics Structured | Mutation	Jouberin
UROS	1971	Mutation	Uroporphyrinogen-III synthase
LIG4	1972	Unstructured | Mutation	DNA ligase 4
ITGA5	1973	Unstructured | Structured | Mutation	Integrin alpha-5
PDCD1LG2	1974	Unstructured | Structured | Genomics Structured	Programmed cell death 1 ligand 2
PROCR	1975	Unstructured | Structured | Mutation	Endothelial protein C receptor
SLC12A9	1976	Unstructured | Mutation	Solute carrier family 12 member 9
PTH	1977	Unstructured | Structured	Parathyroid hormone
SERPINB3	1978	Unstructured | Structured | Mutation	Serpin B3
ZNF395	1979	Mutation	Zinc finger protein 395
AGA	1980	Mutation	N(4)-(beta-N-acetylglucosaminyl)-L-asparaginase
CCN1	1981	Structured | Mutation	CCN family member 1
EHMT1	1982	Structured | Mutation	Histone-lysine N-methyltransferase EHMT1
PTCH1	1983	Unstructured | Structured | Genomics Structured | Mutation	Protein patched homolog 1
EPHX1	1984	Unstructured | Structured | Genomics Structured | Mutation	Epoxide hydrolase 1
ST14	1985	Structured | Mutation	Suppressor of tumorigenicity 14 protein
GZMK	1986	Unstructured | Mutation	Granzyme K
EIF2B3	1987	Mutation	Translation initiation factor eIF-2B subunit gamma
SUSD6	1988	Genomics Structured	Sushi domain-containing protein 6
CD151	1989	Unstructured | Structured | Mutation	CD151 antigen
NAA25	1990	Unstructured | Structured | Mutation	N-alpha-acetyltransferase 25, NatB auxiliary subunit
COPA	1991	Structured | Genomics Structured | Mutation	Coatomer subunit alpha
PDHX	1992	Mutation	Pyruvate dehydrogenase protein X component, mitochondrial
ARHGEF5	1993	Unstructured | Mutation	Rho guanine nucleotide exchange factor 5
TRPV5	1994	Unstructured	Transient receptor potential cation channel subfamily V member 5
MSH2	1995	Mutation	DNA mismatch repair protein Msh2
RICTOR	1996	Structured | Mutation	Rapamycin-insensitive companion of mTOR
CLEC4A	1997	Unstructured	C-type lectin domain family 4 member A
LRWD1	1998	Unstructured | Mutation	Leucine-rich repeat and WD repeat-containing protein 1
CEP290	1999	Genomics Structured | Mutation	Centrosomal protein of 290 kDa
RAB3GAP2	2000	Unstructured | Mutation	Rab3 GTPase-activating protein non-catalytic subunit
LPA	2001	Structured | Mutation	Apolipoprotein(a)
CLDN7	2002	Unstructured | Structured | Mutation	Claudin-7
HDAC7	2003	Unstructured | Structured | Genomics Structured | Mutation	Histone deacetylase 7
CSPG4	2004	Unstructured | Mutation	Chondroitin sulfate proteoglycan 4
ITGB5	2005	Unstructured | Structured | Mutation	Integrin beta-5
ITGB6	2006	Unstructured | Mutation	Integrin beta-6
NACC1	2007	Mutation	Nucleus accumbens-associated protein 1
RBBP8	2008	Unstructured | Structured | Genomics Structured | Mutation	DNA endonuclease RBBP8
ELP2	2009	Unstructured | Mutation	Elongator complex protein 2
LPAR2	2010	Unstructured | Structured | Mutation	Lysophosphatidic acid receptor 2
KYAT1	2011	Structured | Genomics Structured | Mutation	Kynurenine--oxoglutarate transaminase 1
LRP2	2012	Structured | Genomics Structured | Mutation	Low-density lipoprotein receptor-related protein 2
CDCP1	2013	Unstructured | Mutation	CUB domain-containing protein 1
NSUN2	2014	Unstructured | Mutation	RNA cytosine C(5)-methyltransferase NSUN2
TMPRSS4	2015	Unstructured | Mutation	Transmembrane protease serine 4
CBR1	2016	Mutation	Carbonyl reductase [NADPH] 1
PTPRJ	2017	Unstructured | Structured | Mutation	Receptor-type tyrosine-protein phosphatase eta
ATF7IP	2018	Unstructured | Structured | Mutation	Activating transcription factor 7-interacting protein 1
PARVG	2019	Unstructured | Structured | Mutation	Gamma-parvin
CFI	2020	Mutation	Complement factor I
RBL2	2021	Mutation	Retinoblastoma-like protein 2
PPID	2022	Unstructured | Mutation	Peptidyl-prolyl cis-trans isomerase D
NLRX1	2023	Unstructured | Mutation	NLR family member X1
BRD3	2024	Mutation	Bromodomain-containing protein 3
CACNA1A	2025	Structured | Mutation	Voltage-dependent P/Q-type calcium channel subunit alpha-1A
SMPD2	2026	Structured | Mutation	Sphingomyelin phosphodiesterase 2
PEMT	2027	Unstructured | Mutation	Phosphatidylethanolamine N-methyltransferase
NAPG	2028	Mutation	Gamma-soluble NSF attachment protein
C9orf72	2029	Unstructured | Structured | Mutation	Guanine nucleotide exchange C9orf72
PRMT5	2030	Unstructured	Protein arginine N-methyltransferase 5
HARS1	2031	Mutation	Histidine--tRNA ligase, cytoplasmic
RNF130	2032	Mutation	E3 ubiquitin-protein ligase RNF130
BCAM	2033	Unstructured | Structured | Mutation	Basal cell adhesion molecule
MPEG1	2034	Structured | Mutation	Macrophage-expressed gene 1 protein
TIAM2	2035	Structured | Genomics Structured | Mutation	T-lymphoma invasion and metastasis-inducing protein 2
ALOX15B	2036	Unstructured | Structured | Genomics Structured | Mutation	Arachidonate 15-lipoxygenase B
HBS1L	2037	Structured | Mutation	HBS1-like protein
ASPSCR1	2038	Mutation	Tether containing UBX domain for GLUT4
GLRX3	2039	Unstructured	Glutaredoxin-3
BAG3	2040	Structured | Mutation	BAG family molecular chaperone regulator 3
DAG1	2041	Mutation	Dystroglycan
TXNDC5	2042	Mutation	Thioredoxin domain-containing protein 5
GZMM	2043	Mutation	Granzyme M
KARS1	2044	Mutation	Lysine--tRNA ligase
P2RY13	2045	Unstructured | Structured | Mutation	P2Y purinoceptor 13
ORM2	2046	Unstructured | Structured | Mutation	Alpha-1-acid glycoprotein 2
CYP3A4	2047	Unstructured | Structured	Cytochrome P450 3A4
ELOA	2048	Unstructured | Mutation	Elongin-A
STEAP2	2049	Mutation	Metalloreductase STEAP2
ABO	2050	Structured | Genomics Structured | Mutation	Histo-blood group ABO system transferase
ARHGEF7	2051	Unstructured | Mutation	Rho guanine nucleotide exchange factor 7
ENO3	2052	Structured | Mutation	Beta-enolase
CHI3L2	2053	Unstructured | Structured	Chitinase-3-like protein 2
PTGFR	2054	Structured | Mutation	Prostaglandin F2-alpha receptor
MRTFA	2055	Mutation	Myocardin-related transcription factor A
AOAH	2056	Unstructured | Structured | Genomics Structured | Mutation	Acyloxyacyl hydrolase
SEMA3F	2057	Unstructured | Genomics Structured | Mutation	Semaphorin-3F
ID1	2058	Mutation	DNA-binding protein inhibitor ID-1
NAV1	2059	Unstructured | Genomics Structured | Mutation	Neuron navigator 1
CLDN8	2060	Mutation	Claudin-8
STS	2061	Structured | Mutation	Steryl-sulfatase
FSTL3	2062	Unstructured | Structured	Follistatin-related protein 3
PIWIL4	2063	Mutation	Piwi-like protein 4
RAB3D	2064	Mutation	Ras-related protein Rab-3D
ACD	2065	Structured | Genomics Structured | Mutation	Adrenocortical dysplasia protein homolog
JARID2	2066	Unstructured | Mutation	Protein Jumonji
CIB1	2067	Mutation	Calcium and integrin-binding protein 1
RXFP1	2068	Unstructured	Relaxin receptor 1
ITFG1	2069	Mutation	T-cell immunomodulatory protein
NCEH1	2070	Mutation	Neutral cholesterol ester hydrolase 1
PCSK6	2071	Mutation	Proprotein convertase subtilisin/kexin type 6
TMEM201	2072	Genomics Structured | Mutation	Transmembrane protein 201
ARID5B	2073	Mutation	AT-rich interactive domain-containing protein 5B
UNC13B	2074	Structured | Mutation	Protein unc-13 homolog B
ARHGAP24	2075	Genomics Structured | Mutation	Rho GTPase-activating protein 24
BHMT	2076	Mutation	Betaine--homocysteine S-methyltransferase 1
LOXL1	2077	Genomics Structured | Mutation	Lysyl oxidase homolog 1
SLC29A3	2078	Genomics Structured | Mutation	Equilibrative nucleoside transporter 3
PON3	2079	Mutation	Serum paraoxonase/lactonase 3
PLXNB2	2080	Unstructured | Mutation	Plexin-B2
NEXN	2081	Mutation	Nexilin
ABCA2	2082	Structured | Mutation	ATP-binding cassette sub-family A member 2
GSPT1	2083	Unstructured	Eukaryotic peptide chain release factor GTP-binding subunit ERF3A
ATP6AP2	2084	Mutation	Renin receptor
AVEN	2085	Mutation	Cell death regulator Aven
ARL2BP	2086	Unstructured	ADP-ribosylation factor-like protein 2-binding protein
LTC4S	2087	Unstructured | Structured	Leukotriene C4 synthase
TYR	2088	Unstructured | Structured | Genomics Structured	Tyrosinase
TPM3	2089	Unstructured | Mutation	Tropomyosin alpha-3 chain
CASP9	2090	Unstructured | Structured | Mutation	Caspase-9
TCF4	2091	Unstructured	Transcription factor 4
OCLN	2093	Unstructured | Structured	Occludin
POU5F1	2094	Unstructured | Structured | Genomics Structured	POU domain, class 5, transcription factor 1
ACHE	2095	Unstructured | Structured	Acetylcholinesterase
PDCD1	2096	Unstructured | Structured	Programmed cell death protein 1
AFM	2097	Unstructured	Afamin
ERN2	2099	Structured | Expression | Mutation	Serine/threonine-protein kinase/endoribonuclease IRE2
RBMS3	2100	Unstructured | Structured | Genomics Structured	RNA-binding motif, single-stranded-interacting protein 3
DUOX1	2101	Unstructured | Structured | Expression | Mutation	Dual oxidase 1
CYP2E1	2102	Unstructured | Structured | Genomics Structured	Cytochrome P450 2E1
GPT	2103	Unstructured | Structured | Mutation	Alanine aminotransferase 1
SMAD7	2104	Unstructured | Structured | Genomics Structured	Mothers against decapentaplegic homolog 7
SNCA	2105	Unstructured | Structured	Alpha-synuclein
HP	2106	Unstructured | Structured	Haptoglobin
CEBPA	2107	Unstructured | Structured | Genomics Structured	CCAAT/enhancer-binding protein alpha
PROM1	2108	Unstructured | Structured | Expression | Mutation	Prominin-1
PIGA	2109	Unstructured	Phosphatidylinositol N-acetylglucosaminyltransferase subunit A
KCNH6	2110	Unstructured	Potassium voltage-gated channel subfamily H member 6
PGF	2111	Unstructured | Structured	Placenta growth factor
PTPRG	2112	Unstructured | Structured | Genomics Structured	Receptor-type tyrosine-protein phosphatase gamma
AKR1B1	2113	Unstructured | Structured | Genomics Structured	Aldo-keto reductase family 1 member B1
PFAS	2114	Unstructured | Structured | Mutation	Phosphoribosylformylglycinamidine synthase
SOD3	2115	Unstructured | Structured | Genomics Structured	Extracellular superoxide dismutase [Cu-Zn]
RBBP5	2116	Unstructured	Retinoblastoma-binding protein 5
ENG	2117	Unstructured | Structured | Mutation	Endoglin
DNASE1	2118	Unstructured | Structured | Mutation	Deoxyribonuclease-1
MMP7	2119	Unstructured | Structured | Mutation	Matrilysin
PON1	2120	Unstructured | Structured | Genomics Structured	Serum paraoxonase/arylesterase 1
EPHA10	2121	Unstructured	Ephrin type-A receptor 10
MT-ND2	2122	Expression	NADH-ubiquinone oxidoreductase chain 2
PTGIR	2123	Unstructured | Structured | Genomics Structured	Prostacyclin receptor
CRHR1	2124	Unstructured | Structured | Genomics Structured	Corticotropin-releasing factor receptor 1
HTR4	2125	Unstructured | Structured | Genomics Structured	5-hydroxytryptamine receptor 4
BCHE	2126	Unstructured | Structured	Cholinesterase
TSPAN9	2127	Genomics Structured	Tetraspanin-9
B3GNT2	2128	Unstructured | Structured | Expression	N-acetyllactosaminide beta-1,3-N-acetylglucosaminyltransferase 2
RBP4	2129	Unstructured | Structured | Genomics Structured	Retinol-binding protein 4
GAS1	2130	Unstructured | Genomics Structured	Growth arrest-specific protein 1
CD22	2131	Unstructured	B-cell receptor CD22
TSPAN13	2132	Unstructured | Genomics Structured	Tetraspanin-13
SEMA7A	2133	Unstructured | Structured | Genomics Structured	Semaphorin-7A
SGPP1	2134	Unstructured	Sphingosine-1-phosphate phosphatase 1
CD52	2135	Unstructured | Structured	CAMPATH-1 antigen
CAMP	2136	Unstructured | Structured	Cathelicidin antimicrobial peptide
C3AR1	2137	Unstructured | Structured	C3a anaphylatoxin chemotactic receptor
RYR1	2139	Unstructured | Structured | Genomics Structured	Ryanodine receptor 1
PPIL3	2140	Genomics Structured	Peptidyl-prolyl cis-trans isomerase-like 3
CYP19A1	2142	Unstructured | Structured	Aromatase
ROR2	2143	Genomics Structured	Tyrosine-protein kinase transmembrane receptor ROR2
P2RY1	2144	Unstructured	P2Y purinoceptor 1
CRISPLD2	2145	Unstructured | Structured | Genomics Structured	Cysteine-rich secretory protein LCCL domain-containing 2
POFUT1	2146	Genomics Structured	GDP-fucose protein O-fucosyltransferase 1
LOXL2	2147	Unstructured | Structured	Lysyl oxidase homolog 2
ABCA7	2149	Structured | Expression | Mutation	Phospholipid-transporting ATPase ABCA7
OPN3	2150	Unstructured | Genomics Structured	Opsin-3
FFAR2	2151	Unstructured | Structured	Free fatty acid receptor 2
HCRT	2152	Unstructured | Structured	Orexin
PRIMA1	2154	Unstructured	Proline-rich membrane anchor 1
LALBA	2155	Unstructured | Structured	Alpha-lactalbumin
PLA2G2A	2156	Unstructured | Structured	Phospholipase A2, membrane associated
FCGR2B	2159	Unstructured | Structured | Genomics Structured	Low affinity immunoglobulin gamma Fc region receptor II-b
HSPA14	2161	Unstructured	Heat shock 70 kDa protein 14
TPX2	2162	Unstructured	Targeting protein for Xklp2
CD3D	2163	Unstructured	T-cell surface glycoprotein CD3 delta chain
[truncated: 858 more rows]

## Sheet: Description of highly druggable
AI-BASED IDENTIFICATION AND PRIORITIZATION OF THERAPEUTIC TARGETS OF ASTHMA Ishita Mallick1, Pradnya Panchal1, Smita Kadam1, Priyanka Mohite1, Dr. Jürgen Scheele2, Dr. Werner Seiz2, Dr. Amit Agarwal1, Dr. Om Prakash Sharma*2 1 Innoplexus Consulting Pvt. Ltd, 7th Floor, Midas Tower, Next to STPI Building, Phase 1, Hinjewadi Rajiv Gandhi Infotech Park, Hinjawadi, Pune, Maharashtra 411057 2 Innoplex…
Supplementary file 2: Highly druggable targets
Column Name	Description
Target	Gene Symbol of the target
INPX Rank	INXP Rank of the Target
Druggability	Druggability category of the target
Total No of Drugs	Total number of drugs in clinical trials for the target
Total No of Small Molecules	Total number of small molecule drug in clinical trials
Total No of Antibody	Total number of antibody drug in clinical trials
Total No of Clinical Trials	Total number of clinical trial going on for the target
Total No of Small Molecule Clinical Trials	Total number of small molecule clinical trials goining on for the target
Total No of Antibody Clinical Trials	Total number of antibody clinical trials goining on for the target

## Sheet: Highly_Druggable_404
Target	INPX Rank	Druggability	Total No of Drugs	Total No of Small Molecules	Total No of Antibody	Total No of Clinical Trials	Total No of Small Molecule Clinical Trials	Total No of Antibody Clinical Trials
IL13	1	Antibody Druggable	2	0	2	152	0	152
TNF	2	Druggable by both	37	26	11	5902	3080	2822
VEGFA	3	Druggable by both	19	11	8	8115	2383	5732
IL18	4	Druggable by both	3	1	2	17	7	10
IGF1R	7	Druggable by both	17	8	9	2853	146	2707
IL10	11	Druggable by both	2	1	1	2	1	1
PTGS2	16	Druggable by both	81	79	2	13628	12862	766
IFNG	17	Antibody Druggable	5	0	5	47	0	47
ALOX5	22	Small Mol Druggabile	16	16	0	1045	1045	0
KDR	25	Druggable by both	39	37	2	5742	5389	353
NFKB1	27	Druggable by both	4	3	1	59	52	7
MMP9	29	Druggable by both	9	8	1	209	54	155
ERBB2	30	Druggable by both	14	9	5	3685	1572	2113
CD14	31	Druggable by both	2	1	1	20	10	10
FGF2	33	Small Mol Druggabile	1	1	0	8	8	0
IL33	35	Antibody Druggable	3	0	3	32	0	32
FLT1	37	Druggable by both	17	15	2	3319	3317	2
CD86	38	Druggable by both	3	1	2	577	43	534
MET	39	Small Mol Druggabile	7	7	0	1072	1072	0
PTGS1	40	Druggable by both	80	79	1	10485	10265	220
MAOA	42	Druggable by both	22	21	1	309	308	1
ITGAL	43	Druggable by both	12	10	2	2368	1891	477
JAK2	44	Small Mol Druggabile	12	12	0	1734	1734	0
FN1	45	Druggable by both	4	3	1	116	46	70
ICAM1	46	Small Mol Druggabile	2	2	0	728	728	0
PTPN1	49	Small Mol Druggabile	25	25	0	31	31	0
INSR	50	Druggable by both	17	7	10	5853	2023	3830
MMP2	51	Druggable by both	3	2	1	163	8	155
IL17A	52	Antibody Druggable	2	0	2	1039	0	1039
HSP90AB1	56	Small Mol Druggabile	12	12	0	94	94	0
CASP1	57	Small Mol Druggabile	4	4	0	7	7	0
IL2	59	Druggable by both	3	1	2	59	25	34
EGFR	61	Druggable by both	31	23	8	8959	6734	2225
HMGB1	62	Small Mol Druggabile	1	1	0	2	2	0
HLA-DRB1	63	Antibody Druggable	1	0	1	176	0	176
PPARA	64	Druggable by both	46	44	2	5048	4329	719
FLT4	66	Druggable by both	14	13	1	4417	4416	1
CCL11	68	Antibody Druggable	1	0	1	2	0	2
RXRA	69	Small Mol Druggabile	16	16	0	1127	1127	0
BRAF	71	Small Mol Druggabile	12	12	0	2519	2519	0
RAF1	75	Druggable by both	8	7	1	2053	2050	3
PDGFA	77	Druggable by both	16	14	2	4478	4395	83
EEF2	82	Antibody Druggable	1	0	1	30	0	30
CTSS	83	Small Mol Druggabile	1	1	0	158	158	0
ANXA1	84	Small Mol Druggabile	16	16	0	9114	9114	0
CD40	85	Antibody Druggable	2	0	2	21	0	21
PTK2	88	Druggable by both	4	3	1	315	160	155
S1PR1	90	Druggable by both	4	3	1	595	569	26
IL1B	91	Druggable by both	13	9	4	1222	661	561
IFNGR1	92	Antibody Druggable	1	0	1	41	0	41
CD44	93	Small Mol Druggabile	1	1	0	708	708	0
EIF4E	94	Small Mol Druggabile	2	2	0	4	4	0
TLR4	95	Small Mol Druggabile	2	2	0	23	23	0
CCR2	97	Druggable by both	2	1	1	15	0	15
BTK	98	Small Mol Druggabile	4	4	0	512	512	0
PLA2G4A	99	Small Mol Druggabile	3	3	0	1259	1259	0
TNFRSF1A	101	Antibody Druggable	1	0	1	85	0	85
FGFR2	105	Druggable by both	11	9	2	1905	1903	2
MTOR	107	Small Mol Druggabile	8	8	0	3367	3367	0
TGFB1	108	Druggable by both	5	1	4	310	35	275
PARP1	109	Small Mol Druggabile	8	8	0	1420	1420	0
ALOX5AP	115	Small Mol Druggabile	3	3	0	45	45	0
TLR8	116	Small Mol Druggabile	1	1	0	23	23	0
RET	118	Small Mol Druggabile	10	10	0	2004	2004	0
NOS2	123	Small Mol Druggabile	42	42	0	6045	6045	0
CASP3	125	Small Mol Druggabile	1	1	0	8	8	0
FGFR1	127	Small Mol Druggabile	13	13	0	1916	1916	0
IL5	129	Antibody Druggable	2	0	2	340	0	340
CDK6	132	Small Mol Druggabile	1	1	0	284	284	0
CXCL8	133	Small Mol Druggabile	3	3	0	36	36	0
PRKCD	137	Small Mol Druggabile	2	2	0	245	245	0
MAP2K2	139	Small Mol Druggabile	4	4	0	993	993	0
PEBP1	142	Small Mol Druggabile	3	3	0	159	159	0
IL4	150	Antibody Druggable	2	0	2	9	0	9
IFNGR2	152	Antibody Druggable	1	0	1	41	0	41
S100A12	153	Small Mol Druggabile	2	2	0	104	104	0
TNFSF4	155	Antibody Druggable	1	0	1	2	0	2
JAK3	156	Small Mol Druggabile	5	5	0	1133	1133	0
CSF2	159	Druggable by both	2	1	1	3	3	0
ITGB3	161	Druggable by both	10	6	4	1108	530	578
ADORA2A	165	Druggable by both	9	8	1	496	448	48
TLR2	167	Druggable by both	4	3	1	140	106	34
NOD2	170	Small Mol Druggabile	1	1	0	10	10	0
CXCR4	172	Druggable by both	3	2	1	225	217	8
RNASE3	180	Small Mol Druggabile	2	2	0	383	383	0
MUC5AC	181	Antibody Druggable	2	0	2	16	0	16
NTRK1	184	Druggable by both	6	5	1	716	667	49
CXCL10	188	Antibody Druggable	2	0	2	13	0	13
ADORA1	189	Druggable by both	8	7	1	831	783	48
IL6	190	Antibody Druggable	9	0	9	267	0	267
APP	191	Small Mol Druggabile	13	13	0	747	747	0
PDGFRA	192	Druggable by both	14	12	2	3360	3294	66
HLA-DRB5	196	Antibody Druggable	1	0	1	6	0	6
JAK1	198	Small Mol Druggabile	8	8	0	2298	2298	0
MAPK14	200	Small Mol Druggabile	39	39	0	231	231	0
AGT	202	Small Mol Druggabile	2	2	0	86	86	0
RAC1	204	Small Mol Druggabile	2	2	0	302	302	0
OPRD1	205	Druggable by both	16	15	1	1515	1295	220
CSF2RB	207	Druggable by both	3	2	1	726	21	705
CDK7	208	Small Mol Druggabile	2	2	0	12	12	0
IL6R	209	Antibody Druggable	2	0	2	242	0	242
CSF1R	224	Small Mol Druggabile	7	7	0	1246	1246	0
CCR4	227	Druggable by both	2	1	1	67	4	63
BCL2	232	Small Mol Druggabile	12	12	0	10637	10637	0
PRKAB1	239	Small Mol Druggabile	1	1	0	3540	3540	0
PTAFR	247	Small Mol Druggabile	2	2	0	37	37	0
PIK3CB	249	Small Mol Druggabile	1	1	0	13	13	0
PIK3CA	250	Small Mol Druggabile	5	5	0	358	358	0
AGER	259	Small Mol Druggabile	1	1	0	10	10	0
PRKCA	263	Small Mol Druggabile	8	8	0	392	392	0
ESR1	274	Small Mol Druggabile	118	118	0	8139	8139	0
TLR5	275	Small Mol Druggabile	1	1	0	5	5	0
MAP2K1	278	Small Mol Druggabile	9	9	0	1075	1075	0
ERBB4	279	Small Mol Druggabile	4	4	0	723	723	0
BDNF	281	Small Mol Druggabile	4	4	0	1931	1931	0
COL4A1	286	Small Mol Druggabile	2	2	0	225	225	0
COL4A3	287	Small Mol Druggabile	2	2	0	225	225	0
TLR7	289	Small Mol Druggabile	6	6	0	945	945	0
CSF3R	295	Druggable by both	5	1	4	2076	3	2073
PIK3CG	299	Small Mol Druggabile	11	11	0	287	287	0
INPP5D	301	Small Mol Druggabile	1	1	0	21	21	0
CCR5	302	Druggable by both	8	5	3	404	367	37
MSTN	305	Druggable by both	2	1	1	3	0	3
NGF	307	Small Mol Druggabile	1	1	0	8	8	0
NR1H3	313	Small Mol Druggabile	1	1	0	3	3	0
PDGFRB	334	Druggable by both	16	15	1	3232	3231	1
CD40LG	342	Antibody Druggable	1	0	1	7	0	7
CACNA1C	343	Druggable by both	27	26	1	2887	2341	546
LEPR	347	Druggable by both	2	1	1	52	27	25
COL1A1	348	Small Mol Druggabile	2	2	0	225	225	0
TNFSF13B	349	Antibody Druggable	1	0	1	192	0	192
MMP1	352	Small Mol Druggabile	2	2	0	555	555	0
CTSL	354	Small Mol Druggabile	1	1	0	158	158	0
TNFRSF8	359	Antibody Druggable	2	0	2	334	0	334
CCND1	361	Small Mol Druggabile	5	5	0	2017	2017	0
HSP90AA1	365	Small Mol Druggabile	31	31	0	188	188	0
VDAC1	366	Druggable by both	4	3	1	1046	826	220
PRKCB	372	Small Mol Druggabile	5	5	0	203	203	0
TRPV2	375	Small Mol Druggabile	1	1	0	11	11	0
TEK	380	Small Mol Druggabile	4	4	0	714	714	0
EPOR	381	Druggable by both	5	1	4	1293	1	1292
PPARG	394	Druggable by both	74	72	2	7900	7134	766
TNFSF11	400	Druggable by both	2	1	1	694	69	625
SPP1	409	Antibody Druggable	1	0	1	1	0	1
FLT3	410	Small Mol Druggabile	17	17	0	3406	3406	0
TLR9	413	Druggable by both	3	2	1	10	8	2
CDK4	416	Small Mol Druggabile	4	4	0	1166	1166	0
IL23A	417	Antibody Druggable	1	0	1	191	0	191
GRIN2B	419	Small Mol Druggabile	4	4	0	2364	2364	0
S100B	420	Small Mol Druggabile	6	6	0	162	162	0
SNAP25	422	Antibody Druggable	1	0	1	1485	0	1485
COL15A1	425	Small Mol Druggabile	2	2	0	225	225	0
COL4A5	426	Small Mol Druggabile	2	2	0	225	225	0
COL5A1	427	Small Mol Druggabile	2	2	0	225	225	0
COL5A2	428	Small Mol Druggabile	2	2	0	225	225	0
FGF1	436	Druggable by both	12	10	2	1872	1870	2
AGTR1	437	Small Mol Druggabile	4	4	0	513	513	0
ITGA2B	439	Druggable by both	4	3	1	166	83	83
CSF2RA	441	Druggable by both	6	1	5	717	3	714
GRM5	444	Small Mol Druggabile	3	3	0	54	54	0
ALK	446	Small Mol Druggabile	7	7	0	794	794	0
GHR	452	Antibody Druggable	4	0	4	836	0	836
CA1	471	Small Mol Druggabile	24	24	0	1519	1519	0
CD274	487	Druggable by both	8	1	7	3215	3	3212
CCR9	490	Small Mol Druggabile	1	1	0	87	87	0
FGFR3	491	Small Mol Druggabile	9	9	0	2060	2060	0
COL27A1	503	Small Mol Druggabile	2	2	0	225	225	0
GAST	505	Small Mol Druggabile	1	1	0	5	5	0
IFNAR1	507	Antibody Druggable	11	0	11	1211	0	1211
ADORA3	513	Small Mol Druggabile	1	1	0	158	158	0
PLAUR	515	Druggable by both	2	1	1	2	1	1
CTSK	518	Small Mol Druggabile	12	12	0	89	89	0
CD80	519	Antibody Druggable	3	0	3	562	0	562
AURKA	520	Small Mol Druggabile	16	16	0	385	385	0
HCAR2	523	Small Mol Druggabile	1	1	0	1	1	0
PIK3R3	538	Small Mol Druggabile	1	1	0	4	4	0
MRC1	540	Small Mol Druggabile	1	1	0	35	35	0
HMGCR	552	Druggable by both	18	17	1	4764	4544	220
PSMD1	553	Small Mol Druggabile	5	5	0	2522	2522	0
IL1RN	554	Antibody Druggable	1	0	1	30	0	30
NOS3	559	Small Mol Druggabile	40	40	0	700	700	0
IL9	564	Antibody Druggable	1	0	1	8	0	8
IL22	582	Antibody Druggable	1	0	1	11	0	11
HDAC2	585	Small Mol Druggabile	13	13	0	3464	3464	0
VWF	587	Antibody Druggable	7	0	7	759	0	759
IL2RA	588	Antibody Druggable	2	0	2	357	0	357
NR3C1	592	Small Mol Druggabile	66	66	0	15184	15184	0
ACE	606	Small Mol Druggabile	18	18	0	796	796	0
ADORA2B	607	Druggable by both	5	4	1	305	257	48
TNFRSF17	608	Antibody Druggable	1	0	1	82	0	82
FCER2	615	Antibody Druggable	1	0	1	21	0	21
IL3	617	Small Mol Druggabile	6	6	0	342	342	0
FAAH	618	Druggable by both	3	2	1	1202	982	220
METAP2	625	Small Mol Druggabile	17	17	0	19	19	0
NPY	678	Small Mol Druggabile	3	3	0	55	55	0
TACR1	682	Small Mol Druggabile	11	11	0	207	207	0
KRAS	685	Small Mol Druggabile	2	2	0	61	61	0
RXRG	690	Small Mol Druggabile	9	9	0	1416	1416	0
EPCAM	691	Druggable by both	5	3	2	162	95	67
OPRM1	693	Druggable by both	66	65	1	12041	11821	220
SLC2A1	697	Small Mol Druggabile	1	1	0	149	149	0
COL4A2	703	Small Mol Druggabile	2	2	0	225	225	0
CCK	704	Small Mol Druggabile	1	1	0	27	27	0
LTB4R2	716	Small Mol Druggabile	2	2	0	17	17	0
TPO	720	Small Mol Druggabile	7	7	0	138	138	0
FGF23	726	Antibody Druggable	1	0	1	50	0	50
CTLA4	735	Antibody Druggable	2	0	2	1870	0	1870
CETP	759	Small Mol Druggabile	1	1	0	4	4	0
COL4A6	764	Small Mol Druggabile	2	2	0	225	225	0
COL5A3	765	Small Mol Druggabile	2	2	0	225	225	0
ITGA4	773	Druggable by both	7	6	1	1714	1343	371
COMT	777	Small Mol Druggabile	10	10	0	259	259	0
BACE1	782	Small Mol Druggabile	1	1	0	41	41	0
HDAC6	786	Small Mol Druggabile	4	4	0	508	508	0
IL17F	789	Antibody Druggable	1	0	1	167	0	167
PDE4D	790	Small Mol Druggabile	12	12	0	125	125	0
SLC1A5	800	Small Mol Druggabile	1	1	0	87	87	0
DDR1	819	Small Mol Druggabile	1	1	0	29	29	0
NLRP3	824	Small Mol Druggabile	1	1	0	12	12	0
TRPV1	838	Druggable by both	15	13	2	4613	4391	222
ELANE	843	Small Mol Druggabile	2	2	0	14	14	0
ADAM10	861	Small Mol Druggabile	1	1	0	1	1	0
ADH5	863	Small Mol Druggabile	2	2	0	12	12	0
GAA	865	Small Mol Druggabile	1	1	0	4	4	0
PROS1	879	Druggable by both	4	3	1	203	149	54
SIGMAR1	897	Small Mol Druggabile	13	13	0	938	938	0
EPHB4	899	Small Mol Druggabile	2	2	0	172	172	0
PTGDR2	901	Small Mol Druggabile	16	16	0	228	228	0
F8	919	Antibody Druggable	12	0	12	643	0	643
ADRB2	924	Druggable by both	60	59	1	6258	6257	1
HLA-DRB4	925	Antibody Druggable	1	0	1	6	0	6
F2	934	Druggable by both	110	102	8	1828	1302	526
KLKB1	937	Druggable by both	9	5	4	285	99	186
TRPA1	941	Druggable by both	5	4	1	1057	837	220
DPP4	942	Small Mol Druggabile	45	45	0	1240	1240	0
TRPM8	945	Druggable by both	7	6	1	1131	911	220
GSTP1	953	Small Mol Druggabile	1	1	0	8	8	0
LTA4H	954	Small Mol Druggabile	17	17	0	44	44	0
PLG	955	Druggable by both	13	5	8	1555	972	583
TBXAS1	959	Small Mol Druggabile	3	3	0	5	5	0
F9	977	Druggable by both	10	3	7	1159	141	1018
TFRC	1001	Small Mol Druggabile	8	8	0	393	393	0
OXT	1002	Antibody Druggable	1	0	1	910	0	910
F7	1007	Druggable by both	4	1	3	353	132	221
ACE2	1009	Small Mol Druggabile	4	4	0	885	885	0
F2R	1011	Druggable by both	2	1	1	163	48	115
MMP12	1019	Small Mol Druggabile	10	10	0	12	12	0
SCNN1B	1023	Small Mol Druggabile	2	2	0	85	85	0
TNFRSF10B	1041	Antibody Druggable	2	0	2	2	0	2
ENPP2	1042	Small Mol Druggabile	1	1	0	32	32	0
ALCAM	1044	Antibody Druggable	1	0	1	5	5	0
CD3E	1045	Antibody Druggable	2	0	2	66	0	66
BIRC5	1094	Small Mol Druggabile	1	1	0	13	13	0
CFTR	1096	Small Mol Druggabile	7	7	0	1424	1424	0
PDE4A	1100	Small Mol Druggabile	9	9	0	276	276	0
SLC6A4	1114	Druggable by both	64	63	1	5981	5980	1
HDAC1	1116	Small Mol Druggabile	11	11	0	1273	1273	0
PDE5A	1120	Small Mol Druggabile	14	14	0	1673	1673	0
HRH1	1123	Small Mol Druggabile	104	104	0	7521	7521	0
SCNN1G	1127	Small Mol Druggabile	2	2	0	85	85	0
PPARD	1129	Druggable by both	16	15	1	1070	524	546
CYSLTR1	1150	Small Mol Druggabile	4	4	0	828	828	0
SLC18A2	1152	Druggable by both	22	21	1	1169	1168	1
IDH1	1157	Small Mol Druggabile	1	1	0	70	70	0
ODC1	1158	Small Mol Druggabile	1	1	0	52	52	0
IDH2	1164	Small Mol Druggabile	1	1	0	66	66	0
UGCG	1172	Small Mol Druggabile	2	2	0	114	114	0
MTR	1174	Small Mol Druggabile	5	5	0	459	459	0
CDH11	1177	Small Mol Druggabile	1	1	0	825	825	0
SLC11A2	1178	Small Mol Druggabile	1	1	0	12	12	0
G6PD	1229	Small Mol Druggabile	2	2	0	38	38	0
RARG	1230	Small Mol Druggabile	17	17	0	1030	1030	0
MC4R	1234	Small Mol Druggabile	2	2	0	58	58	0
CD38	1239	Antibody Druggable	3	0	3	690	0	690
FOLH1	1259	Druggable by both	5	4	1	28	27	1
PLA2G1B	1282	Druggable by both	4	3	1	223	3	220
TFPI	1285	Antibody Druggable	1	0	1	34	0	34
EPHX2	1289	Small Mol Druggabile	6	6	0	19	19	0
CHEK2	1290	Small Mol Druggabile	3	3	0	267	267	0
GPER1	1297	Small Mol Druggabile	8	8	0	800	800	0
CYP2B6	1329	Small Mol Druggabile	2	2	0	9	9	0
PTPRB	1339	Small Mol Druggabile	1	1	0	1	1	0
LAMB3	1346	Small Mol Druggabile	1	1	0	70	70	0
SELE	1358	Antibody Druggable	1	0	1	155	0	155
F3	1360	Druggable by both	5	3	2	200	3	197
AR	1363	Small Mol Druggabile	78	78	0	4688	4688	0
TMPRSS2	1365	Small Mol Druggabile	1	1	0	27	27	0
ADA	1366	Small Mol Druggabile	15	15	0	103	103	0
VDR	1370	Small Mol Druggabile	22	22	0	4180	4180	0
FASN	1373	Small Mol Druggabile	2	2	0	103	103	0
EPHA2	1379	Small Mol Druggabile	4	4	0	1086	1086	0
SELP	1385	Antibody Druggable	1	0	1	47	0	47
MME	1388	Small Mol Druggabile	11	11	0	47	47	0
RARA	1389	Small Mol Druggabile	8	8	0	913	913	0
GLP1R	1397	Druggable by both	4	2	2	1042	745	297
DMD	1402	Antibody Druggable	1	0	1	32	0	32
CYP11A1	1412	Small Mol Druggabile	2	2	0	20	20	0
HTR2A	1427	Druggable by both	106	105	1	10559	10339	220
PNP	1428	Small Mol Druggabile	21	21	0	634	634	0
AQP3	1431	Small Mol Druggabile	1	1	0	12	12	0
SIRT1	1435	Small Mol Druggabile	1	1	0	1	1	0
NECTIN4	1447	Antibody Druggable	1	0	1	64	0	64
F5	1455	Antibody Druggable	8	0	8	222	0	222
RAMP1	1457	Small Mol Druggabile	1	1	0	48	48	0
LAMB2	1469	Small Mol Druggabile	1	1	0	70	70	0
TTR	1485	Small Mol Druggabile	4	4	0	109	109	0
SERPINC1	1487	Druggable by both	15	12	3	2243	2103	140
MGAM	1488	Small Mol Druggabile	1	1	0	33	33	0
CD33	1495	Antibody Druggable	2	0	2	157	0	157
MAPT	1504	Small Mol Druggabile	1	1	0	39	39	0
EZH2	1517	Small Mol Druggabile	2	2	0	69	69	0
P2RY12	1520	Small Mol Druggabile	2	2	0	706	706	0
TH	1530	Small Mol Druggabile	4	4	0	130	130	0
CD3G	1532	Antibody Druggable	1	0	1	12	0	12
SHBG	1533	Small Mol Druggabile	21	21	0	1372	1372	0
SLAMF7	1546	Antibody Druggable	1	0	1	137	0	137
SOST	1550	Antibody Druggable	1	0	1	114	0	114
CNR1	1552	Druggable by both	6	5	1	1069	849	220
AHR	1554	Small Mol Druggabile	1	1	0	27	27	0
SLC6A2	1562	Druggable by both	64	62	2	7541	7414	127
ROS1	1576	Small Mol Druggabile	2	2	0	237	237	0
OPRL1	1581	Small Mol Druggabile	2	2	0	3	3	0
F12	1588	Druggable by both	4	3	1	182	62	120
CPB2	1592	Druggable by both	2	1	1	105	1	104
HSD11B1	1596	Small Mol Druggabile	14	14	0	23	23	0
GCGR	1600	Antibody Druggable	1	0	1	320	0	320
PARP2	1604	Small Mol Druggabile	4	4	0	1343	1343	0
FSHR	1608	Druggable by both	6	1	5	943	31	912
GNRHR	1612	Druggable by both	17	16	1	1819	1776	43
CCKAR	1615	Small Mol Druggabile	2	2	0	22	22	0
GGPS1	1617	Small Mol Druggabile	15	15	0	854	854	0
HPRT1	1649	Small Mol Druggabile	5	5	0	330	330	0
ANGPT2	1652	Antibody Druggable	1	0	1	81	0	81
MPO	1654	Small Mol Druggabile	4	4	0	1059	1059	0
NTRK2	1679	Small Mol Druggabile	3	3	0	282	282	0
GART	1682	Small Mol Druggabile	3	3	0	1720	1720	0
NPEPPS	1712	Small Mol Druggabile	1	1	0	28	28	0
CDA	1726	Druggable by both	2	1	1	28	28	0
MUC16	1764	Antibody Druggable	1	0	1	19	0	19
LTB4R	1772	Small Mol Druggabile	3	3	0	18	18	0
EDNRA	1782	Small Mol Druggabile	6	6	0	544	544	0
HPGDS	1809	Small Mol Druggabile	11	11	0	859	859	0
PCSK9	1818	Antibody Druggable	2	0	2	358	0	358
XDH	1878	Small Mol Druggabile	9	9	0	789	789	0
KCNH7	1883	Small Mol Druggabile	2	2	0	46	46	0
REN	1889	Small Mol Druggabile	21	21	0	716	716	0
CXCL12	1895	Small Mol Druggabile	2	2	0	1325	1325	0
ABCB1	1903	Small Mol Druggabile	17	17	0	245	245	0
PDGFD	1907	Druggable by both	2	1	1	10	8	2
LPL	1922	Small Mol Druggabile	2	2	0	96	96	0
SLC5A2	1942	Small Mol Druggabile	4	4	0	4374	4374	0
NOS1	1961	Small Mol Druggabile	26	26	0	2663	2663	0
PTH	1977	Druggable by both	2	1	1	1	0	1
LPA	2001	Small Mol Druggabile	1	1	0	27	27	0
PTGFR	2054	Small Mol Druggabile	5	5	0	569	569	0
TYR	2088	Small Mol Druggabile	6	6	0	119	119	0
ACHE	2095	Small Mol Druggabile	52	52	0	1411	1411	0
PDCD1	2096	Antibody Druggable	11	0	11	4462	0	4462
KCNH6	2110	Small Mol Druggabile	2	2	0	46	46	0
PGF	2111	Antibody Druggable	1	0	1	980	0	980
AKR1B1	2113	Small Mol Druggabile	26	26	0	432	432	0
ENG	2117	Antibody Druggable	1	0	1	51	0	51
PTGIR	2123	Small Mol Druggabile	6	6	0	556	556	0
HTR4	2125	Small Mol Druggabile	10	10	0	415	415	0
BCHE	2126	Small Mol Druggabile	24	24	0	2490	2490	0
CD22	2131	Antibody Druggable	3	0	3	255	0	255
CD52	2135	Antibody Druggable	1	0	1	455	0	455
RYR1	2139	Small Mol Druggabile	3	3	0	161	161	0
CYP19A1	2142	Small Mol Druggabile	10	10	0	1648	1648	0
PLA2G2A	2156	Small Mol Druggabile	1	1	0	26	26	0
CD3D	2163	Antibody Druggable	2	0	2	229	0	229
NR1H4	2165	Small Mol Druggabile	4	4	0	179	179	0
HTR3A	2166	Small Mol Druggabile	30	30	0	7174	7174	0
ESR2	2171	Small Mol Druggabile	56	56	0	1910	1910	0
CD79B	2181	Antibody Druggable	1	0	1	81	0	81
SPHK2	2185	Small Mol Druggabile	1	1	0	12	12	0
CHEK1	2186	Small Mol Druggabile	35	35	0	299	299	0
PTGDR	2192	Small Mol Druggabile	3	3	0	100	100	0
NPR1	2193	Druggable by both	2	1	1	123	28	95
CASR	2195	Small Mol Druggabile	2	2	0	109	109	0
UGT1A1	2197	Small Mol Druggabile	1	1	0	158	158	0
HTR1B	2213	Small Mol Druggabile	34	34	0	4185	4185	0
HCRTR1	2224	Small Mol Druggabile	2	2	0	107	107	0
HMMR	2233	Small Mol Druggabile	1	1	0	708	708	0
APOH	2234	Small Mol Druggabile	2	2	0	71	71	0
DDC	2239	Small Mol Druggabile	1	1	0	11	11	0
HTR1D	2243	Small Mol Druggabile	29	29	0	3596	3596	0
CHRM1	2249	Small Mol Druggabile	45	45	0	7078	7078	0
MB	2302	Small Mol Druggabile	1	1	0	81	81	0
DPYD	2312	Small Mol Druggabile	4	4	0	172	172	0
GHSR	2356	Small Mol Druggabile	3	3	0	46	46	0
ICOS	2405	Antibody Druggable	3	0	3	52	0	52
BGLAP	2544	Small Mol Druggabile	4	4	0	525	525	0
DNMT1	2562	Small Mol Druggabile	3	3	0	571	571	0
MC1R	2614	Small Mol Druggabile	3	3	0	50	50	0
OXTR	2618	Small Mol Druggabile	3	3	0	201	201	0
ABAT	2647	Small Mol Druggabile	3	3	0	49	49	0
SLC9A3	2655	Small Mol Druggabile	1	1	0	27	27	0
GPNMB	2738	Antibody Druggable	1	0	1	13	0	13
CYP24A1	2754	Small Mol Druggabile	1	1	0	3	3	0
ATP4A	2760	Small Mol Druggabile	6	6	0	2055	2055	0
ATP4B	2761	Small Mol Druggabile	1	1	0	351	351	0
TACR2	2843	Small Mol Druggabile	1	1	0	10	10	0
PIKFYVE	3170	Small Mol Druggabile	2	2	0	14	14	0
