# Supplementary material for: In-silico identification and prioritization of therapeutic targets of asthma
Source: Sci Rep. 2023 Sep 21;13:15706. doi: 10.1038/s41598-023-42803-w (PMC10514284; doi:10.1038/s41598-023-42803-w)
Supplement: Supplementary file 3 — Supplementary Information 3. [file 41598_2023_42803_MOESM3_ESM.xlsx]

## Sheet: Description
AI-BASED IDENTIFICATION AND PRIORITIZATION OF THERAPEUTIC TARGETS OF ASTHMA Ishita Mallick1, Pradnya Panchal1, Smita Kadam1, Priyanka Mohite1, Dr. Jürgen Scheele2, Dr. Werner Seiz2, Dr. Amit Agarwal1, Dr. Om Prakash Sharma*2 1 Innoplexus Consulting Pvt. Ltd, 7th Floor, Midas Tower, Next to STPI Building, Phase 1, Hinjewadi Rajiv Gandhi Infotech Park, Hinjawadi, Pune, Maharashtra 411057 2 Innoplex…
Group_1_potentially_unsafe_targets
Target	Gene symbol of the unsafe target
Safety	Denotes unsafe targets due to the withdrawal of their drug from the market under any jurisdiction due to direct reasons associated with the target safety
Group_2_potentially_unsafe_targets
Target	Gene symbol of the unsafe target
Drug	Target associated drugs were withdrawn from the clinical setting due to safety reasons
Group_3_potentially_unsafe_targets
Essential genes	Essential genes that were marked as unsafe due to their indispensable role in the biological processes in the body

## Sheet: Group_1_potentially_unsafe_targ
Target	Safety
SERPINB6	Unsafe
PTGS2	Unsafe

## Sheet: Group_2_potentially_unsafe_targ
Target	Drug
APEX1	Lucanthone

## Sheet: Group_3_potentially_unsafe_targ
Essential genes
INPP5D
PSMB4
PSMD2
PSMC5
PSMA3
PSMD7
PSMC2
PSMD13
PSMD3
USP5
PLK1
MNAT1
PPP2CA
PSMB2
NUP214
PSMD4
TRIM26
NOP2
WEE1
PSMB7
AIF1
COL6A5
CCNA2
CCNH
RBX1
PRKDC
BAG1
CDC123
XRCC6
FGF16
ESPL1
SART3
SMC4
TUBGCP2
CHAF1A
SMG1
POLR1B
