# Supplementary material for: In-silico identification and prioritization of therapeutic targets of asthma
Source: Sci Rep. 2023 Sep 21;13:15706. doi: 10.1038/s41598-023-42803-w (PMC10514284; doi:10.1038/s41598-023-42803-w)
Supplement: Supplementary file 4 — Supplementary Information 4. [file 41598_2023_42803_MOESM4_ESM.xlsx]

## Sheet: Description
AI-BASED IDENTIFICATION AND PRIORITIZATION OF THERAPEUTIC TARGETS OF ASTHMA Ishita Mallick1, Pradnya Panchal1, Smita Kadam1, Priyanka Mohite1, Dr. Jürgen Scheele2, Dr. Werner Seiz2, Dr. Amit Agarwal1, Dr. Om Prakash Sharma*2 1 Innoplexus Consulting Pvt. Ltd, 7th Floor, Midas Tower, Next to STPI Building, Phase 1, Hinjewadi Rajiv Gandhi Infotech Park, Hinjawadi, Pune, Maharashtra 411057 2 Innoplex…
Column Name	Description
INPX Rank	Rank of the target in prioritized list
Target	Gene Symbol of the Target
Preferred Name	Gene Name of the Target
Uniprot	Uniprot Accession number of the Target
Expression (LogFC)	Log2 Expression changed observed in the gene in disease condition

## Sheet: Asthma DEGs
INPX Rank	Target	Preferred Name	Uniprot	Expression (LogFC)
7	IGF1R	Insulin-like growth factor 1 receptor	P08069	2.055494086
9	DDX58	Antiviral innate immune response receptor RIG-I	O95786	2.247440058
13	POSTN	Periostin	Q15063	3.4163226
30	ERBB2	Receptor tyrosine-protein kinase erbB-2	P04626	3.678779869
35	IL33	Interleukin-33	O95760	2.957537301
39	MET	Hepatocyte growth factor receptor	P08581	2.54346367
49	PTPN1	Tyrosine-protein phosphatase non-receptor type 1	P18031	2.13419077
73	FOSB	Protein fosB	P53539	2.607075768
78	MUC1	Mucin-1	P15941	2.868262071
84	ANXA1	Annexin A1	P04083	2.545539351
88	PTK2	Focal adhesion kinase 1	Q05397	2.311966366
113	EP300	Histone acetyltransferase p300	Q09472	2.774467572
122	TAB2	TGF-beta-activated kinase 1 and MAP3K7-binding protein 2	Q9NYJ8	2.31096968
125	CASP3	Caspase-3	P42574	2.178515394
144	HIF1A	Hypoxia-inducible factor 1-alpha	Q16665	2.125179636
158	BMPR1A	Bone morphogenetic protein receptor type-1A	P36894	2.266472719
163	SUMO1	Small ubiquitin-related modifier 1	P63165	2.270270411
174	TYK2	Non-receptor tyrosine-protein kinase TYK2	P29597	2.312180866
182	STAT1	Signal transducer and activator of transcription 1-alpha/beta	P42224	4.233506001
186	MCL1	Induced myeloid leukemia cell differentiation protein Mcl-1	Q07820	2.29732514
191	APP	Amyloid-beta precursor protein	P05067	3.109422306
198	JAK1	Tyrosine-protein kinase JAK1	P23458	2.562046411
231	SPTAN1	Spectrin alpha chain, non-erythrocytic 1	Q13813	2.592855236
234	ITPR3	Inositol 1,4,5-trisphosphate receptor type 3	Q14573	2.056447102
265	FOS	Proto-oncogene c-Fos	P01100	2.201556482
288	EIF4G1	Eukaryotic translation initiation factor 4 gamma 1	Q04637	2.004099865
291	KPNB1	Importin subunit beta-1	Q14974	2.621051439
293	MYO6	Unconventional myosin-VI	Q9UM54	2.18792313
294	RPS6KB2	Ribosomal protein S6 kinase beta-2	Q9UBS0	2.357008053
346	RPS6KA1	Ribosomal protein S6 kinase alpha-1	Q15418	2.452652641
350	LGALS3	Galectin-3	P17931	2.870685124
409	SPP1	Osteopontin	P10451	2.018688845
415	NR4A1	Nuclear receptor subfamily 4 group A member 1	P22736	2.017021454
421	ACVR1B	Activin receptor type-1B	P36896	2.390989861
491	FGFR3	Fibroblast growth factor receptor 3	P22607	2.088295828
493	TF	Serotransferrin	P02787	3.984856965
568	IL6ST	Interleukin-6 receptor subunit beta	P40189	3.076126154
596	CPA3	Mast cell carboxypeptidase A	P15088	2.068898495
671	LRP1	Prolow-density lipoprotein receptor-related protein 1	Q07954	2.079917901
706	USP5	Ubiquitin carboxyl-terminal hydrolase 5	P45974	2.557656613
708	OAS3	2'-5'-oligoadenylate synthase 3	Q9Y6K5	2.256031125
767	OTUD5	OTU domain-containing protein 5	Q96G74	2.260365757
768	TNFAIP2	Tumor necrosis factor alpha-induced protein 2	Q03169	2.115719491
769	UNC93B1	Protein unc-93 homolog B1	Q9H1C4	2.535951241
815	ORMDL3	ORM1-like protein 3	Q8N138	2.801911587
816	LDLR	Low-density lipoprotein receptor	P01130	2.950952595
819	DDR1	Epithelial discoidin domain-containing receptor 1	Q08345	2.633155405
823	STIM1	Stromal interaction molecule 1	Q13586	2.207491437
835	ATF3	Cyclic AMP-dependent transcription factor ATF-3	P18847	2.170866233
930	CASP7	Caspase-7	P55210	2.873029308
938	MAP2K3	Dual specificity mitogen-activated protein kinase kinase 3	P46734	2.013109464
947	STXBP2	Syntaxin-binding protein 2	Q15833	2.819711177
949	NR1D2	Nuclear receptor subfamily 1 group D member 2	Q14995	2.527157454
950	SMAD2	Mothers against decapentaplegic homolog 2	Q15796	2.033974962
1004	TRIM26	Tripartite motif-containing protein 26	Q12899	2.858943909
1006	CD55	Complement decay-accelerating factor	P08174	2.696336272
1013	SGK1	Serine/threonine-protein kinase Sgk1	O00141	2.206903259
1021	ADIPOR1	Adiponectin receptor protein 1	Q96A54	2.989708772
1031	ATP2C1	Calcium-transporting ATPase type 2C member 1	P98194	2.671460832
1103	HNRNPK	Heterogeneous nuclear ribonucleoprotein K	P61978	2.658231938
1223	NISCH	Nischarin	Q9Y2I1	2.226567361
1231	HNRNPM	Heterogeneous nuclear ribonucleoprotein M	P52272	2.869706608
1238	MLH1	DNA mismatch repair protein Mlh1	P40692	2.912464832
1241	KDM1A	Lysine-specific histone demethylase 1A	O60341	2.45894372
1243	ST6GAL1	Beta-galactoside alpha-2,6-sialyltransferase 1	P15907	2.582428462
1249	TARS1	Threonine--tRNA ligase 1, cytoplasmic	P26639	2.187334159
1267	PFKP	ATP-dependent 6-phosphofructokinase, platelet type	Q01813	2.799436259
1283	UTRN	Utrophin	P46939	2.481544958
1372	TARDBP	TAR DNA-binding protein 43	Q13148	2.656659917
1484	ITGB8	Integrin beta-8	P26012	2.113522194
1491	HBB	Hemoglobin subunit beta	P68871	2.219460712
1509	ALAS1	5-aminolevulinate synthase, nonspecific, mitochondrial	P13196	2.71584851
1513	SAT2	Diamine acetyltransferase 2	Q96F10	3.034809656
1655	LGR5	Leucine-rich repeat-containing G-protein coupled receptor 5	O75473	2.152717091
1658	NBR1	Next to BRCA1 gene 1 protein	Q14596	2.569631278
1669	PNPT1	Polyribonucleotide nucleotidyltransferase 1, mitochondrial	Q8TCS8	2.238668155
1670	AKAP9	A-kinase anchor protein 9	Q99996	2.141876989
1677	POLDIP3	Polymerase delta-interacting protein 3	Q9BY77	2.150206041
1760	TAP2	Antigen peptide transporter 2	Q03519	2.413746093
1761	PTPRK	Receptor-type tyrosine-protein phosphatase kappa	Q15262	2.377827883
1766	GUSB	Beta-glucuronidase	P08236	2.603187913
1773	UCP2	Mitochondrial uncoupling protein 2	P55851	3.427079508
1779	CRY2	Cryptochrome-2	Q49AN0	2.489625683
1780	FKBP9	Peptidyl-prolyl cis-trans isomerase FKBP9	O95302	2.415353292
1784	CUL5	Cullin-5	Q93034	2.15999539
1786	EDEM1	ER degradation-enhancing alpha-mannosidase-like protein 1	Q92611	2.272800762
1789	GIPC1	PDZ domain-containing protein GIPC1	O14908	2.505751645
1792	AKAP1	A-kinase anchor protein 1, mitochondrial	Q92667	2.065281206
1793	IARS1	Isoleucine--tRNA ligase, cytoplasmic	P41252	2.68978809
1794	NFIC	Nuclear factor 1 C-type	P08651	2.240468833
1905	TFF3	Trefoil factor 3	Q07654	2.449603201
1910	GPS1	COP9 signalosome complex subunit 1	Q13098	2.518188107
1913	HARS2	Histidine--tRNA ligase, mitochondrial	P49590	2.389905872
1916	TNKS2	Poly [ADP-ribose] polymerase tankyrase-2	Q9H2K2	2.988209828
2099	ERN2	Serine/threonine-protein kinase/endoribonuclease IRE2	Q76MJ5	2.660931664
2101	DUOX1	Dual oxidase 1	Q9NRD9	2.281438125
2108	PROM1	Prominin-1	O43490	2.00148733
2122	MT-ND2	NADH-ubiquinone oxidoreductase chain 2	P03891	2.121180879
2128	B3GNT2	N-acetyllactosaminide beta-1,3-N-acetylglucosaminyltransferase 2	Q9NY97	2.356100587
2141	STK39	STE20/SPS1-related proline-alanine-rich protein kinase	Q9UEW8	2.09560603
2149	ABCA7	Phospholipid-transporting ATPase ABCA7	Q8IZY2	2.148310015
2206	YME1L1	ATP-dependent zinc metalloprotease YME1L1	Q96TA2	2.399967207
2291	GNLY	Granulysin	P22749	2.026562062
2297	OXCT1	Succinyl-CoA:3-ketoacid coenzyme A transferase 1, mitochondrial	P55809	2.586356028
2298	SSR3	Translocon-associated protein subunit gamma	Q9UNL2	2.048586553
2300	TFAM	Transcription factor A, mitochondrial	Q00059	2.003107957
2309	SLC9A1	Sodium/hydrogen exchanger 1	P19634	2.088849655
2312	DPYD	Dihydropyrimidine dehydrogenase [NADP(+)]	Q12882	2.681637376
2409	KCNJ6	G protein-activated inward rectifier potassium channel 2	P48051	2.023561339
2423	MINDY3	Ubiquitin carboxyl-terminal hydrolase MINDY-3	Q9H8M7	2.153061962
2522	CCDC40	Coiled-coil domain-containing protein 40	Q4G0X9	2.036830799
2543	HEPACAM2	HEPACAM family member 2	A8MVW5	2.670700457
2558	CAVIN3	Caveolae-associated protein 3	Q969G5	3.017187452
2560	IFI44L	Interferon-induced protein 44-like	Q53G44	2.103955538
2561	ATP2A2	Sarcoplasmic/endoplasmic reticulum calcium ATPase 2	P16615	3.122643204
2569	DNAAF5	Dynein assembly factor 5, axonemal	Q86Y56	2.623854517
2706	CAP2	Adenylyl cyclase-associated protein 2	P40123	2.276713908
2707	MBP	Myelin basic protein	P02686	2.06556865
2714	MUC4	Mucin-4	Q99102	2.423732829
2729	HBA2	Hemoglobin subunit alpha	P69905	2.536514289
2730	MFN2	Mitofusin-2	O95140	2.147082998
2732	RBMS1	RNA-binding motif, single-stranded-interacting protein 1	P29558	2.056820615
2745	ARRDC3	Arrestin domain-containing protein 3	Q96B67	2.597056917
2850	NUCB2	Nucleobindin-2	P80303	2.6142488
2857	TP53INP1	Tumor protein p53-inducible nuclear protein 1	Q96A56	2.662581114
3262	SMCHD1	Structural maintenance of chromosomes flexible hinge domain-containing protein 1	A6NHR9	2.046310959
