# Supplementary material for: In-silico identification and prioritization of therapeutic targets of asthma
Source: Sci Rep. 2023 Sep 21;13:15706. doi: 10.1038/s41598-023-42803-w (PMC10514284; doi:10.1038/s41598-023-42803-w)
Supplement: Supplementary file 5 — Supplementary Information 5. [file 41598_2023_42803_MOESM5_ESM.xlsx]

## Sheet: Description
AI-BASED IDENTIFICATION AND PRIORITIZATION OF THERAPEUTIC TARGETS OF ASTHMA Ishita Mallick1, Pradnya Panchal1, Smita Kadam1, Priyanka Mohite1, Dr. Jürgen Scheele2, Dr. Werner Seiz2, Dr. Amit Agarwal1, Dr. Om Prakash Sharma*2 1 Innoplexus Consulting Pvt. Ltd, 7th Floor, Midas Tower, Next to STPI Building, Phase 1, Hinjewadi Rajiv Gandhi Infotech Park, Hinjawadi, Pune, Maharashtra 411057 2 Innoplex…
Column Name	Description
INPX Rank	Rank of the target in prioritized list
Target	Gene Symbol of the Target
Preferred Name	Gene Name of the Target
Uniprot	Uniprot Accession number of the Target
Variant Count	Total number of mutation identified for the target in disease condition
LOF Count	Total number of Loss of Function identified for the target in disease condition

## Sheet: Mutation
INPX Rank	Target	Preferred Name	Variant Count	LOF Count
1	IL13	Interleukin-13	35	-
2	TNF	Tumor necrosis factor	12	-
3	VEGFA	Vascular endothelial growth factor A	6	-
4	IL18	Interleukin-18	4	-
5	RELA	Transcription factor p65	4	1
6	HMOX1	Heme oxygenase 1	1	-
7	IGF1R	Insulin-like growth factor 1 receptor	6	1
8	ITGAM	Integrin alpha-M	2	1
9	DDX58	Antiviral innate immune response receptor RIG-I	2	1
10	ADAM17	Disintegrin and metalloproteinase domain-containing protein 17	6	1
11	IL10	Interleukin-10	4	-
12	SFTPD	Pulmonary surfactant-associated protein D	2	-
13	POSTN	Periostin	1	1
14	COL18A1	Collagen alpha-1(XVIII) chain	11	1
15	JUND	Transcription factor jun-D	3	1
17	IFNG	Interferon gamma	6	-
19	ADIPOQ	Adiponectin	2	-
20	IL17RB	Interleukin-17 receptor B	2	1
22	ALOX5	Arachidonate 5-lipoxygenase	3	-
23	ADAR	Double-stranded RNA-specific adenosine deaminase	2	1
24	CRP	C-reactive protein	2	-
25	KDR	Vascular endothelial growth factor receptor 2	1	1
26	TGM2	Protein-glutamine gamma-glutamyltransferase 2	8	2
27	NFKB1	Nuclear factor NF-kappa-B p105 subunit	6	1
29	MMP9	Matrix metalloproteinase-9	7	1
30	ERBB2	Receptor tyrosine-protein kinase erbB-2	23	2
31	CD14	Monocyte differentiation antigen CD14	2	-
32	CSF3	Granulocyte colony-stimulating factor	2	-
34	MYLK	Myosin light chain kinase, smooth muscle	10	1
35	IL33	Interleukin-33	68	-
36	PIN1	Peptidyl-prolyl cis-trans isomerase NIMA-interacting 1	3	1
38	CD86	T-lymphocyte activation antigen CD86	1	-
39	MET	Hepatocyte growth factor receptor	11	3
40	PTGS1	Prostaglandin G/H synthase 1	3	1
43	ITGAL	Integrin alpha-L	2	1
44	JAK2	Tyrosine-protein kinase JAK2	6	1
45	FN1	Fibronectin	8	2
46	ICAM1	Intercellular adhesion molecule 1	6	2
49	PTPN1	Tyrosine-protein phosphatase non-receptor type 1	6	1
50	INSR	Insulin receptor	6	1
52	IL17A	Interleukin-17A	8	-
53	HBEGF	Proheparin-binding EGF-like growth factor	1	1
54	LEP	Leptin	1	-
55	CRLF2	Cytokine receptor-like factor 2	1	-
56	HSP90AB1	Heat shock protein HSP 90-beta	7	1
57	CASP1	Caspase-1	4	1
59	IL2	Interleukin-2	19	-
60	TNFSF15	Tumor necrosis factor ligand superfamily member 15	1	-
61	EGFR	Epidermal growth factor receptor	10	1
63	HLA-DRB1	HLA class II histocompatibility antigen, DRB1 beta chain	42	-
65	NRG1	Pro-neuregulin-1, membrane-bound isoform	2	-
66	FLT4	Vascular endothelial growth factor receptor 3	2	1
68	CCL11	Eotaxin	2	-
69	RXRA	Retinoic acid receptor RXR-alpha	3	1
75	RAF1	RAF proto-oncogene serine/threonine-protein kinase	3	1
77	PDGFA	Platelet-derived growth factor subunit A	1	1
78	MUC1	Mucin-1	4	1
79	RAPGEF3	Rap guanine nucleotide exchange factor 3	4	2
81	GATA3	Trans-acting T-cell-specific transcription factor GATA-3	48	-
83	CTSS	Cathepsin S	2	-
84	ANXA1	Annexin A1	2	1
85	CD40	Tumor necrosis factor receptor superfamily member 5	1	-
86	TBX21	T-box transcription factor TBX21	13	-
87	MUC5B	Mucin-5B	41	3
88	PTK2	Focal adhesion kinase 1	4	1
89	GC	Vitamin D-binding protein	4	1
90	S1PR1	Sphingosine 1-phosphate receptor 1	3	-
91	IL1B	Interleukin-1 beta	4	-
92	IFNGR1	Interferon gamma receptor 1	5	1
93	CD44	CD44 antigen	6	1
95	TLR4	Toll-like receptor 4	6	1
96	CCL20	C-C motif chemokine 20	9	-
98	BTK	Tyrosine-protein kinase BTK	3	1
99	PLA2G4A	Cytosolic phospholipase A2	3	1
101	TNFRSF1A	Tumor necrosis factor receptor superfamily member 1A	1	-
102	CCR8	C-C chemokine receptor type 8	1	1
103	CLDN1	Claudin-1	1	1
104	SOD1	Superoxide dismutase [Cu-Zn]	1	-
105	FGFR2	Fibroblast growth factor receptor 2	9	1
106	CASP8	Caspase-8	3	1
108	TGFB1	Transforming growth factor beta-1 proprotein	3	-
109	PARP1	Poly [ADP-ribose] polymerase 1	7	1
110	SMAD3	Mothers against decapentaplegic homolog 3	76	1
111	TLR6	Toll-like receptor 6	11	-
112	STAT3	Signal transducer and activator of transcription 3	7	1
113	EP300	Histone acetyltransferase p300	9	1
114	POLA1	DNA polymerase alpha catalytic subunit	2	1
115	ALOX5AP	Arachidonate 5-lipoxygenase-activating protein	1	-
116	TLR8	Toll-like receptor 8	2	1
117	DUSP1	Dual specificity protein phosphatase 1	1	-
118	RET	Proto-oncogene tyrosine-protein kinase receptor Ret	2	1
120	HLA-B	HLA class I histocompatibility antigen, B alpha chain	46	1
121	NFE2L2	Nuclear factor erythroid 2-related factor 2	6	1
122	TAB2	TGF-beta-activated kinase 1 and MAP3K7-binding protein 2	2	1
123	NOS2	Nitric oxide synthase, inducible	5	1
124	MYD88	Myeloid differentiation primary response protein MyD88	2	1
125	CASP3	Caspase-3	1	1
128	SOCS3	Suppressor of cytokine signaling 3	2	-
129	IL5	Interleukin-5	9	-
131	ROCK1	Rho-associated protein kinase 1	4	1
133	CXCL8	Interleukin-8	2	-
135	TSLP	Thymic stromal lymphopoietin	52	-
136	BMPR2	Bone morphogenetic protein receptor type-2	2	1
137	PRKCD	Protein kinase C delta type	3	1
140	FLNA	Filamin-A	3	1
141	IQGAP1	Ras GTPase-activating-like protein IQGAP1	13	1
143	EEA1	Early endosome antigen 1	3	1
144	HIF1A	Hypoxia-inducible factor 1-alpha	4	1
145	MAP3K11	Mitogen-activated protein kinase kinase kinase 11	7	1
146	HNRNPA2B1	Heterogeneous nuclear ribonucleoproteins A2/B1	7	1
147	PTPN12	Tyrosine-protein phosphatase non-receptor type 12	2	1
148	YWHAB	14-3-3 protein beta/alpha	2	1
149	PSMA6	Proteasome subunit alpha type-6	4	-
150	IL4	Interleukin-4	20	-
152	IFNGR2	Interferon gamma receptor 2	1	-
155	TNFSF4	Tumor necrosis factor ligand superfamily member 4	17	-
156	JAK3	Tyrosine-protein kinase JAK3	2	1
157	STAT6	Signal transducer and activator of transcription 6	59	1
158	BMPR1A	Bone morphogenetic protein receptor type-1A	1	1
159	CSF2	Granulocyte-macrophage colony-stimulating factor	1	-
161	ITGB3	Integrin beta-3	3	1
162	PSMB8	Proteasome subunit beta type-8	1	-
165	ADORA2A	Adenosine receptor A2a	1	1
167	TLR2	Toll-like receptor 2	5	1
168	XPR1	Xenotropic and polytropic retrovirus receptor 1	3	1
170	NOD2	Nucleotide-binding oligomerization domain-containing protein 2	17	1
171	ANXA6	Annexin A6	4	1
174	TYK2	Non-receptor tyrosine-protein kinase TYK2	9	4
175	ITGB2	Integrin beta-2	9	1
180	RNASE3	Eosinophil cationic protein	2	-
181	MUC5AC	Mucin-5AC	12	1
183	CUX1	Protein CASP	8	1
185	CTSB	Cathepsin B	11	2
188	CXCL10	C-X-C motif chemokine 10	1	1
189	ADORA1	Adenosine receptor A1	17	-
190	IL6	Interleukin-6	9	-
191	APP	Amyloid-beta precursor protein	4	1
192	PDGFRA	Platelet-derived growth factor receptor alpha	2	1
193	ACSL1	Long-chain-fatty-acid--CoA ligase 1	5	1
194	FOXO3	Forkhead box protein O3	2	1
195	GALT	Galactose-1-phosphate uridylyltransferase	2	1
196	HLA-DRB5	HLA class II histocompatibility antigen, DR beta 5 chain	9	-
197	TANK	TRAF family member-associated NF-kappa-B activator	5	3
198	JAK1	Tyrosine-protein kinase JAK1	8	1
200	MAPK14	Mitogen-activated protein kinase 14	2	1
201	MFGE8	Lactadherin	4	3
202	AGT	Angiotensinogen	2	1
203	BAX	Apoptosis regulator BAX	5	1
204	RAC1	Ras-related C3 botulinum toxin substrate 1	1	-
206	PXN	Paxillin	14	2
207	CSF2RB	Cytokine receptor common subunit beta	8	1
209	IL6R	Interleukin-6 receptor subunit alpha	14	1
210	GPR183	G-protein coupled receptor 183	3	1
211	ABCA3	ATP-binding cassette sub-family A member 3	2	1
212	BIRC2	Baculoviral IAP repeat-containing protein 2	2	1
213	TRIM21	E3 ubiquitin-protein ligase TRIM21	2	1
214	LCP1	Plastin-2	5	1
215	FBXW7	F-box/WD repeat-containing protein 7	2	1
216	DUSP10	Dual specificity protein phosphatase 10	2	1
217	FZD7	Frizzled-7	1	1
218	MX1	Interferon-induced GTP-binding protein Mx1	5	1
219	CSNK1D	Casein kinase I isoform delta	9	1
220	DLG1	Disks large homolog 1	3	1
221	USP25	Ubiquitin carboxyl-terminal hydrolase 25	5	2
222	AIP	AH receptor-interacting protein	8	1
223	TNIP2	TNFAIP3-interacting protein 2	4	1
224	CSF1R	Macrophage colony-stimulating factor 1 receptor	10	1
225	TNFAIP3	Tumor necrosis factor alpha-induced protein 3	3	-
228	GSDMB	Gasdermin-B	70	1
229	S100A9	Protein S100-A9	6	1
231	SPTAN1	Spectrin alpha chain, non-erythrocytic 1	6	1
233	IL4R	Interleukin-4 receptor subunit alpha	58	1
234	ITPR3	Inositol 1,4,5-trisphosphate receptor type 3	13	3
235	MAPK9	Mitogen-activated protein kinase 9	4	1
236	CDKN1A	Cyclin-dependent kinase inhibitor 1	2	1
237	HLA-E	HLA class I histocompatibility antigen, alpha chain E	2	-
238	MAP3K8	Mitogen-activated protein kinase kinase kinase 8	1	-
240	IKBKB	Inhibitor of nuclear factor kappa-B kinase subunit beta	8	1
241	CUL3	Cullin-3	1	-
244	YES1	Tyrosine-protein kinase Yes	1	1
245	MMP14	Matrix metalloproteinase-14	5	1
246	HSPB1	Heat shock protein beta-1	3	1
247	PTAFR	Platelet-activating factor receptor	1	1
248	CREBBP	CREB-binding protein	7	1
251	CHUK	Inhibitor of nuclear factor kappa-B kinase subunit alpha	2	1
253	NDUFC1	NADH dehydrogenase [ubiquinone] 1 subunit C1, mitochondrial	1	1
254	SCGB1A1	Uteroglobin	3	1
255	IRAK3	Interleukin-1 receptor-associated kinase 3	2	-
258	PKN1	Serine/threonine-protein kinase N1	8	1
259	AGER	Advanced glycosylation end product-specific receptor	6	-
263	PRKCA	Protein kinase C alpha type	1	-
266	CAMKK2	Calcium/calmodulin-dependent protein kinase kinase 2	4	1
267	CSNK1A1	Casein kinase I isoform alpha	3	1
269	GSTO1	Glutathione S-transferase omega-1	1	1
270	PRKACA	cAMP-dependent protein kinase catalytic subunit alpha	5	1
271	HCK	Tyrosine-protein kinase HCK	5	1
272	PML	Protein PML	6	1
273	GNAI1	Guanine nucleotide-binding protein G(i) subunit alpha-1	3	1
274	ESR1	Estrogen receptor	2	1
275	TLR5	Toll-like receptor 5	4	1
279	ERBB4	Receptor tyrosine-protein kinase erbB-4	6	-
280	HLA-DQA1	HLA class II histocompatibility antigen, DQ alpha 1 chain	132	-
281	BDNF	Brain-derived neurotrophic factor	7	-
282	EDN1	Endothelin-1	2	1
283	FGF19	Fibroblast growth factor 19	1	-
284	MYC	Myc proto-oncogene protein	6	-
289	TLR7	Toll-like receptor 7	1	1
290	LGALS9	Galectin-9	3	1
292	ANXA2	Annexin A2	5	1
293	MYO6	Unconventional myosin-VI	6	2
294	RPS6KB2	Ribosomal protein S6 kinase beta-2	8	1
297	IL18R1	Interleukin-18 receptor 1	91	1
298	APOE	Apolipoprotein E	5	1
299	PIK3CG	Phosphatidylinositol 4,5-bisphosphate 3-kinase catalytic subunit gamma isoform	2	1
301	INPP5D	Phosphatidylinositol 3,4,5-trisphosphate 5-phosphatase 1	5	1
306	OAS1	2'-5'-oligoadenylate synthase 1	3	1
307	NGF	Beta-nerve growth factor	1	-
308	TP53	Cellular tumor antigen p53	1	1
309	RORA	Nuclear receptor ROR-alpha	40	-
310	AKT2	RAC-beta serine/threonine-protein kinase	10	1
311	NCOA1	Nuclear receptor coactivator 1	2	1
312	IRF3	Interferon regulatory factor 3	7	1
313	NR1H3	Oxysterols receptor LXR-alpha	2	1
315	CDK9	Cyclin-dependent kinase 9	4	1
316	SERPINE1	Plasminogen activator inhibitor 1	2	-
318	PCDH1	Protocadherin-1	4	1
319	ACADS	Short-chain specific acyl-CoA dehydrogenase, mitochondrial	4	1
321	LGR6	Leucine-rich repeat-containing G-protein coupled receptor 6	8	2
322	CTSV	Cathepsin L2	1	1
323	MKNK1	MAP kinase-interacting serine/threonine-protein kinase 1	1	1
325	MYH9	Myosin-9	12	1
326	MKNK2	MAP kinase-interacting serine/threonine-protein kinase 2	6	1
331	MAP2K5	Dual specificity mitogen-activated protein kinase kinase 5	1	1
333	SPTBN1	Spectrin beta chain, non-erythrocytic 1	7	1
334	PDGFRB	Platelet-derived growth factor receptor beta	2	1
335	KMT2A	Histone-lysine N-methyltransferase 2A	9	1
336	SOD2	Superoxide dismutase [Mn], mitochondrial	2	-
337	LCN2	Neutrophil gelatinase-associated lipocalin	5	1
338	RPS6KB1	Ribosomal protein S6 kinase beta-1	3	1
340	PTPN13	Tyrosine-protein phosphatase non-receptor type 13	9	5
341	LIF	Leukemia inhibitory factor	2	1
343	CACNA1C	Voltage-dependent L-type calcium channel subunit alpha-1C	1	-
344	ADCYAP1R1	Pituitary adenylate cyclase-activating polypeptide type I receptor	1	-
345	MAP3K7	Mitogen-activated protein kinase kinase kinase 7	8	1
346	RPS6KA1	Ribosomal protein S6 kinase alpha-1	6	1
347	LEPR	Leptin receptor	4	1
348	COL1A1	Collagen alpha-1(I) chain	3	1
349	TNFSF13B	Tumor necrosis factor ligand superfamily member 13B	1	-
350	LGALS3	Galectin-3	2	1
356	CHIT1	Chitotriosidase-1	7	1
357	SIRPA	Tyrosine-protein phosphatase non-receptor type substrate 1	1	1
358	SQSTM1	Sequestosome-1	8	1
359	TNFRSF8	Tumor necrosis factor receptor superfamily member 8	6	-
360	TMED1	Transmembrane emp24 domain-containing protein 1	7	1
362	CHI3L1	Chitinase-3-like protein 1	9	-
363	IL10RB	Interleukin-10 receptor subunit beta	4	1
364	RPTOR	Regulatory-associated protein of mTOR	3	1
368	FLAD1	FAD synthase	1	1
369	STK11	Serine/threonine-protein kinase STK11	4	1
370	NCF2	Neutrophil cytosol factor 2	3	2
371	DNM2	Dynamin-2	13	1
372	PRKCB	Protein kinase C beta type	2	1
374	TRADD	Tumor necrosis factor receptor type 1-associated DEATH domain protein	3	1
375	TRPV2	Transient receptor potential cation channel subfamily V member 2	7	1
376	GRK2	Beta-adrenergic receptor kinase 1	5	1
378	PDCD4	Programmed cell death protein 4	2	1
379	ARRB1	Beta-arrestin-1	4	1
380	TEK	Angiopoietin-1 receptor	1	-
381	EPOR	Erythropoietin receptor	4	1
382	MSN	Moesin	1	1
383	IFIT3	Interferon-induced protein with tetratricopeptide repeats 3	2	1
384	CBLB	E3 ubiquitin-protein ligase CBL-B	5	1
385	IL20RA	Interleukin-20 receptor subunit alpha	3	2
386	TCP1	T-complex protein 1 subunit alpha	1	1
387	GAB2	GRB2-associated-binding protein 2	5	2
388	NEDD4	E3 ubiquitin-protein ligase NEDD4	4	1
389	ZC3H12A	Endoribonuclease ZC3H12A	8	1
390	GRK5	G protein-coupled receptor kinase 5	1	1
391	BTRC	F-box/WD repeat-containing protein 1A	1	1
392	SPRY2	Protein sprouty homolog 2	1	1
393	STAM	Signal transducing adapter molecule 1	6	1
394	PPARG	Peroxisome proliferator-activated receptor gamma	3	-
395	PLCE1	1-phosphatidylinositol 4,5-bisphosphate phosphodiesterase epsilon-1	5	1
396	SHC1	SHC-transforming protein 1	13	1
397	NFATC4	Nuclear factor of activated T-cells, cytoplasmic 4	1	1
399	KPNA2	Importin subunit alpha-1	2	1
401	PRKCH	Protein kinase C eta type	6	1
402	GNAI3	Guanine nucleotide-binding protein G(i) subunit alpha	1	1
403	NUP62	Nuclear pore glycoprotein p62	7	1
404	THEM4	Acyl-coenzyme A thioesterase THEM4	4	1
405	ITGAX	Integrin alpha-X	4	1
406	IL12A	Interleukin-12 subunit alpha	1	-
407	TICAM1	TIR domain-containing adapter molecule 1	4	1
408	TRAF3	TNF receptor-associated factor 3	5	-
409	SPP1	Osteopontin	1	1
413	TLR9	Toll-like receptor 9	1	-
414	FLNB	Filamin-B	22	8
415	NR4A1	Nuclear receptor subfamily 4 group A member 1	5	1
418	TOLLIP	Toll-interacting protein	1	-
419	GRIN2B	Glutamate receptor ionotropic, NMDA 2B	1	-
420	S100B	Protein S100-B	1	-
422	SNAP25	Synaptosomal-associated protein 25	1	-
424	NFKBIA	NF-kappa-B inhibitor alpha	9	1
425	COL15A1	Collagen alpha-1(XV) chain	4	1
426	COL4A5	Collagen alpha-5(IV) chain	3	1
427	COL5A1	Collagen alpha-1(V) chain	1	1
428	COL5A2	Collagen alpha-2(V) chain	4	1
430	NFAT5	Nuclear factor of activated T-cells 5	2	-
431	ZAP70	Tyrosine-protein kinase ZAP-70	3	2
433	PRKG1	cGMP-dependent protein kinase 1	4	-
434	TMSB4X	Thymosin beta-4	2	-
435	SPRED2	Sprouty-related, EVH1 domain-containing protein 2	1	-
443	HSPA8	Heat shock cognate 71 kDa protein	8	1
445	PTK2B	Protein-tyrosine kinase 2-beta	3	1
446	ALK	ALK tyrosine kinase receptor	2	1
447	TRIM35	Tripartite motif-containing protein 35	5	1
448	PIM1	Serine/threonine-protein kinase pim-1	4	1
449	DMBT1	Deleted in malignant brain tumors 1 protein	3	1
450	SRF	Serum response factor	5	1
453	SMARCA4	Transcription activator BRG1	3	1
454	JAG2	Protein jagged-2	5	1
455	PLCG2	1-phosphatidylinositol 4,5-bisphosphate phosphodiesterase gamma-2	6	1
456	MEF2A	Myocyte-specific enhancer factor 2A	4	1
457	SDC4	Syndecan-4	2	1
459	RACK1	Receptor of activated protein C kinase 1	13	1
461	GBP2	Guanylate-binding protein 2	4	1
462	HSPA9	Stress-70 protein, mitochondrial	7	1
463	SAMHD1	Deoxynucleoside triphosphate triphosphohydrolase SAMHD1	3	1
464	FHL1	Four and a half LIM domains protein 1	3	1
465	FZD1	Frizzled-1	2	1
466	PSMD2	26S proteasome non-ATPase regulatory subunit 2	2	1
467	BIN1	Myc box-dependent-interacting protein 1	3	1
468	MBTPS1	Membrane-bound transcription factor site-1 protease	7	1
470	TRIM8	E3 ubiquitin-protein ligase TRIM8	6	1
471	CA1	Carbonic anhydrase 1	1	1
472	TLN1	Talin-1	12	1
473	PDE12	2',5'-phosphodiesterase 12	1	1
474	PREX1	Phosphatidylinositol 3,4,5-trisphosphate-dependent Rac exchanger 1 protein	8	2
475	LMNB2	Lamin-B2	3	1
476	RASA2	Ras GTPase-activating protein 2	3	1
477	COL12A1	Collagen alpha-1(XII) chain	5	1
478	PIAS1	E3 SUMO-protein ligase PIAS1	4	1
479	PLCB2	1-phosphatidylinositol 4,5-bisphosphate phosphodiesterase beta-2	7	1
480	LRRFIP1	Leucine-rich repeat flightless-interacting protein 1	10	2
481	DHX9	ATP-dependent RNA helicase A	3	1
482	RFX5	DNA-binding protein RFX5	2	1
483	SOS2	Son of sevenless homolog 2	8	1
484	ADAM33	Disintegrin and metalloproteinase domain-containing protein 33	21	1
486	PSMA5	Proteasome subunit alpha type-5	1	1
488	STAT5B	Signal transducer and activator of transcription 5B	6	-
489	FCER1A	High affinity immunoglobulin epsilon receptor subunit alpha	3	1
491	FGFR3	Fibroblast growth factor receptor 3	12	1
492	SERPINA1	Alpha-1-antitrypsin	2	1
493	TF	Serotransferrin	1	-
494	HLA-DPB1	HLA class II histocompatibility antigen, DP beta 1 chain	12	-
497	ITLN1	Intelectin-1	2	1
501	ALOX15	Arachidonate 15-lipoxygenase	10	2
502	TLR3	Toll-like receptor 3	2	1
503	COL27A1	Collagen alpha-1(XXVII) chain	3	1
504	PRKAA2	5'-AMP-activated protein kinase catalytic subunit alpha-2	3	1
508	PSMA3	Proteasome subunit alpha type-3	4	1
510	NFKB2	Nuclear factor NF-kappa-B p100 subunit	3	1
511	ACVRL1	Serine/threonine-protein kinase receptor R3	2	1
512	H3C12	Histone H3.1	1	-
515	PLAUR	Urokinase plasminogen activator surface receptor	3	1
516	PDK1	[Pyruvate dehydrogenase (acetyl-transferring)] kinase isozyme 1, mitochondrial	1	1
517	HAVCR1	Hepatitis A virus cellular receptor 1	4	-
519	CD80	T-lymphocyte activation antigen CD80	2	-
520	AURKA	Aurora kinase A	2	1
521	PDGFB	Platelet-derived growth factor subunit B	2	1
523	HCAR2	Hydroxycarboxylic acid receptor 2	2	1
526	MAPK13	Mitogen-activated protein kinase 13	3	1
527	PIK3C3	Phosphatidylinositol 3-kinase catalytic subunit type 3	3	1
531	PSMC6	26S proteasome regulatory subunit 10B	3	1
532	PSMD6	26S proteasome non-ATPase regulatory subunit 6	5	1
533	PSMD8	26S proteasome non-ATPase regulatory subunit 8	3	1
534	CSNK1E	Casein kinase I isoform epsilon	3	1
535	PIK3R2	Phosphatidylinositol 3-kinase regulatory subunit beta	3	1
536	PSME1	Proteasome activator complex subunit 1	4	1
538	PIK3R3	Phosphatidylinositol 3-kinase regulatory subunit gamma	1	-
540	MRC1	Macrophage mannose receptor 1	2	1
541	TRAF6	TNF receptor-associated factor 6	1	1
543	PLA2G7	Platelet-activating factor acetylhydrolase	7	1
544	IL19	Interleukin-19	4	-
546	AICDA	Single-stranded DNA cytosine deaminase	1	-
547	SFTPA2	Pulmonary surfactant-associated protein A2	1	-
550	IKBKE	Inhibitor of nuclear factor kappa-B kinase subunit epsilon	2	-
552	HMGCR	3-hydroxy-3-methylglutaryl-coenzyme A reductase	3	1
554	IL1RN	Interleukin-1 receptor antagonist protein	2	-
555	PSMB9	Proteasome subunit beta type-9	3	-
556	IL1RL1	Interleukin-1 receptor-like 1	78	1
557	PLCL1	Inactive phospholipase C-like protein 1	7	-
559	NOS3	Nitric oxide synthase, endothelial	4	-
561	ENO1	Alpha-enolase	3	1
564	IL9	Interleukin-9	3	-
565	FCER1G	High affinity immunoglobulin epsilon receptor subunit gamma	14	-
566	C5AR1	C5a anaphylatoxin chemotactic receptor 1	2	1
567	FCGR1A	High affinity immunoglobulin gamma Fc receptor I	2	1
568	IL6ST	Interleukin-6 receptor subunit beta	2	1
569	MAP3K1	Mitogen-activated protein kinase kinase kinase 1	4	1
570	RPS6KA5	Ribosomal protein S6 kinase alpha-5	1	1
571	GBP1	Guanylate-binding protein 1	3	1
573	IL1R1	Interleukin-1 receptor type 1	25	1
574	STK40	Serine/threonine-protein kinase 40	3	1
576	ADAMTS9	A disintegrin and metalloproteinase with thrombospondin motifs 9	5	1
577	PHB	Prohibitin	3	1
579	AARS1	Alanine--tRNA ligase, cytoplasmic	7	1
580	PTPN7	Tyrosine-protein phosphatase non-receptor type 7	2	1
581	ARG1	Arginase-1	4	-
583	ANKRD42	Ankyrin repeat domain-containing protein 42	4	1
584	NF1	Neurofibromin	9	1
586	CX3CR1	CX3C chemokine receptor 1	4	1
587	VWF	von Willebrand factor	4	2
588	IL2RA	Interleukin-2 receptor subunit alpha	29	-
589	CX3CL1	Fractalkine	4	1
590	CD83	CD83 antigen	1	1
591	IL2RG	Cytokine receptor common subunit gamma	3	1
592	NR3C1	Glucocorticoid receptor	6	1
594	SOCS1	Suppressor of cytokine signaling 1	1	1
595	MAP3K14	Mitogen-activated protein kinase kinase kinase 14	1	-
596	CPA3	Mast cell carboxypeptidase A	3	1
599	CDK2	Cyclin-dependent kinase 2	9	1
600	POU2F1	POU domain, class 2, transcription factor 1	8	1
601	ITGB1	Integrin beta-1	1	1
602	IL18RAP	Interleukin-18 receptor accessory protein	9	-
603	LAMA5	Laminin subunit alpha-5	32	4
606	ACE	Angiotensin-converting enzyme	13	2
607	ADORA2B	Adenosine receptor A2b	1	1
608	TNFRSF17	Tumor necrosis factor receptor superfamily member 17	1	1
609	PRG2	Bone marrow proteoglycan	1	1
611	IFNAR2	Interferon alpha/beta receptor 2	7	2
612	COL3A1	Collagen alpha-1(III) chain	2	1
613	TGFBR2	TGF-beta receptor type-2	1	1
614	GSK3B	Glycogen synthase kinase-3 beta	1	1
615	FCER2	Low affinity immunoglobulin epsilon Fc receptor	3	-
616	IL17RC	Interleukin-17 receptor C	17	2
617	IL3	Interleukin-3	1	-
620	NFATC2	Nuclear factor of activated T-cells, cytoplasmic 2	6	1
622	IL18BP	Interleukin-18-binding protein	6	1
623	IRAK2	Interleukin-1 receptor-associated kinase-like 2	2	1
625	METAP2	Methionine aminopeptidase 2	1	1
626	FST	Follistatin	1	1
627	S100A7	Protein S100-A7	1	1
628	DLG4	Disks large homolog 4	6	1
629	PIK3R4	Phosphoinositide 3-kinase regulatory subunit 4	1	1
630	RNASEL	2-5A-dependent ribonuclease	4	1
631	SIGIRR	Single Ig IL-1-related receptor	11	1
632	BPI	Bactericidal permeability-increasing protein	4	1
633	FPR1	fMet-Leu-Phe receptor	3	1
634	IRAK1	Interleukin-1 receptor-associated kinase 1	8	1
635	IL15RA	Interleukin-15 receptor subunit alpha	3	1
636	S1PR4	Sphingosine 1-phosphate receptor 4	2	1
637	OSMR	Oncostatin-M-specific receptor subunit beta	2	1
638	TNFRSF11A	Tumor necrosis factor receptor superfamily member 11A	14	1
639	PRKCE	Protein kinase C epsilon type	8	1
640	PLCG1	1-phosphatidylinositol 4,5-bisphosphate phosphodiesterase gamma-1	2	1
641	PTPN2	Tyrosine-protein phosphatase non-receptor type 2	4	1
642	IL17RE	Interleukin-17 receptor E	9	2
643	MTCH1	Mitochondrial carrier homolog 1	2	1
644	GBP5	Guanylate-binding protein 5	5	2
645	SOS1	Son of sevenless homolog 1	5	1
646	IFI6	Interferon alpha-inducible protein 6	1	1
648	RANBP2	E3 SUMO-protein ligase RanBP2	2	1
649	ADCY9	Adenylate cyclase type 9	11	1
650	VAV2	Guanine nucleotide exchange factor VAV2	3	1
651	EIF4G2	Eukaryotic translation initiation factor 4 gamma 2	7	1
652	CDK3	Cyclin-dependent kinase 3	8	1
653	TRIM25	E3 ubiquitin/ISG15 ligase TRIM25	2	1
654	GBP4	Guanylate-binding protein 4	2	1
655	PIAS2	E3 SUMO-protein ligase PIAS2	2	1
656	PSMD13	26S proteasome non-ATPase regulatory subunit 13	2	1
657	PSMD3	26S proteasome non-ATPase regulatory subunit 3	19	1
659	FZD6	Frizzled-6	1	1
660	MLST8	Target of rapamycin complex subunit LST8	9	1
661	GRK6	G protein-coupled receptor kinase 6	7	1
662	ADCY6	Adenylate cyclase type 6	8	2
663	SPRY1	Protein sprouty homolog 1	2	1
664	CISH	Cytokine-inducible SH2-containing protein	1	1
665	PTPRA	Receptor-type tyrosine-protein phosphatase alpha	7	1
666	PLB1	Phospholipase B1, membrane-associated	3	1
667	INPPL1	Phosphatidylinositol 3,4,5-trisphosphate 5-phosphatase 2	7	2
668	TRIM22	E3 ubiquitin-protein ligase TRIM22	2	1
669	NDC1	Nucleoporin NDC1	1	1
670	GBP3	Guanylate-binding protein 3	5	1
671	LRP1	Prolow-density lipoprotein receptor-related protein 1	32	3
672	RPS27A	Ubiquitin-40S ribosomal protein S27a	1	1
673	RPS6KA2	Ribosomal protein S6 kinase alpha-2	1	1
674	MYH10	Myosin-10	1	1
675	APBB1IP	Amyloid beta A4 precursor protein-binding family B member 1-interacting protein	3	1
676	PSMD14	26S proteasome non-ATPase regulatory subunit 14	2	1
677	LAMA1	Laminin subunit alpha-1	1	1
678	NPY	Pro-neuropeptide Y	4	-
680	IL12B	Interleukin-12 subunit beta	1	-
681	CXCR1	C-X-C chemokine receptor type 1	3	1
682	TACR1	Substance-P receptor	1	-
684	FLG	Filaggrin	34	1
686	IL21	Interleukin-21	8	-
688	TNFRSF13B	Tumor necrosis factor receptor superfamily member 13B	1	-
690	RXRG	Retinoic acid receptor RXR-gamma	1	-
691	EPCAM	Epithelial cell adhesion molecule	2	1
693	OPRM1	Mu-type opioid receptor	2	-
694	CSF1	Macrophage colony-stimulating factor 1	2	1
696	ADCY3	Adenylate cyclase type 3	4	-
699	TAC3	Tachykinin-3	1	-
700	HLA-DPA1	HLA class II histocompatibility antigen, DP alpha 1 chain	15	-
702	CYLD	Ubiquitin carboxyl-terminal hydrolase CYLD	2	-
703	COL4A2	Collagen alpha-2(IV) chain	2	1
705	EDAR	Tumor necrosis factor receptor superfamily member EDAR	1	-
707	IRS1	Insulin receptor substrate 1	1	1
708	OAS3	2'-5'-oligoadenylate synthase 3	4	1
709	HLA-DOA	HLA class II histocompatibility antigen, DO alpha chain	2	-
711	NFIA	Nuclear factor 1 A-type	1	-
712	RHOU	Rho-related GTP-binding protein RhoU	1	-
713	MAP3K2	Mitogen-activated protein kinase kinase kinase 2	1	-
714	GRM3	Metabotropic glutamate receptor 3	1	-
716	LTB4R2	Leukotriene B4 receptor 2	10	1
717	CCR1	C-C chemokine receptor type 1	1	1
724	CIITA	MHC class II transactivator	11	1
727	CPT1A	Carnitine O-palmitoyltransferase 1, liver isoform	4	1
730	PLK1	Serine/threonine-protein kinase PLK1	4	1
733	ADAMTS5	A disintegrin and metalloproteinase with thrombospondin motifs 5	1	1
735	CTLA4	Cytotoxic T-lymphocyte protein 4	3	1
736	PCK2	Phosphoenolpyruvate carboxykinase [GTP], mitochondrial	7	3
739	GNAO1	Guanine nucleotide-binding protein G(o) subunit alpha	74	-
742	TAB1	TGF-beta-activated kinase 1 and MAP3K7-binding protein 1	3	1
745	IL16	Pro-interleukin-16	5	1
746	NCAM1	Neural cell adhesion molecule 1	2	1
748	IFI30	Gamma-interferon-inducible lysosomal thiol reductase	3	1
749	ADCY2	Adenylate cyclase type 2	6	1
752	ACSL5	Long-chain-fatty-acid--CoA ligase 5	5	1
753	MEFV	Pyrin	4	1
754	ASH2L	Set1/Ash2 histone methyltransferase complex subunit ASH2	1	1
755	FAS	Tumor necrosis factor receptor superfamily member 6	6	1
756	FASLG	Tumor necrosis factor ligand superfamily member 6	5	-
757	TGFBR1	TGF-beta receptor type-1	2	-
758	LYZ	Lysozyme C	1	1
759	CETP	Cholesteryl ester transfer protein	2	-
760	CUL9	Cullin-9	15	2
761	CLCA2	Calcium-activated chloride channel regulator 2	3	1
762	LARS2	Probable leucine--tRNA ligase, mitochondrial	1	1
763	CD81	CD81 antigen	2	1
766	IRF2	Interferon regulatory factor 2	1	-
768	TNFAIP2	Tumor necrosis factor alpha-induced protein 2	1	1
769	UNC93B1	Protein unc-93 homolog B1	11	2
772	TRPV4	Transient receptor potential cation channel subfamily V member 4	9	1
773	ITGA4	Integrin alpha-4	6	1
774	CDHR3	Cadherin-related family member 3	20	2
775	BSG	Basigin	6	1
776	XBP1	X-box-binding protein 1	1	1
777	COMT	Catechol O-methyltransferase	3	1
779	STAT5A	Signal transducer and activator of transcription 5A	4	1
780	ISG15	Ubiquitin-like protein ISG15	3	1
781	DKK1	Dickkopf-related protein 1	1	1
782	BACE1	Beta-secretase 1	3	1
783	SPDEF	SAM pointed domain-containing Ets transcription factor	4	1
785	MAP3K5	Mitogen-activated protein kinase kinase kinase 5	2	1
786	HDAC6	Histone deacetylase 6	3	1
787	ANGPT1	Angiopoietin-1	1	-
788	GRN	Progranulin	1	1
789	IL17F	Interleukin-17F	4	-
790	PDE4D	cAMP-specific 3',5'-cyclic phosphodiesterase 4D	26	-
791	MNAT1	CDK-activating kinase assembly factor MAT1	2	1
792	IL23R	Interleukin-23 receptor	2	-
793	CCT3	T-complex protein 1 subunit gamma	1	1
794	RGS2	Regulator of G-protein signaling 2	3	1
795	IL34	Interleukin-34	9	1
796	MEN1	Menin	4	1
797	COL6A3	Collagen alpha-3(VI) chain	3	1
798	INHBA	Inhibin beta A chain	2	1
800	SLC1A5	Neutral amino acid transporter B(0)	2	1
802	IL11RA	Interleukin-11 receptor subunit alpha	5	1
803	DOT1L	Histone-lysine N-methyltransferase, H3 lysine-79 specific	17	1
805	SLA2	Src-like-adapter 2	3	1
806	FZD5	Frizzled-5	1	1
807	XAF1	XIAP-associated factor 1	12	1
808	MAPKAPK5	MAP kinase-activated protein kinase 5	4	1
809	CPT1C	Carnitine O-palmitoyltransferase 1, brain isoform	1	1
810	PLCD1	1-phosphatidylinositol 4,5-bisphosphate phosphodiesterase delta-1	6	1
812	FRS2	Fibroblast growth factor receptor substrate 2	3	1
814	HAVCR2	Hepatitis A virus cellular receptor 2	3	1
815	ORMDL3	ORM1-like protein 3	29	1
816	LDLR	Low-density lipoprotein receptor	8	1
817	NT5E	5'-nucleotidase	2	1
818	HLA-G	HLA class I histocompatibility antigen, alpha chain G	6	-
819	DDR1	Epithelial discoidin domain-containing receptor 1	1	-
823	STIM1	Stromal interaction molecule 1	7	2
824	NLRP3	NACHT, LRR and PYD domains-containing protein 3	2	1
825	TNFRSF11B	Tumor necrosis factor receptor superfamily member 11B	3	-
832	HLA-C	HLA class I histocompatibility antigen, C alpha chain	1	-
833	GSTA2	Glutathione S-transferase A2	1	1
834	ANK1	Ankyrin-1	1	-
836	IL17RA	Interleukin-17 receptor A	5	1
838	TRPV1	Transient receptor potential cation channel subfamily V member 1	4	1
839	IDO1	Indoleamine 2,3-dioxygenase 1	3	1
840	KAT5	Histone acetyltransferase KAT5	5	1
845	KEAP1	Kelch-like ECH-associated protein 1	1	1
848	FOXO1	Forkhead box protein O1	4	1
849	IGSF1	Immunoglobulin superfamily member 1	2	-
851	HLA-DOB	HLA class II histocompatibility antigen, DO beta chain	7	-
853	FGF20	Fibroblast growth factor 20	1	-
856	HLA-F	HLA class I histocompatibility antigen, alpha chain F	1	-
859	IL1RAPL1	Interleukin-1 receptor accessory protein-like 1	3	-
860	HLA-DRB3	HLA class II histocompatibility antigen, DR beta 3 chain	2	-
861	ADAM10	Disintegrin and metalloproteinase domain-containing protein 10	7	1
862	LY86	Lymphocyte antigen 86	1	-
863	ADH5	Alcohol dehydrogenase class-3	4	1
865	GAA	Lysosomal alpha-glucosidase	9	1
867	JAG1	Protein jagged-1	5	1
868	IL21R	Interleukin-21 receptor	9	1
870	NDUFB8	NADH dehydrogenase [ubiquinone] 1 beta subcomplex subunit 8, mitochondrial	3	1
871	AOC3	Membrane primary amine oxidase	4	1
873	FCGR2A	Low affinity immunoglobulin gamma Fc region receptor II-a	1	-
874	NDUFV3	NADH dehydrogenase [ubiquinone] flavoprotein 3, mitochondrial	5	1
876	APH1A	Gamma-secretase subunit APH-1A	1	1
879	PROS1	Vitamin K-dependent protein S	2	1
880	IRF4	Interferon regulatory factor 4	6	-
884	ITPR2	Inositol 1,4,5-trisphosphate receptor type 2	4	1
887	IL4I1	L-amino-acid oxidase	9	1
890	HSF1	Heat shock factor protein 1	10	1
891	CES1	Liver carboxylesterase 1	1	1
892	NUP214	Nuclear pore complex protein Nup214	8	4
893	DCPS	m7GpppX diphosphatase	4	1
895	ATM	Serine-protein kinase ATM	8	2
896	LGMN	Legumain	2	1
898	STAT4	Signal transducer and activator of transcription 4	2	-
899	EPHB4	Ephrin type-B receptor 4	3	1
900	VAV1	Proto-oncogene vav	2	1
901	PTGDR2	Prostaglandin D2 receptor 2	1	-
902	SAT1	Diamine acetyltransferase 1	2	1
903	OASL	2'-5'-oligoadenylate synthase-like protein	1	1
905	PARK7	Parkinson disease protein 7	3	1
910	FKBP5	Peptidyl-prolyl cis-trans isomerase FKBP5	5	1
911	ELK1	ETS domain-containing protein Elk-1	1	1
912	GAB1	GRB2-associated-binding protein 1	6	1
913	HTATIP2	Oxidoreductase HTATIP2	2	1
914	BID	BH3-interacting domain death agonist	3	1
915	TOMM40	Mitochondrial import receptor subunit TOM40 homolog	6	1
918	SH2B1	SH2B adapter protein 1	9	1
921	PLCB3	1-phosphatidylinositol 4,5-bisphosphate phosphodiesterase beta-3	6	1
923	BAZ1B	Tyrosine-protein kinase BAZ1B	3	1
924	ADRB2	Beta-2 adrenergic receptor	9	1
928	ASPG	60 kDa lysophospholipase	1	1
929	RITA1	RBPJ-interacting and tubulin-associated protein 1	1	1
930	CASP7	Caspase-7	8	1
931	DNMT3A	DNA (cytosine-5)-methyltransferase 3A	1	-
933	LTBR	Tumor necrosis factor receptor superfamily member 3	1	-
935	PRTN3	Myeloblastin	1	-
936	PTGER4	Prostaglandin E2 receptor EP4 subtype	1	-
937	KLKB1	Plasma kallikrein	6	1
941	TRPA1	Transient receptor potential cation channel subfamily A member 1	6	-
942	DPP4	Dipeptidyl peptidase 4	2	-
943	TNFRSF12A	Tumor necrosis factor receptor superfamily member 12A	1	-
944	ALDH1A2	Retinal dehydrogenase 2	2	-
945	TRPM8	Transient receptor potential cation channel subfamily M member 8	6	1
946	CAPNS1	Calpain small subunit 1	1	-
947	STXBP2	Syntaxin-binding protein 2	13	1
948	IER3	Radiation-inducible immediate-early gene IEX-1	2	-
949	NR1D2	Nuclear receptor subfamily 1 group D member 2	2	1
951	NFATC1	Nuclear factor of activated T-cells, cytoplasmic 1	7	2
952	IL2RB	Interleukin-2 receptor subunit beta	8	1
953	GSTP1	Glutathione S-transferase P	7	-
954	LTA4H	Leukotriene A-4 hydrolase	3	-
955	PLG	Plasminogen	1	-
956	REL	Proto-oncogene c-Rel	4	1
957	IRF8	Interferon regulatory factor 8	4	1
959	TBXAS1	Thromboxane-A synthase	6	2
960	FNDC3A	Fibronectin type-III domain-containing protein 3A	2	1
961	PELI1	E3 ubiquitin-protein ligase pellino homolog 1	1	1
966	TAB3	TGF-beta-activated kinase 1 and MAP3K7-binding protein 3	4	1
968	VEGFB	Vascular endothelial growth factor B	10	1
969	IRF9	Interferon regulatory factor 9	5	1
970	RSAD2	Radical S-adenosyl methionine domain-containing protein 2	2	2
971	TRAF3IP2	Adapter protein CIKS	2	1
974	SARM1	NAD(+) hydrolase SARM1	6	3
975	PRKCQ	Protein kinase C theta type	11	1
976	MUSK	Muscle, skeletal receptor tyrosine-protein kinase	1	-
978	IL17C	Interleukin-17C	1	-
979	OAS2	2'-5'-oligoadenylate synthase 2	7	1
980	TRPM7	Transient receptor potential cation channel subfamily M member 7	2	1
981	NFKBIZ	NF-kappa-B inhibitor zeta	3	1
982	PAK4	Serine/threonine-protein kinase PAK 4	9	1
983	CLCF1	Cardiotrophin-like cytokine factor 1	2	1
984	IRF1	Interferon regulatory factor 1	1	-
985	ITGB7	Integrin beta-7	3	1
988	ITK	Tyrosine-protein kinase ITK/TSK	4	1
989	ACACB	Acetyl-CoA carboxylase 2	6	1
990	MBL2	Mannose-binding protein C	2	-
991	CXCR5	C-X-C chemokine receptor type 5	10	-
993	PAK6	Serine/threonine-protein kinase PAK 6	2	1
995	ACSBG1	Long-chain-fatty-acid--CoA ligase ACSBG1	4	1
996	IFI35	Interferon-induced 35 kDa protein	4	2
997	NFKBIE	NF-kappa-B inhibitor epsilon	6	1
998	HPS1	Hermansky-Pudlak syndrome 1 protein	10	2
1000	HLA-A	HLA class I histocompatibility antigen, A alpha chain	2	-
1001	TFRC	Transferrin receptor protein 1	8	1
1003	SPARC	SPARC	1	1
1004	TRIM26	Tripartite motif-containing protein 26	3	-
1006	CD55	Complement decay-accelerating factor	4	1
1007	F7	Coagulation factor VII	1	-
1010	CXCR2	C-X-C chemokine receptor type 2	1	1
1013	SGK1	Serine/threonine-protein kinase Sgk1	4	1
1014	KLF2	Krueppel-like factor 2	1	-
1019	MMP12	Macrophage metalloelastase	2	-
1020	LY96	Lymphocyte antigen 96	1	-
1023	SCNN1B	Amiloride-sensitive sodium channel subunit beta	2	1
1024	ELK3	ETS domain-containing protein Elk-3	2	-
1026	SMAD4	Mothers against decapentaplegic homolog 4	9	1
1027	PYCARD	Apoptosis-associated speck-like protein containing a CARD	2	1
1028	PRKAR1A	cAMP-dependent protein kinase type I-alpha regulatory subunit	1	-
1029	ADCY5	Adenylate cyclase type 5	1	-
1030	GRM4	Metabotropic glutamate receptor 4	2	-
1031	ATP2C1	Calcium-transporting ATPase type 2C member 1	2	1
1033	STING1	Stimulator of interferon genes protein	3	1
1038	SND1	Staphylococcal nuclease domain-containing protein 1	3	1
1039	CADM1	Cell adhesion molecule 1	5	1
1041	TNFRSF10B	Tumor necrosis factor receptor superfamily member 10B	9	1
1042	ENPP2	Ectonucleotide pyrophosphatase/phosphodiesterase family member 2	1	1
1044	ALCAM	CD166 antigen	5	1
1047	CYBA	Cytochrome b-245 light chain	10	1
1048	AQP4	Aquaporin-4	3	1
1049	CYP27A1	Sterol 26-hydroxylase, mitochondrial	3	2
1051	PIGR	Polymeric immunoglobulin receptor	2	1
1054	TSC1	Hamartin	5	1
1055	CCR6	C-C chemokine receptor type 6	4	1
1057	IL7R	Interleukin-7 receptor subunit alpha	18	1
1059	NOP2	Probable 28S rRNA (cytosine(4447)-C(5))-methyltransferase	3	1
1060	OPTN	Optineurin	6	1
1061	NCL	Nucleolin	5	1
1062	BCL2L11	Bcl-2-like protein 11	10	1
1064	ATXN1	Ataxin-1	7	1
1065	RBPMS	RNA-binding protein with multiple splicing	2	1
1066	SEMA4D	Semaphorin-4D	4	1
1067	DENND1B	DENN domain-containing protein 1B	3	1
1068	LNPEP	Leucyl-cystinyl aminopeptidase	2	1
1069	ITPR1	Inositol 1,4,5-trisphosphate receptor type 1	10	1
1070	CERT1	Ceramide transfer protein	1	1
1071	PLD1	Phospholipase D1	5	1
1074	HIP1	Huntingtin-interacting protein 1	4	1
1076	CD300LF	CMRF35-like molecule 1	1	1
1077	DSG2	Desmoglein-2	5	1
1078	RRAGA	Ras-related GTP-binding protein A	1	1
1079	WEE1	Wee1-like protein kinase	5	1
1080	ROBO2	Roundabout homolog 2	1	1
1081	ATF1	Cyclic AMP-dependent transcription factor ATF-1	2	1
1082	EPRS1	Bifunctional glutamate/proline--tRNA ligase	2	1
1083	RNF43	E3 ubiquitin-protein ligase RNF43	7	2
1085	DYSF	Dysferlin	4	1
1087	PATJ	InaD-like protein	9	3
1088	PSMB7	Proteasome subunit beta type-7	6	1
1089	REST	RE1-silencing transcription factor	8	1
1090	APTX	Aprataxin	10	1
1091	PPFIA1	Liprin-alpha-1	5	2
1093	FMNL1	Formin-like protein 1	11	1
1094	BIRC5	Baculoviral IAP repeat-containing protein 5	2	-
1095	NDUFS4	NADH dehydrogenase [ubiquinone] iron-sulfur protein 4, mitochondrial	2	1
1096	CFTR	Cystic fibrosis transmembrane conductance regulator	10	1
1097	IL27	Interleukin-27 subunit alpha	1	-
1098	TIRAP	Toll/interleukin-1 receptor domain-containing adapter protein	5	1
1099	NQO1	NAD(P)H dehydrogenase [quinone] 1	4	1
1100	PDE4A	cAMP-specific 3',5'-cyclic phosphodiesterase 4A	2	2
1101	RORC	Nuclear receptor ROR-gamma	23	1
1102	ERN1	Serine/threonine-protein kinase/endoribonuclease IRE1	5	1
1104	BCL6	B-cell lymphoma 6 protein	3	1
1106	SDC1	Syndecan-1	4	1
1107	ALDH9A1	4-trimethylaminobutyraldehyde dehydrogenase	3	1
1108	THPO	Thrombopoietin	1	-
1109	BECN1	Beclin-1	4	1
1111	NGFR	Tumor necrosis factor receptor superfamily member 16	1	1
1113	NOD1	Nucleotide-binding oligomerization domain-containing protein 1	5	2
1115	IL32	Interleukin-32	6	1
1116	HDAC1	Histone deacetylase 1	3	1
1118	COL11A2	Collagen alpha-2(XI) chain	3	-
1119	OSM	Oncostatin-M	1	1
1120	PDE5A	cGMP-specific 3',5'-cyclic phosphodiesterase	1	1
1121	CYP1B1	Cytochrome P450 1B1	6	1
1122	IRF5	Interferon regulatory factor 5	3	1
1124	FLT3LG	Fms-related tyrosine kinase 3 ligand	7	1
1125	GATA1	Erythroid transcription factor	1	1
1126	IFNLR1	Interferon lambda receptor 1	4	1
1127	SCNN1G	Amiloride-sensitive sodium channel subunit gamma	4	1
1130	NDUFA2	NADH dehydrogenase [ubiquinone] 1 alpha subcomplex subunit 2	10	1
1131	BIRC3	Baculoviral IAP repeat-containing protein 3	4	1
1132	ZEB1	Zinc finger E-box-binding homeobox 1	5	1
1133	IL10RA	Interleukin-10 receptor subunit alpha	9	1
1134	JUP	Junction plakoglobin	7	1
1135	IL1R2	Interleukin-1 receptor type 2	1	1
1137	RASA1	Ras GTPase-activating protein 1	2	1
1138	NACA	Nascent polypeptide-associated complex subunit alpha, muscle-specific form	1	1
1139	BMP7	Bone morphogenetic protein 7	4	1
1141	IL12RB1	Interleukin-12 receptor subunit beta-1	2	1
1143	LRRK2	Leucine-rich repeat serine/threonine-protein kinase 2	7	2
1146	TNFSF9	Tumor necrosis factor ligand superfamily member 9	2	1
1147	MERTK	Tyrosine-protein kinase Mer	3	1
1148	DUSP2	Dual specificity protein phosphatase 2	1	1
1150	CYSLTR1	Cysteinyl leukotriene receptor 1	2	-
1151	CLDN3	Claudin-3	2	1
1152	SLC18A2	Synaptic vesicular amine transporter	3	1
1153	RIPK3	Receptor-interacting serine/threonine-protein kinase 3	4	1
1154	GLS	Glutaminase kidney isoform, mitochondrial	5	1
1155	SEC14L2	SEC14-like protein 2	2	1
1156	IL12RB2	Interleukin-12 receptor subunit beta-2	2	1
1158	ODC1	Ornithine decarboxylase	4	1
1159	ASPH	Aspartyl/asparaginyl beta-hydroxylase	8	2
1160	TRAF1	TNF receptor-associated factor 1	7	1
1163	CXCR3	C-X-C chemokine receptor type 3	1	-
1164	IDH2	Isocitrate dehydrogenase [NADP], mitochondrial	7	1
1165	IFIT2	Interferon-induced protein with tetratricopeptide repeats 2	2	1
1166	TPMT	Thiopurine S-methyltransferase	1	1
1167	LIFR	Leukemia inhibitory factor receptor	1	1
1169	PLCB1	1-phosphatidylinositol 4,5-bisphosphate phosphodiesterase beta-1	3	1
1170	GPI	Glucose-6-phosphate isomerase	1	1
1171	DAPK1	Death-associated protein kinase 1	1	1
1172	UGCG	Ceramide glucosyltransferase	3	1
1173	EPHA1	Ephrin type-A receptor 1	10	4
1174	MTR	Methionine synthase	4	1
1175	NFATC3	Nuclear factor of activated T-cells, cytoplasmic 3	9	1
1176	TRH	Pro-thyrotropin-releasing hormone	1	1
1177	CDH11	Cadherin-11	1	1
1178	SLC11A2	Natural resistance-associated macrophage protein 2	11	1
1179	NRG2	Pro-neuregulin-2, membrane-bound isoform	2	1
1180	RBCK1	RanBP-type and C3HC4-type zinc finger-containing protein 1	2	1
1181	IL20RB	Interleukin-20 receptor subunit beta	2	1
1182	CCR3	C-C chemokine receptor type 3	3	-
1183	LIMK1	LIM domain kinase 1	2	1
1184	COL28A1	Collagen alpha-1(XXVIII) chain	4	1
1185	C1QBP	Complement component 1 Q subcomponent-binding protein, mitochondrial	5	1
1186	PTPRZ1	Receptor-type tyrosine-protein phosphatase zeta	4	2
1187	RGS3	Regulator of G-protein signaling 3	4	2
1188	CTBP1	C-terminal-binding protein 1	8	1
1190	IL1RL2	Interleukin-1 receptor-like 2	32	-
1191	ADRM1	Proteasomal ubiquitin receptor ADRM1	19	1
1192	DUSP4	Dual specificity protein phosphatase 4	3	1
1193	MATK	Megakaryocyte-associated tyrosine-protein kinase	3	1
1194	NT5C2	Cytosolic purine 5'-nucleotidase	2	1
1195	CD180	CD180 antigen	1	1
1197	IMPA1	Inositol monophosphatase 1	2	1
1198	TALDO1	Transaldolase	4	1
1199	BMP3	Bone morphogenetic protein 3	1	1
1200	EDA	Ectodysplasin-A	3	1
1201	ADCY7	Adenylate cyclase type 7	10	2
1202	WNT2B	Protein Wnt-2b	3	1
1203	EDA2R	Tumor necrosis factor receptor superfamily member 27	2	2
1204	EPB41	Protein 4.1	2	1
1206	CTNNAL1	Alpha-catulin	2	1
1207	PI4KB	Phosphatidylinositol 4-kinase beta	10	1
1208	CXCL16	C-X-C motif chemokine 16	4	1
1209	IFNW1	Interferon omega-1	1	1
1210	GDF9	Growth/differentiation factor 9	3	1
1211	DUSP3	Dual specificity protein phosphatase 3	2	1
1214	NPPA	Natriuretic peptides A	4	-
1219	BMP2K	BMP-2-inducible protein kinase	6	2
1220	TNFSF10	Tumor necrosis factor ligand superfamily member 10	4	-
1221	MS4A2	High affinity immunoglobulin epsilon receptor subunit beta	5	-
1222	PPT1	Palmitoyl-protein thioesterase 1	5	1
1223	NISCH	Nischarin	10	2
1224	CYBB	Cytochrome b-245 heavy chain	1	1
1225	CCND2	G1/S-specific cyclin-D2	1	-
1226	TLR10	Toll-like receptor 10	13	-
1227	IL7	Interleukin-7	1	-
1228	NDUFS6	NADH dehydrogenase [ubiquinone] iron-sulfur protein 6, mitochondrial	1	-
1231	HNRNPM	Heterogeneous nuclear ribonucleoprotein M	8	1
1232	PPARGC1A	Peroxisome proliferator-activated receptor gamma coactivator 1-alpha	1	-
1233	IRS2	Insulin receptor substrate 2	1	-
1234	MC4R	Melanocortin receptor 4	1	-
1235	PHF11	PHD finger protein 11	3	-
1238	MLH1	DNA mismatch repair protein Mlh1	6	1
1239	CD38	ADP-ribosyl cyclase/cyclic ADP-ribose hydrolase 1	1	1
1240	FGF5	Fibroblast growth factor 5	1	-
1241	KDM1A	Lysine-specific histone demethylase 1A	2	1
1243	ST6GAL1	Beta-galactoside alpha-2,6-sialyltransferase 1	1	1
1244	PREP	Prolyl endopeptidase	1	-
1245	PLAU	Urokinase-type plasminogen activator	4	2
1247	WNT2	Protein Wnt-2	1	-
1248	ABCA1	Phospholipid-transporting ATPase ABCA1	6	1
1249	TARS1	Threonine--tRNA ligase 1, cytoplasmic	4	2
1251	TRAP1	Heat shock protein 75 kDa, mitochondrial	20	1
1252	GDF5	Growth/differentiation factor 5	1	-
1253	MYL3	Myosin light chain 3	1	-
1254	GLB1	Beta-galactosidase	23	-
1255	FPR3	N-formyl peptide receptor 3	1	-
1259	FOLH1	Glutamate carboxypeptidase 2	3	1
1260	SGPL1	Sphingosine-1-phosphate lyase 1	1	-
1261	PAK5	Serine/threonine-protein kinase PAK 5	2	-
1262	HLA-DQB2	HLA class II histocompatibility antigen, DQ beta 2 chain	5	-
1263	NRG3	Pro-neuregulin-3, membrane-bound isoform	1	-
1265	TAOK3	Serine/threonine-protein kinase TAO3	1	-
1266	EPHA7	Ephrin type-A receptor 7	1	-
1267	PFKP	ATP-dependent 6-phosphofructokinase, platelet type	24	2
1270	SCPEP1	Retinoid-inducible serine carboxypeptidase	3	1
1272	NDUFAB1	Acyl carrier protein, mitochondrial	4	1
1275	CTSD	Cathepsin D	5	1
1276	GSN	Gelsolin	8	2
1278	NDUFA8	NADH dehydrogenase [ubiquinone] 1 alpha subcomplex subunit 8	2	1
1279	NDUFB6	NADH dehydrogenase [ubiquinone] 1 beta subcomplex subunit 6	4	1
1283	UTRN	Utrophin	18	6
1289	EPHX2	Bifunctional epoxide hydrolase 2	6	1
1290	CHEK2	Serine/threonine-protein kinase Chk2	2	1
1291	SIGLEC1	Sialoadhesin	1	1
1292	S100A6	Protein S100-A6	5	1
1299	ALDH2	Aldehyde dehydrogenase, mitochondrial	3	1
1301	HPGD	15-hydroxyprostaglandin dehydrogenase [NAD(+)]	1	1
1304	CS	Citrate synthase, mitochondrial	3	1
1306	PRDX2	Peroxiredoxin-2	1	1
1308	CTSH	Pro-cathepsin H	6	1
1309	SPTLC1	Serine palmitoyltransferase 1	2	1
1312	CD2	T-cell surface antigen CD2	3	1
1318	BCAT2	Branched-chain-amino-acid aminotransferase, mitochondrial	2	1
1319	AASS	Alpha-aminoadipic semialdehyde synthase, mitochondrial	2	1
1320	COL6A2	Collagen alpha-2(VI) chain	7	1
1322	MCAT	Malonyl-CoA-acyl carrier protein transacylase, mitochondrial	3	1
1325	TRAF5	TNF receptor-associated factor 5	3	1
1326	NFS1	Cysteine desulfurase, mitochondrial	3	1
1327	PIAS4	E3 SUMO-protein ligase PIAS4	1	1
1328	CYB5A	Cytochrome b5	3	1
1329	CYP2B6	Cytochrome P450 2B6	3	1
1330	GLI3	Transcriptional activator GLI3	5	1
1337	TXNRD2	Thioredoxin reductase 2, mitochondrial	5	1
1340	COX4I1	Cytochrome c oxidase subunit 4 isoform 1, mitochondrial	3	1
1341	TRIB3	Tribbles homolog 3	4	1
1342	S100A11	Protein S100-A11	8	1
1343	RHOG	Rho-related GTP-binding protein RhoG	2	1
1345	MDH2	Malate dehydrogenase, mitochondrial	1	1
1346	LAMB3	Laminin subunit beta-3	7	1
1347	UBA1	Ubiquitin-like modifier-activating enzyme 1	4	1
1348	MELK	Maternal embryonic leucine zipper kinase	2	1
1349	GPRC5A	Retinoic acid-induced protein 3	5	1
1350	MCCC1	Methylcrotonoyl-CoA carboxylase subunit alpha, mitochondrial	4	1
1351	DECR1	2,4-dienoyl-CoA reductase, mitochondrial	1	1
1353	TXLNA	Alpha-taxilin	2	1
1355	MST1R	Macrophage-stimulating protein receptor	4	1
1356	BLVRA	Biliverdin reductase A	2	1
1357	PLCB4	1-phosphatidylinositol 4,5-bisphosphate phosphodiesterase beta-4	2	1
1358	SELE	E-selectin	2	-
1359	SAV1	Protein salvador homolog 1	1	-
1360	F3	Tissue factor	2	1
1361	NDUFS2	NADH dehydrogenase [ubiquinone] iron-sulfur protein 2, mitochondrial	9	-
1362	IFIH1	Interferon-induced helicase C domain-containing protein 1	5	2
1363	AR	Androgen receptor	1	1
1364	NOTCH1	Neurogenic locus notch homolog protein 1	10	1
1365	TMPRSS2	Transmembrane protease serine 2	6	1
1366	ADA	Adenosine deaminase	1	1
1369	FOSL1	Fos-related antigen 1	1	-
1370	VDR	Vitamin D3 receptor	6	-
1371	FADS2	Acyl-CoA 6-desaturase	16	-
1373	FASN	Fatty acid synthase	19	3
1374	CHRM2	Muscarinic acetylcholine receptor M2	1	-
1375	UBE3A	Ubiquitin-protein ligase E3A	3	1
1376	ITGA2	Integrin alpha-2	6	1
1377	SELPLG	P-selectin glycoprotein ligand 1	2	1
1378	SIK1	Serine/threonine-protein kinase SIK1	1	-
1379	EPHA2	Ephrin type-A receptor 2	8	2
1380	FTL	Ferritin light chain	1	-
1381	ATG5	Autophagy protein 5	20	1
1382	RAD50	DNA repair protein RAD50	50	2
1383	PTPA	Serine/threonine-protein phosphatase 2A activator	3	1
1384	XPNPEP3	Xaa-Pro aminopeptidase 3	3	1
1386	ANXA5	Annexin A5	1	1
1388	MME	Neprilysin	1	1
1389	RARA	Retinoic acid receptor alpha	5	1
1390	PSMB5	Proteasome subunit beta type-5	2	1
1391	ATF4	Cyclic AMP-dependent transcription factor ATF-4	4	1
1392	EIF3B	Eukaryotic translation initiation factor 3 subunit B	9	1
1395	NOTCH2	Neurogenic locus notch homolog protein 2	4	1
1396	MEX3D	RNA-binding protein MEX3D	1	1
1399	CD46	Membrane cofactor protein	4	1
1400	NOTCH3	Neurogenic locus notch homolog protein 3	9	2
1401	CLINT1	Clathrin interactor 1	3	1
1402	DMD	Dystrophin	10	2
1403	PAWR	PRKC apoptosis WT1 regulator protein	2	1
1404	DNM1L	Dynamin-1-like protein	7	1
1405	AGO2	Protein argonaute-2	4	1
1407	CAP1	Adenylyl cyclase-associated protein 1	5	1
1408	CARD9	Caspase recruitment domain-containing protein 9	13	1
1409	NCOA3	Nuclear receptor coactivator 3	3	1
1410	PTPN22	Tyrosine-protein phosphatase non-receptor type 22	7	1
1411	CGAS	Cyclic GMP-AMP synthase	2	1
1412	CYP11A1	Cholesterol side-chain cleavage enzyme, mitochondrial	5	1
1413	CTNND1	Catenin delta-1	3	1
1415	HK2	Hexokinase-2	2	1
1416	CARD8	Caspase recruitment domain-containing protein 8	4	1
1417	MITF	Microphthalmia-associated transcription factor	2	1
1418	PPP1R12A	Protein phosphatase 1 regulatory subunit 12A	3	1
1419	IVNS1ABP	Influenza virus NS1A-binding protein	4	1
1420	ARHGAP32	Rho GTPase-activating protein 32	7	1
1421	PKD2	Polycystin-2	3	1
1422	PARD3	Partitioning defective 3 homolog	11	1
1423	DDB1	DNA damage-binding protein 1	4	1
1424	LRBA	Lipopolysaccharide-responsive and beige-like anchor protein	7	1
1426	ELP1	Elongator complex protein 1	6	1
1427	HTR2A	5-hydroxytryptamine receptor 2A	1	-
1428	PNP	Purine nucleoside phosphorylase	2	1
1429	HDAC5	Histone deacetylase 5	6	1
1430	BMP1	Bone morphogenetic protein 1	4	1
1433	EIF3A	Eukaryotic translation initiation factor 3 subunit A	6	1
1434	TNFRSF21	Tumor necrosis factor receptor superfamily member 21	2	1
1435	SIRT1	NAD-dependent protein deacetylase sirtuin-1	2	1
1436	NECTIN2	Nectin-2	6	1
1437	SPINT1	Kunitz-type protease inhibitor 1	2	1
1438	ARSB	Arylsulfatase B	3	1
1439	CEACAM6	Carcinoembryonic antigen-related cell adhesion molecule 6	4	1
1440	ADGRE5	Adhesion G protein-coupled receptor E5	11	2
1441	LRP6	Low-density lipoprotein receptor-related protein 6	1	1
1442	ERAP1	Endoplasmic reticulum aminopeptidase 1	12	1
1443	SLC9A3R1	Na(+)/H(+) exchange regulatory cofactor NHE-RF1	6	1
1444	HIF3A	Hypoxia-inducible factor 3-alpha	3	1
1445	ARFGEF1	Brefeldin A-inhibited guanine nucleotide-exchange protein 1	6	1
1446	SPINT2	Kunitz-type protease inhibitor 2	3	1
1447	NECTIN4	Nectin-4	3	1
1450	HERPUD1	Homocysteine-responsive endoplasmic reticulum-resident ubiquitin-like domain member 1 protein	4	1
1452	GPC1	Glypican-1	9	1
1453	CD209	CD209 antigen	1	-
1455	F5	Coagulation factor V	4	1
1456	BAK1	Bcl-2 homologous antagonist/killer	1	1
1457	RAMP1	Receptor activity-modifying protein 1	1	1
1458	EVPL	Envoplakin	12	4
1459	ERCC1	DNA excision repair protein ERCC-1	9	1
1460	LRPAP1	Alpha-2-macroglobulin receptor-associated protein	6	1
1462	PARP14	Protein mono-ADP-ribosyltransferase PARP14	3	1
1463	CNDP2	Cytosolic non-specific dipeptidase	5	1
1464	ETV4	ETS translocation variant 4	2	1
1466	TCF7L2	Transcription factor 7-like 2	3	1
1467	CTNNA1	Catenin alpha-1	5	1
1468	ILK	Integrin-linked protein kinase	16	1
1469	LAMB2	Laminin subunit beta-2	5	1
1470	PRDX4	Peroxiredoxin-4	2	1
1471	UPF1	Regulator of nonsense transcripts 1	2	1
1472	ROBO1	Roundabout homolog 1	3	1
1473	ARHGAP35	Rho GTPase-activating protein 35	3	1
1474	CASS4	Cas scaffolding protein family member 4	2	1
1475	CHKA	Choline kinase alpha	4	1
1476	FKBP8	Peptidyl-prolyl cis-trans isomerase FKBP8	3	1
1477	HCN4	Potassium/sodium hyperpolarization-activated cyclic nucleotide-gated channel 4	4	1
1478	ZMYND8	Protein kinase C-binding protein 1	2	1
1479	GRIN2D	Glutamate receptor ionotropic, NMDA 2D	1	1
1481	LTA	Lymphotoxin-alpha	23	-
1482	SCARB2	Lysosome membrane protein 2	3	1
1483	HSPG2	Basement membrane-specific heparan sulfate proteoglycan core protein	24	5
1484	ITGB8	Integrin beta-8	25	1
1486	APOB	Apolipoprotein B-100	1	-
1487	SERPINC1	Antithrombin-III	2	-
1489	HLA-DQA2	HLA class II histocompatibility antigen, DQ alpha 2 chain	11	-
1490	MRPS22	28S ribosomal protein S22, mitochondrial	4	1
1492	P2RY2	P2Y purinoceptor 2	1	1
1494	ARNTL	Aryl hydrocarbon receptor nuclear translocator-like protein 1	1	-
1496	PECAM1	Platelet endothelial cell adhesion molecule	1	-
1497	IDS	Iduronate 2-sulfatase	7	1
1498	CTSC	Dipeptidyl peptidase 1	1	1
1499	ATG7	Ubiquitin-like modifier-activating enzyme ATG7	1	-
1500	CYP2R1	Vitamin D 25-hydroxylase	3	-
1501	CD247	T-cell surface glycoprotein CD3 zeta chain	35	1
1502	ATG16L1	Autophagy-related protein 16-1	1	-
1503	CCL22	C-C motif chemokine 22	2	1
1505	LAMP1	Lysosome-associated membrane glycoprotein 1	2	1
1506	NBN	Nibrin	4	1
1507	COL6A5	Collagen alpha-5(VI) chain	2	-
1508	TNC	Tenascin	14	5
1509	ALAS1	5-aminolevulinate synthase, nonspecific, mitochondrial	3	1
1510	MAPK4	Mitogen-activated protein kinase 4	3	-
1511	STAC	SH3 and cysteine-rich domain-containing protein	1	-
1512	MGAT5	Alpha-1,6-mannosylglycoprotein 6-beta-N-acetylglucosaminyltransferase A	4	-
1513	SAT2	Diamine acetyltransferase 2	4	1
1514	PIDD1	p53-induced death domain-containing protein 1	2	1
1515	STX8	Syntaxin-8	1	1
1516	XIAP	E3 ubiquitin-protein ligase XIAP	4	1
1517	EZH2	Histone-lysine N-methyltransferase EZH2	1	1
1519	CTSA	Lysosomal protective protein	3	1
1523	LGALS1	Galectin-1	1	1
1524	AP5Z1	AP-5 complex subunit zeta-1	9	3
1526	ASCC2	Activating signal cointegrator 1 complex subunit 2	4	1
1527	H4-16	Histone H4	5	1
1528	CXXC1	CXXC-type zinc finger protein 1	6	1
1529	LMNA	Prelamin-A/C	6	1
1531	PDPN	Podoplanin	3	1
1532	CD3G	T-cell surface glycoprotein CD3 gamma chain	2	1
1534	CHAMP1	Chromosome alignment-maintaining phosphoprotein 1	3	1
1536	ABCC1	Multidrug resistance-associated protein 1	1	1
1537	HEXA	Beta-hexosaminidase subunit alpha	1	1
1538	NDUFB7	NADH dehydrogenase [ubiquinone] 1 beta subcomplex subunit 7	3	1
1539	TAF1	Transcription initiation factor TFIID subunit 1	4	1
1542	SEMA3B	Semaphorin-3B	3	1
1543	BRD4	Bromodomain-containing protein 4	5	1
1546	SLAMF7	SLAM family member 7	3	1
1548	DOCK8	Dedicator of cytokinesis protein 8	12	1
1549	PGAP3	Post-GPI attachment to proteins factor 3	19	1
1551	XRCC5	X-ray repair cross-complementing protein 5	1	1
1554	AHR	Aryl hydrocarbon receptor	4	1
1555	ARNT	Aryl hydrocarbon receptor nuclear translocator	4	1
1556	HTT	Huntingtin	9	1
1557	TP53BP1	TP53-binding protein 1	9	2
1559	RCOR1	REST corepressor 1	3	1
1563	ABCB7	ATP-binding cassette sub-family B member 7, mitochondrial	2	1
1564	MICU1	Calcium uptake protein 1, mitochondrial	2	1
1565	CAMK4	Calcium/calmodulin-dependent protein kinase type IV	18	1
1566	CRYZ	Quinone oxidoreductase	3	1
1567	LONP1	Lon protease homolog, mitochondrial	16	4
1568	DENR	Density-regulated protein	2	1
1569	MECP2	Methyl-CpG-binding protein 2	11	1
1570	AIMP1	Aminoacyl tRNA synthase complex-interacting multifunctional protein 1	3	1
1571	SERPINB8	Serpin B8	3	1
1572	IDUA	Alpha-L-iduronidase	12	2
1573	MSH6	DNA mismatch repair protein Msh6	5	2
1574	TET2	Methylcytosine dioxygenase TET2	10	1
1575	HNMT	Histamine N-methyltransferase	3	-
1577	PLA2G4C	Cytosolic phospholipase A2 gamma	1	-
1578	VASP	Vasodilator-stimulated phosphoprotein	5	1
1581	OPRL1	Nociceptin receptor	2	1
1582	STAB1	Stabilin-1	10	2
1583	FOXP1	Forkhead box protein P1	3	1
1584	EMSY	BRCA2-interacting transcriptional repressor EMSY	15	1
1586	NUMA1	Nuclear mitotic apparatus protein 1	14	1
1591	MIA2	Melanoma inhibitory activity protein 2	2	1
1593	AXIN2	Axin-2	3	1
1594	ORAI2	Protein orai-2	3	1
1595	NECTIN1	Nectin-1	3	2
1597	PRDX3	Thioredoxin-dependent peroxide reductase, mitochondrial	2	1
1598	CRAT	Carnitine O-acetyltransferase	4	2
1601	CRTC2	CREB-regulated transcription coactivator 2	4	1
1602	MAPKAP1	Target of rapamycin complex 2 subunit MAPKAP1	4	1
1603	VLDLR	Very low-density lipoprotein receptor	6	1
1604	PARP2	Poly [ADP-ribose] polymerase 2	3	1
1605	BCKDHA	2-oxoisovalerate dehydrogenase subunit alpha, mitochondrial	5	1
1606	NPC2	NPC intracellular cholesterol transporter 2	3	1
1607	MECOM	Histone-lysine N-methyltransferase MECOM	7	1
1609	LGALS3BP	Galectin-3-binding protein	4	1
1610	SLC39A8	Metal cation symporter ZIP8	4	1
1616	PSIP1	PC4 and SFRS1-interacting protein	3	1
1617	GGPS1	Geranylgeranyl pyrophosphate synthase	1	1
1618	ARID1A	AT-rich interactive domain-containing protein 1A	5	1
1619	LRRCC1	Leucine-rich repeat and coiled-coil domain-containing protein 1	4	1
1620	TMPO	Lamina-associated polypeptide 2, isoform alpha	1	1
1621	ATP11A	Probable phospholipid-transporting ATPase IH	4	1
1623	MNDA	Myeloid cell nuclear differentiation antigen	3	1
1624	TPP1	Tripeptidyl-peptidase 1	12	1
1625	FCMR	Fas apoptotic inhibitory molecule 3	1	1
1626	SLC47A1	Multidrug and toxin extrusion protein 1	2	1
1627	PON2	Serum paraoxonase/arylesterase 2	2	1
1628	MRPS11	28S ribosomal protein S11, mitochondrial	3	1
1629	XPC	DNA repair protein complementing XP-C cells	13	2
1630	RCE1	CAAX prenyl protease 2	8	1
1631	ACADVL	Very long-chain specific acyl-CoA dehydrogenase, mitochondrial	9	1
1632	VAPA	Vesicle-associated membrane protein-associated protein A	3	1
1633	GOLIM4	Golgi integral membrane protein 4	2	2
1634	AHCY	Adenosylhomocysteinase	3	1
1636	KAT6B	Histone acetyltransferase KAT6B	1	1
1637	PELP1	Proline-, glutamic acid- and leucine-rich protein 1	5	1
1638	GPR132	Probable G-protein coupled receptor 132	8	1
1639	AGBL2	Cytosolic carboxypeptidase 2	6	1
1640	SLK	STE20-like serine/threonine-protein kinase	5	1
1642	ATP7A	Copper-transporting ATPase 1	2	1
1643	SF3B2	Splicing factor 3B subunit 2	6	1
1644	ABI1	Abl interactor 1	4	1
1645	SETDB2	Histone-lysine N-methyltransferase SETDB2	2	1
1646	DOCK5	Dedicator of cytokinesis protein 5	12	1
1647	CAVIN2	Caveolae-associated protein 2	1	1
1651	MAVS	Mitochondrial antiviral-signaling protein	2	-
1653	AVP	Vasopressin-neurophysin 2-copeptin	1	-
1657	TNFRSF18	Tumor necrosis factor receptor superfamily member 18	6	1
1658	NBR1	Next to BRCA1 gene 1 protein	1	1
1659	CCNB2	G2/mitotic-specific cyclin-B2	1	1
1660	PATZ1	POZ-, AT hook-, and zinc finger-containing protein 1	1	-
1661	KCNMA1	Calcium-activated potassium channel subunit alpha-1	1	-
1662	FXN	Frataxin, mitochondrial	1	1
1663	TAP1	Antigen peptide transporter 1	3	-
1664	NAT2	Arylamine N-acetyltransferase 2	2	-
1665	FOXA3	Hepatocyte nuclear factor 3-gamma	8	-
1666	FOXP2	Forkhead box protein P2	3	-
1667	CHRM3	Muscarinic acetylcholine receptor M3	1	-
1669	PNPT1	Polyribonucleotide nucleotidyltransferase 1, mitochondrial	3	1
1670	AKAP9	A-kinase anchor protein 9	13	4
1671	GABBR1	Gamma-aminobutyric acid type B receptor subunit 1	3	-
1672	ERBB3	Receptor tyrosine-protein kinase erbB-3	19	3
1673	BCKDHB	2-oxoisovalerate dehydrogenase subunit beta, mitochondrial	1	-
1674	TUBB	Tubulin beta chain	1	-
1675	STOM	Erythrocyte band 7 integral membrane protein	2	1
1676	WDR1	WD repeat-containing protein 1	6	1
1677	POLDIP3	Polymerase delta-interacting protein 3	7	1
1678	RIN3	Ras and Rab interactor 3	3	-
1680	SREBF1	Sterol regulatory element-binding protein 1	6	1
1682	GART	Trifunctional purine biosynthetic protein adenosine-3	3	1
1683	GSR	Glutathione reductase, mitochondrial	2	1
1685	CALR	Calreticulin	5	1
1688	AKR1A1	Aldo-keto reductase family 1 member A1	4	1
1689	SLC25A20	Mitochondrial carnitine/acylcarnitine carrier protein	2	1
1691	CYSLTR2	Cysteinyl leukotriene receptor 2	5	-
1693	PTGDS	Prostaglandin-H2 D-isomerase	2	1
1694	CAT	Catalase	3	1
1696	DIABLO	Diablo homolog, mitochondrial	7	1
1697	LDHA	L-lactate dehydrogenase A chain	2	1
1698	CASP4	Caspase-4	3	1
1700	EPHB2	Ephrin type-B receptor 2	3	2
1702	FARSA	Phenylalanine--tRNA ligase alpha subunit	5	1
1703	IL27RA	Interleukin-27 receptor subunit alpha	2	1
1704	THRA	Thyroid hormone receptor alpha	10	1
1705	CYP1A1	Cytochrome P450 1A1	1	-
1706	NR1D1	Nuclear receptor subfamily 1 group D member 1	3	1
1707	LAMC1	Laminin subunit gamma-1	4	1
1708	ACADM	Medium-chain specific acyl-CoA dehydrogenase, mitochondrial	2	1
1710	WNT3A	Protein Wnt-3a	4	1
1711	SIRT2	NAD-dependent protein deacetylase sirtuin-2	6	1
1712	NPEPPS	Puromycin-sensitive aminopeptidase	1	1
1713	LAMB1	Laminin subunit beta-1	5	1
1714	PKM	Pyruvate kinase PKM	4	1
1721	MAN2A1	Alpha-mannosidase 2	3	1
1722	ESRRA	Steroid hormone receptor ERR1	6	1
1724	EIF2AK4	eIF-2-alpha kinase GCN2	8	1
1727	DHCR7	7-dehydrocholesterol reductase	5	1
1728	AXL	Tyrosine-protein kinase receptor UFO	4	3
1729	SUOX	Sulfite oxidase, mitochondrial	15	1
1732	ARSA	Arylsulfatase A	1	1
1733	BMP5	Bone morphogenetic protein 5	1	1
1734	CACNA1D	Voltage-dependent L-type calcium channel subunit alpha-1D	7	1
1735	COL24A1	Collagen alpha-1(XXIV) chain	1	1
1737	CRLF1	Cytokine receptor-like factor 1	4	1
1739	PRKCZ	Protein kinase C zeta type	5	1
1740	MPG	DNA-3-methyladenine glycosylase	2	1
1743	CTSF	Cathepsin F	3	1
1744	SHMT1	Serine hydroxymethyltransferase, cytosolic	2	1
1748	ATIC	Bifunctional purine biosynthesis protein PURH	5	1
1749	SHMT2	Serine hydroxymethyltransferase, mitochondrial	3	1
1750	TAOK1	Serine/threonine-protein kinase TAO1	1	1
1751	HEXB	Beta-hexosaminidase subunit beta	3	1
1752	ACAA1	3-ketoacyl-CoA thiolase, peroxisomal	9	1
1753	GSTM4	Glutathione S-transferase Mu 4	2	1
1754	HERC5	E3 ISG15--protein ligase HERC5	2	1
1755	GSTZ1	Maleylacetoacetate isomerase	4	1
1756	SLC4A7	Sodium bicarbonate cotransporter 3	2	1
1757	RAPGEF2	Rap guanine nucleotide exchange factor 2	5	1
1760	TAP2	Antigen peptide transporter 2	24	-
1761	PTPRK	Receptor-type tyrosine-protein phosphatase kappa	18	-
1762	IFNA14	Interferon alpha-14	1	-
1763	ACOT7	Cytosolic acyl coenzyme A thioester hydrolase	2	1
1764	MUC16	Mucin-16	64	1
1765	CD70	CD70 antigen	2	-
1767	MCOLN1	Mucolipin-1	7	1
1769	BATF	Basic leucine zipper transcriptional factor ATF-like	1	-
1770	CD59	CD59 glycoprotein	3	1
1771	RPS6	40S ribosomal protein S6	1	-
1774	FADS1	Acyl-CoA (8-3)-desaturase	7	-
1775	HIVEP1	Zinc finger protein 40	11	1
1776	MYH7B	Myosin-7B	1	-
1777	BACH2	Transcription regulator protein BACH2	44	1
1779	CRY2	Cryptochrome-2	2	1
1780	FKBP9	Peptidyl-prolyl cis-trans isomerase FKBP9	4	1
1781	H6PD	GDH/6PGL endoplasmic bifunctional protein	3	1
1791	NFKBIB	NF-kappa-B inhibitor beta	1	-
1792	AKAP1	A-kinase anchor protein 1, mitochondrial	14	1
1793	IARS1	Isoleucine--tRNA ligase, cytoplasmic	12	2
1794	NFIC	Nuclear factor 1 C-type	3	1
1796	P2RX4	P2X purinoceptor 4	3	2
1798	ORAI1	Calcium release-activated calcium channel protein 1	2	1
1800	CCL28	C-C motif chemokine 28	1	1
1802	SPEF1	Sperm flagellar protein 1	7	1
1803	PDCD6IP	Programmed cell death 6-interacting protein	3	1
1805	ARHGEF28	Rho guanine nucleotide exchange factor 28	7	1
1806	MARK2	Serine/threonine-protein kinase MARK2	3	1
1808	CD9	CD9 antigen	4	1
1809	HPGDS	Hematopoietic prostaglandin D synthase	1	1
1811	SDHB	Succinate dehydrogenase [ubiquinone] iron-sulfur subunit, mitochondrial	3	1
1812	NT5C3A	Cytosolic 5'-nucleotidase 3A	3	1
1813	PI3	Elafin	1	1
1814	NKTR	NK-tumor recognition protein	2	1
1817	TRIOBP	TRIO and F-actin-binding protein	6	1
1818	PCSK9	Proprotein convertase subtilisin/kexin type 9	2	1
1820	MALT1	Mucosa-associated lymphoid tissue lymphoma translocation protein 1	2	1
1821	NIBAN2	Protein Niban 2	3	1
1823	TES	Testin	2	1
1826	STK4	Serine/threonine-protein kinase 4	2	1
1828	TXNRD3	Thioredoxin reductase 3	1	1
1830	MAGI1	Membrane-associated guanylate kinase, WW and PDZ domain-containing protein 1	6	3
1832	NCOR2	Nuclear receptor corepressor 2	13	1
1833	PRKDC	DNA-dependent protein kinase catalytic subunit	6	2
1835	CD93	Complement component C1q receptor	3	1
1837	TJP2	Tight junction protein ZO-2	6	1
1838	BAG1	BAG family molecular chaperone regulator 1	3	1
1841	MMP15	Matrix metalloproteinase-15	6	1
1842	STIM2	Stromal interaction molecule 2	3	1
1849	SH2B3	SH2B adapter protein 3	6	1
1850	GJB2	Gap junction beta-2 protein	4	1
1851	NEGR1	Neuronal growth regulator 1	1	1
1852	LAP3	Cytosol aminopeptidase	3	1
1854	RNASE2	Non-secretory ribonuclease	1	1
1856	PSTPIP1	Proline-serine-threonine phosphatase-interacting protein 1	5	1
1857	FIS1	Mitochondrial fission 1 protein	3	1
1858	SIGLEC8	Sialic acid-binding Ig-like lectin 8	1	-
1861	VHL	von Hippel-Lindau disease tumor suppressor	1	1
1864	SH3PXD2A	SH3 and PX domain-containing protein 2A	9	1
1865	APOBEC3G	DNA dC->dU-editing enzyme APOBEC-3G	3	1
1866	FHL2	Four and a half LIM domains protein 2	4	1
1867	ARHGEF12	Rho guanine nucleotide exchange factor 12	3	1
1872	SERPINB6	Serpin B6	1	1
1873	MAP4	Microtubule-associated protein 4	12	3
1874	PANK2	Pantothenate kinase 2, mitochondrial	10	1
1878	XDH	Xanthine dehydrogenase/oxidase	3	1
1879	F11R	Junctional adhesion molecule A	3	1
1880	ANPEP	Aminopeptidase N	6	2
1881	BCL9	B-cell CLL/lymphoma 9 protein	1	1
1882	CD74	HLA class II histocompatibility antigen gamma chain	3	1
1883	KCNH7	Potassium voltage-gated channel subfamily H member 7	1	1
1884	CABIN1	Calcineurin-binding protein cabin-1	6	1
1885	THBS1	Thrombospondin-1	2	1
1887	TUBA4A	Tubulin alpha-4A chain	1	-
1888	DNAH5	Dynein heavy chain 5, axonemal	20	8
1890	C3	Complement C3	12	1
1892	CYP2C9	Cytochrome P450 2C9	1	1
1893	ADSL	Adenylosuccinate lyase	3	1
1896	ENAH	Protein enabled homolog	2	1
1898	CDC123	Cell division cycle protein 123 homolog	3	-
1900	SACS	Sacsin	9	1
1901	CYP2C19	Cytochrome P450 2C19	3	1
1902	NR2C2	Nuclear receptor subfamily 2 group C member 2	1	1
1903	ABCB1	ATP-dependent translocase ABCB1	2	1
1904	WDPCP	WD repeat-containing and planar cell polarity effector protein fritz homolog	7	1
1905	TFF3	Trefoil factor 3	2	1
1906	UBXN11	UBX domain-containing protein 11	11	2
1907	PDGFD	Platelet-derived growth factor D	2	-
1908	CP	Ceruloplasmin	9	1
1910	GPS1	COP9 signalosome complex subunit 1	14	1
1914	ZYX	Zyxin	15	2
1915	SUFU	Suppressor of fused homolog	1	-
1916	TNKS2	Poly [ADP-ribose] polymerase tankyrase-2	3	1
1918	CEL	Bile salt-activated lipase	3	1
1919	IGSF6	Immunoglobulin superfamily member 6	2	1
1920	NCOR1	Nuclear receptor corepressor 1	12	1
1921	NCS1	Neuronal calcium sensor 1	3	1
1922	LPL	Lipoprotein lipase	2	1
1923	RUNX1	Runt-related transcription factor 1	23	1
1924	GPX4	Phospholipid hydroperoxide glutathione peroxidase	8	1
1925	CREB3L1	Cyclic AMP-responsive element-binding protein 3-like protein 1	4	1
1926	HS2ST1	Heparan sulfate 2-O-sulfotransferase 1	1	1
1928	PRDM1	PR domain zinc finger protein 1	5	2
1929	ATF6	Cyclic AMP-dependent transcription factor ATF-6 alpha	7	1
1930	FABP4	Fatty acid-binding protein, adipocyte	3	1
1931	NEDD9	Enhancer of filamentation 1	4	1
1932	MMP10	Stromelysin-2	5	1
1933	ASRGL1	Isoaspartyl peptidase/L-asparaginase	3	1
1935	NLRP1	NACHT, LRR and PYD domains-containing protein 1	6	1
1936	MSLN	Mesothelin	14	2
1937	DDIT3	DNA damage-inducible transcript 3 protein	6	1
1938	NDUFA1	NADH dehydrogenase [ubiquinone] 1 alpha subcomplex subunit 1	3	1
1939	CYTIP	Cytohesin-interacting protein	3	1
1940	ARHGAP26	Rho GTPase-activating protein 26	2	1
1941	HIRA	Protein HIRA	6	1
1942	SLC5A2	Sodium/glucose cotransporter 2	4	1
1943	CRTAP	Cartilage-associated protein	5	1
1944	TSPYL2	Testis-specific Y-encoded-like protein 2	3	1
1945	VPS51	Vacuolar protein sorting-associated protein 51 homolog	7	1
1946	CDAN1	Codanin-1	4	1
1948	DBNL	Drebrin-like protein	7	1
1949	LY75	Lymphocyte antigen 75	7	1
1950	PNPLA2	Patatin-like phospholipase domain-containing protein 2	10	2
1951	ITGAV	Integrin alpha-V	7	1
1952	ADAM8	Disintegrin and metalloproteinase domain-containing protein 8	13	3
1953	ITGA1	Integrin alpha-1	2	1
1954	RALBP1	RalA-binding protein 1	1	1
1956	TREM2	Triggering receptor expressed on myeloid cells 2	2	1
1957	SELENOP	Selenoprotein P	1	1
1958	DAPK2	Death-associated protein kinase 2	2	1
1959	C5	Complement C5	1	1
1960	PRSS8	Prostasin	2	1
1961	NOS1	Nitric oxide synthase, brain	5	-
1962	SLC7A5	Large neutral amino acids transporter small subunit 1	4	1
1964	KCNN4	Intermediate conductance calcium-activated potassium channel protein 4	1	1
1965	FUT2	Galactoside 2-alpha-L-fucosyltransferase 2	4	1
1966	LCP2	Lymphocyte cytosolic protein 2	3	1
1967	CD68	Macrosialin	11	1
1968	ZFP36	mRNA decay activator protein ZFP36	4	1
1969	ACIN1	Apoptotic chromatin condensation inducer in the nucleus	5	1
1970	AHI1	Jouberin	11	2
1971	UROS	Uroporphyrinogen-III synthase	4	1
1972	LIG4	DNA ligase 4	2	1
1973	ITGA5	Integrin alpha-5	3	1
1974	PDCD1LG2	Programmed cell death 1 ligand 2	3	-
1975	PROCR	Endothelial protein C receptor	1	1
1976	SLC12A9	Solute carrier family 12 member 9	10	1
1978	SERPINB3	Serpin B3	3	1
1979	ZNF395	Zinc finger protein 395	1	1
1980	AGA	N(4)-(beta-N-acetylglucosaminyl)-L-asparaginase	7	1
1981	CCN1	CCN family member 1	2	1
1982	EHMT1	Histone-lysine N-methyltransferase EHMT1	14	2
1983	PTCH1	Protein patched homolog 1	7	1
1984	EPHX1	Epoxide hydrolase 1	8	1
1985	ST14	Suppressor of tumorigenicity 14 protein	3	1
1986	GZMK	Granzyme K	1	1
1987	EIF2B3	Translation initiation factor eIF-2B subunit gamma	2	1
1988	SUSD6	Sushi domain-containing protein 6	5	1
1989	CD151	CD151 antigen	8	1
1990	NAA25	N-alpha-acetyltransferase 25, NatB auxiliary subunit	2	1
1991	COPA	Coatomer subunit alpha	4	1
1992	PDHX	Pyruvate dehydrogenase protein X component, mitochondrial	2	1
1993	ARHGEF5	Rho guanine nucleotide exchange factor 5	1	1
1995	MSH2	DNA mismatch repair protein Msh2	2	1
1996	RICTOR	Rapamycin-insensitive companion of mTOR	3	1
1998	LRWD1	Leucine-rich repeat and WD repeat-containing protein 1	12	1
1999	CEP290	Centrosomal protein of 290 kDa	6	2
2000	RAB3GAP2	Rab3 GTPase-activating protein non-catalytic subunit	2	1
2001	LPA	Apolipoprotein(a)	2	1
2002	CLDN7	Claudin-7	2	1
2003	HDAC7	Histone deacetylase 7	17	1
2004	CSPG4	Chondroitin sulfate proteoglycan 4	2	1
2005	ITGB5	Integrin beta-5	7	2
2006	ITGB6	Integrin beta-6	5	1
2007	NACC1	Nucleus accumbens-associated protein 1	8	1
2008	RBBP8	DNA endonuclease RBBP8	5	2
2009	ELP2	Elongator complex protein 2	9	2
2010	LPAR2	Lysophosphatidic acid receptor 2	3	1
2011	KYAT1	Kynurenine--oxoglutarate transaminase 1	5	1
2012	LRP2	Low-density lipoprotein receptor-related protein 2	3	1
2013	CDCP1	CUB domain-containing protein 1	4	1
2014	NSUN2	RNA cytosine C(5)-methyltransferase NSUN2	4	1
2015	TMPRSS4	Transmembrane protease serine 4	4	2
2016	CBR1	Carbonyl reductase [NADPH] 1	4	1
2017	PTPRJ	Receptor-type tyrosine-protein phosphatase eta	9	2
2018	ATF7IP	Activating transcription factor 7-interacting protein 1	6	1
2019	PARVG	Gamma-parvin	2	1
2020	CFI	Complement factor I	4	1
2021	RBL2	Retinoblastoma-like protein 2	5	1
2022	PPID	Peptidyl-prolyl cis-trans isomerase D	4	1
2023	NLRX1	NLR family member X1	5	3
2024	BRD3	Bromodomain-containing protein 3	2	1
2025	CACNA1A	Voltage-dependent P/Q-type calcium channel subunit alpha-1A	2	1
2026	SMPD2	Sphingomyelin phosphodiesterase 2	14	1
2027	PEMT	Phosphatidylethanolamine N-methyltransferase	2	1
2028	NAPG	Gamma-soluble NSF attachment protein	1	1
2029	C9orf72	Guanine nucleotide exchange C9orf72	2	1
2031	HARS1	Histidine--tRNA ligase, cytoplasmic	8	1
2032	RNF130	E3 ubiquitin-protein ligase RNF130	1	1
2033	BCAM	Basal cell adhesion molecule	8	4
2034	MPEG1	Macrophage-expressed gene 1 protein	3	1
2035	TIAM2	T-lymphoma invasion and metastasis-inducing protein 2	5	1
2036	ALOX15B	Arachidonate 15-lipoxygenase B	3	1
2037	HBS1L	HBS1-like protein	2	1
2038	ASPSCR1	Tether containing UBX domain for GLUT4	4	1
2040	BAG3	BAG family molecular chaperone regulator 3	7	1
2041	DAG1	Dystroglycan	4	1
2042	TXNDC5	Thioredoxin domain-containing protein 5	4	2
2043	GZMM	Granzyme M	6	1
2044	KARS1	Lysine--tRNA ligase	3	1
2045	P2RY13	P2Y purinoceptor 13	1	1
2046	ORM2	Alpha-1-acid glycoprotein 2	2	1
2048	ELOA	Elongin-A	4	1
2049	STEAP2	Metalloreductase STEAP2	1	1
2050	ABO	Histo-blood group ABO system transferase	7	1
2051	ARHGEF7	Rho guanine nucleotide exchange factor 7	3	1
2052	ENO3	Beta-enolase	6	1
2054	PTGFR	Prostaglandin F2-alpha receptor	2	1
2055	MRTFA	Myocardin-related transcription factor A	13	1
2056	AOAH	Acyloxyacyl hydrolase	4	1
2057	SEMA3F	Semaphorin-3F	4	1
2058	ID1	DNA-binding protein inhibitor ID-1	1	1
2059	NAV1	Neuron navigator 1	4	1
2060	CLDN8	Claudin-8	1	1
2061	STS	Steryl-sulfatase	2	1
2063	PIWIL4	Piwi-like protein 4	4	1
2064	RAB3D	Ras-related protein Rab-3D	4	1
2065	ACD	Adrenocortical dysplasia protein homolog	10	1
2066	JARID2	Protein Jumonji	6	1
2067	CIB1	Calcium and integrin-binding protein 1	9	1
2069	ITFG1	T-cell immunomodulatory protein	4	1
2070	NCEH1	Neutral cholesterol ester hydrolase 1	1	1
2071	PCSK6	Proprotein convertase subtilisin/kexin type 6	4	1
2072	TMEM201	Transmembrane protein 201	3	1
2073	ARID5B	AT-rich interactive domain-containing protein 5B	4	1
2074	UNC13B	Protein unc-13 homolog B	5	2
2075	ARHGAP24	Rho GTPase-activating protein 24	5	1
2076	BHMT	Betaine--homocysteine S-methyltransferase 1	1	1
2077	LOXL1	Lysyl oxidase homolog 1	3	1
2078	SLC29A3	Equilibrative nucleoside transporter 3	4	1
2079	PON3	Serum paraoxonase/lactonase 3	2	1
2080	PLXNB2	Plexin-B2	14	1
2081	NEXN	Nexilin	1	1
2082	ABCA2	ATP-binding cassette sub-family A member 2	11	1
2084	ATP6AP2	Renin receptor	2	1
2085	AVEN	Cell death regulator Aven	2	1
2088	TYR	Tyrosinase	1	-
2089	TPM3	Tropomyosin alpha-3 chain	2	1
2090	CASP9	Caspase-9	2	2
2094	POU5F1	POU domain, class 5, transcription factor 1	4	-
2098	ETV3	ETS translocation variant 3	2	1
2099	ERN2	Serine/threonine-protein kinase/endoribonuclease IRE2	5	1
2100	RBMS3	RNA-binding motif, single-stranded-interacting protein 3	1	-
2101	DUOX1	Dual oxidase 1	14	2
2102	CYP2E1	Cytochrome P450 2E1	1	-
2103	GPT	Alanine aminotransferase 1	12	1
2104	SMAD7	Mothers against decapentaplegic homolog 7	1	-
2107	CEBPA	CCAAT/enhancer-binding protein alpha	1	-
2108	PROM1	Prominin-1	4	1
2112	PTPRG	Receptor-type tyrosine-protein phosphatase gamma	2	-
2113	AKR1B1	Aldo-keto reductase family 1 member B1	1	-
2114	PFAS	Phosphoribosylformylglycinamidine synthase	8	2
2115	SOD3	Extracellular superoxide dismutase [Cu-Zn]	4	-
2117	ENG	Endoglin	7	1
2118	DNASE1	Deoxyribonuclease-1	19	1
2119	MMP7	Matrilysin	1	1
2120	PON1	Serum paraoxonase/arylesterase 1	1	-
2123	PTGIR	Prostacyclin receptor	1	-
2124	CRHR1	Corticotropin-releasing factor receptor 1	5	-
2125	HTR4	5-hydroxytryptamine receptor 4	4	-
2127	TSPAN9	Tetraspanin-9	2	-
2129	RBP4	Retinol-binding protein 4	1	-
2130	GAS1	Growth arrest-specific protein 1	1	-
2132	TSPAN13	Tetraspanin-13	1	-
2133	SEMA7A	Semaphorin-7A	1	-
2138	HDAC9	Histone deacetylase 9	2	1
2139	RYR1	Ryanodine receptor 1	1	-
2140	PPIL3	Peptidyl-prolyl cis-trans isomerase-like 3	1	-
2143	ROR2	Tyrosine-protein kinase transmembrane receptor ROR2	1	-
2145	CRISPLD2	Cysteine-rich secretory protein LCCL domain-containing 2	1	-
2146	POFUT1	GDP-fucose protein O-fucosyltransferase 1	1	-
2148	RAD51B	DNA repair protein RAD51 homolog 2	35	1
2149	ABCA7	Phospholipid-transporting ATPase ABCA7	11	2
2150	OPN3	Opsin-3	2	-
2153	NPEPL1	Probable aminopeptidase NPEPL1	6	1
2157	IKZF2	Zinc finger protein Helios	3	1
2158	LIPA	Lysosomal acid lipase/cholesteryl ester hydrolase	10	1
2159	FCGR2B	Low affinity immunoglobulin gamma Fc region receptor II-b	2	-
2160	PRICKLE4	Prickle-like protein 4	7	1
2164	NAPA	Alpha-soluble NSF attachment protein	4	1
2168	GLI2	Zinc finger protein GLI2	6	1
2170	POLD1	DNA polymerase delta catalytic subunit	7	1
2174	NDUFAF1	Complex I intermediate-associated protein 30, mitochondrial	5	1
2175	NDUFB10	NADH dehydrogenase [ubiquinone] 1 beta subcomplex subunit 10	6	2
2176	NDUFB9	NADH dehydrogenase [ubiquinone] 1 beta subcomplex subunit 9	8	1
2178	KRT19	Keratin, type I cytoskeletal 19	6	2
2180	SERPINA3	Alpha-1-antichymotrypsin	4	1
2182	EDNRB	Endothelin receptor type B	1	1
2183	GALC	Galactocerebrosidase	2	1
2185	SPHK2	Sphingosine kinase 2	8	1
2186	CHEK1	Serine/threonine-protein kinase Chk1	2	1
2188	SPN	Leukosialin	3	1
2190	GIT2	ARF GTPase-activating protein GIT2	7	1
2191	CDH1	Cadherin-1	3	1
2192	PTGDR	Prostaglandin D2 receptor	1	-
2194	SELL	L-selectin	1	-
2197	UGT1A1	UDP-glucuronosyltransferase 1-1	1	1
2200	MSR1	Macrophage scavenger receptor types I and II	3	2
2206	YME1L1	ATP-dependent zinc metalloprotease YME1L1	2	1
2210	SIRT3	NAD-dependent protein deacetylase sirtuin-3, mitochondrial	5	1
2212	HAMP	Hepcidin	1	1
2214	MPPE1	Metallophosphoesterase 1	8	1
2215	MKKS	McKusick-Kaufman/Bardet-Biedl syndromes putative chaperonin	3	1
2218	BRD8	Bromodomain-containing protein 8	2	1
2219	CD99L2	CD99 antigen-like protein 2	2	1
2223	PLA2G6	85/88 kDa calcium-independent phospholipase A2	8	3
2226	CTH	Cystathionine gamma-lyase	1	1
2230	DGKG	Diacylglycerol kinase gamma	5	1
2235	PER3	Period circadian protein homolog 3	3	1
2238	SMPD3	Sphingomyelin phosphodiesterase 3	6	2
2240	TRPM4	Transient receptor potential cation channel subfamily M member 4	6	1
2244	GCH1	GTP cyclohydrolase 1	1	1
2245	SNAI2	Zinc finger protein SNAI2	1	1
2247	ST3GAL5	Lactosylceramide alpha-2,3-sialyltransferase	1	1
2248	DHRS4	Dehydrogenase/reductase SDR family member 4	4	1
2251	CANT1	Soluble calcium-activated nucleotidase 1	3	1
2254	CALU	Calumenin	1	1
2256	POLR1A	DNA-directed RNA polymerase I subunit RPA1	2	1
2257	TMEM43	Transmembrane protein 43	11	2
2258	ERAL1	GTPase Era, mitochondrial	2	1
2260	MTRR	Methionine synthase reductase	11	3
2262	CAPN15	Calpain-15	19	1
2266	NASP	Nuclear autoantigenic sperm protein	12	1
2269	MCM4	DNA replication licensing factor MCM4	2	1
2274	RSF1	Remodeling and spacing factor 1	1	1
2275	ZBTB10	Zinc finger and BTB domain-containing protein 10	2	1
2276	SLC25A13	Calcium-binding mitochondrial carrier protein Aralar2	2	1
2279	DLAT	Dihydrolipoyllysine-residue acetyltransferase component of pyruvate dehydrogenase complex, mitochondrial	3	1
2280	FOXP4	Forkhead box protein P4	4	1
2281	SUGP1	SURP and G-patch domain-containing protein 1	1	1
2282	SELENON	Selenoprotein N	3	1
2284	ABHD2	Monoacylglycerol lipase ABHD2	2	1
2286	SCLY	Selenocysteine lyase	2	1
2287	ICOSLG	ICOS ligand	1	-
2289	CNTN3	Contactin-3	3	1
2290	ENPP3	Ectonucleotide pyrophosphatase/phosphodiesterase family member 3	4	1
2291	GNLY	Granulysin	1	1
2292	GHRL	Appetite-regulating hormone	2	1
2294	LAMA3	Laminin subunit alpha-3	8	4
2296	CHAD	Chondroadherin	5	1
2297	OXCT1	Succinyl-CoA:3-ketoacid coenzyme A transferase 1, mitochondrial	1	1
2298	SSR3	Translocon-associated protein subunit gamma	4	1
2299	HDC	Histidine decarboxylase	1	-
2301	FBN1	Fibrillin-1	1	1
2303	DDX54	ATP-dependent RNA helicase DDX54	12	2
2304	STIP1	Stress-induced-phosphoprotein 1	2	-
2306	NAB2	NGFI-A-binding protein 2	4	-
2308	PDE4C	cAMP-specific 3',5'-cyclic phosphodiesterase 4C	1	-
2309	SLC9A1	Sodium/hydrogen exchanger 1	3	1
2310	NRCAM	Neuronal cell adhesion molecule	2	1
2311	SETD2	Histone-lysine N-methyltransferase SETD2	4	1
2312	DPYD	Dihydropyrimidine dehydrogenase [NADP(+)]	4	1
2314	DICER1	Endoribonuclease Dicer	11	1
2316	CDH13	Cadherin-13	5	1
2317	VCAN	Versican core protein	4	1
2318	LAMA2	Laminin subunit alpha-2	7	2
2320	SPINK5	Serine protease inhibitor Kazal-type 5	4	1
2324	COCH	Cochlin	1	1
2325	OGA	Protein O-GlcNAcase	4	1
2327	PER1	Period circadian protein homolog 1	8	1
2328	BPIFA1	BPI fold-containing family A member 1	1	1
2329	CLEC16A	Protein CLEC16A	55	1
2330	DUSP12	Dual specificity protein phosphatase 12	3	2
2332	ANG	Angiogenin	1	1
2333	AQP5	Aquaporin-5	2	1
2337	SLC26A4	Pendrin	4	1
2338	PARP9	Protein mono-ADP-ribosyltransferase PARP9	3	1
2340	GAS6	Growth arrest-specific protein 6	2	1
2341	PRKD1	Serine/threonine-protein kinase D1	2	1
2343	IKZF1	DNA-binding protein Ikaros	4	1
2344	IVL	Involucrin	4	1
2345	MASP1	Mannan-binding lectin serine protease 1	1	1
2347	SLAMF1	Signaling lymphocytic activation molecule	1	1
2348	CR1	Complement receptor type 1	4	1
2349	TSPO	Translocator protein	6	1
2350	MAP2	Microtubule-associated protein 2	2	1
2351	DPP10	Inactive dipeptidyl peptidase 10	16	1
2352	GABRP	Gamma-aminobutyric acid receptor subunit pi	6	1
2354	ADAMTS13	A disintegrin and metalloproteinase with thrombospondin motifs 13	8	1
2355	CPT2	Carnitine O-palmitoyltransferase 2, mitochondrial	4	1
2357	NLRP6	NACHT, LRR and PYD domains-containing protein 6	1	1
2359	RBPJ	Recombining binding protein suppressor of hairless	2	1
2360	MLKL	Mixed lineage kinase domain-like protein	4	1
2361	TRPM2	Transient receptor potential cation channel subfamily M member 2	2	1
2363	CDH3	Cadherin-3	4	1
2364	ESPL1	Separin	2	1
2365	HAAO	3-hydroxyanthranilate 3,4-dioxygenase	1	1
2366	PKD1	Polycystin-1	49	10
2367	NFE2L1	Endoplasmic reticulum membrane sensor NFE2L1	5	1
2368	SLC12A2	Solute carrier family 12 member 2	3	1
2369	PMEL	Melanocyte protein PMEL	3	-
2371	RNASE7	Ribonuclease 7	2	1
2372	GLDN	Gliomedin	2	1
2374	UBASH3A	Ubiquitin-associated and SH3 domain-containing protein A	3	1
2375	PCYT1A	Choline-phosphate cytidylyltransferase A	7	1
2376	FBLN1	Fibulin-1	3	1
2378	CAST	Calpastatin	11	3
2379	SLC16A3	Monocarboxylate transporter 4	9	1
2381	DSG3	Desmoglein-3	2	2
2382	CRISP2	Cysteine-rich secretory protein 2	1	1
2383	EEFSEC	Selenocysteine-specific elongation factor	13	1
2384	CPTP	Ceramide-1-phosphate transfer protein	4	1
2385	POLR2A	DNA-directed RNA polymerase II subunit RPB1	9	1
2386	SCIN	Adseverin	6	1
2387	ETFDH	Electron transfer flavoprotein-ubiquinone oxidoreductase, mitochondrial	3	1
2388	ADA2	Adenosine deaminase 2	2	1
2389	PIP	Prolactin-inducible protein	3	1
2391	SIK2	Serine/threonine-protein kinase SIK2	16	1
2392	GANAB	Neutral alpha-glucosidase AB	9	1
2396	TNK1	Non-receptor tyrosine-protein kinase TNK1	9	2
2397	SPAG1	Sperm-associated antigen 1	4	1
2398	PARG	Poly(ADP-ribose) glycohydrolase	2	1
2400	SLC4A4	Electrogenic sodium bicarbonate cotransporter 1	5	1
2401	CD1C	T-cell surface glycoprotein CD1c	1	-
2402	CREG1	Protein CREG1	2	1
2403	ZFHX3	Zinc finger homeobox protein 3	9	1
2404	CHIA	Acidic mammalian chitinase	2	-
2405	ICOS	Inducible T-cell costimulator	1	-
2407	RIOX2	Ribosomal oxygenase 2	5	1
2409	KCNJ6	G protein-activated inward rectifier potassium channel 2	2	-
2410	FAT1	Protocadherin Fat 1	16	6
2411	CXCL13	C-X-C motif chemokine 13	1	-
2413	TINAGL1	Tubulointerstitial nephritis antigen-like	1	1
2414	GZMA	Granzyme A	1	-
2416	TIMD4	T-cell immunoglobulin and mucin domain-containing protein 4	2	-
2418	ACKR1	Atypical chemokine receptor 1	2	-
2419	MADCAM1	Mucosal addressin cell adhesion molecule 1	1	-
2420	TCAP	Telethonin	4	-
2424	HHIP	Hedgehog-interacting protein	2	-
2425	CTNNA3	Catenin alpha-3	2	-
2426	FKBP1B	Peptidyl-prolyl cis-trans isomerase FKBP1B	1	-
2427	TMEFF2	Tomoregulin-2	1	-
2428	ROR1	Inactive tyrosine-protein kinase transmembrane receptor ROR1	1	-
2430	DPP6	Dipeptidyl aminopeptidase-like protein 6	3	-
2433	FOXM1	Forkhead box protein M1	1	1
2437	TCHP	Trichoplein keratin filament-binding protein	3	1
2438	LTF	Lactotransferrin	7	1
2439	NPSR1	Neuropeptide S receptor	6	-
2440	ACKR3	Atypical chemokine receptor 3	3	1
2441	FILIP1	Filamin-A-interacting protein 1	1	1
2444	ADPRH	[Protein ADP-ribosylarginine] hydrolase	2	1
2445	CLSTN1	Calsyntenin-1	12	1
2446	MKI67	Proliferation marker protein Ki-67	7	3
2447	ABCD1	ATP-binding cassette sub-family D member 1	5	1
2448	DGCR8	Microprocessor complex subunit DGCR8	11	1
2449	KRR1	KRR1 small subunit processome component homolog	2	1
2450	ZBTB16	Zinc finger and BTB domain-containing protein 16	7	1
2452	TCF3	Transcription factor E2-alpha	12	1
2458	RNASE1	Ribonuclease pancreatic	3	1
2461	SIGLEC9	Sialic acid-binding Ig-like lectin 9	2	1
2463	PRKD2	Serine/threonine-protein kinase D2	4	1
2464	DDX21	Nucleolar RNA helicase 2	2	1
2465	ATP7B	Copper-transporting ATPase 2	12	3
2466	ZEB2	Zinc finger E-box-binding homeobox 2	1	1
2468	OGG1	N-glycosylase/DNA lyase	7	1
2469	THADA	Thyroid adenoma-associated protein	8	3
2472	SLC11A1	Natural resistance-associated macrophage protein 1	5	1
2476	TSPAN15	Tetraspanin-15	3	1
2477	JAML	Junctional adhesion molecule-like	3	1
2478	CYP4F3	Cytochrome P450 4F3	4	1
2479	CHPT1	Cholinephosphotransferase 1	1	1
2481	GALNS	N-acetylgalactosamine-6-sulfatase	16	1
2482	DHX8	ATP-dependent RNA helicase DHX8	5	1
2484	TOR3A	Torsin-3A	5	1
2485	KALRN	Kalirin	8	1
2486	IFI16	Gamma-interferon-inducible protein 16	5	1
2488	SKP2	S-phase kinase-associated protein 2	2	1
2490	GPR39	G-protein coupled receptor 39	3	1
2491	KMT2D	Histone-lysine N-methyltransferase 2D	17	2
2493	SCAP	Sterol regulatory element-binding protein cleavage-activating protein	15	1
2496	GLG1	Golgi apparatus protein 1	3	1
2497	ERCC4	DNA repair endonuclease XPF	5	1
2498	ADD1	Alpha-adducin	14	1
2499	SLC26A1	Sulfate anion transporter 1	6	1
2500	ABCC3	Canalicular multispecific organic anion transporter 2	6	1
2502	SETDB1	Histone-lysine N-methyltransferase SETDB1	8	1
2503	RALGDS	Ral guanine nucleotide dissociation stimulator	14	1
2504	SLC7A6	Y+L amino acid transporter 2	4	1
2505	NCKAP1	Nck-associated protein 1	1	1
2508	ETV6	Transcription factor ETV6	4	1
2511	HAX1	HCLS1-associated protein X-1	3	1
2512	CHML	Rab proteins geranylgeranyltransferase component A 2	1	1
2513	SPATS2L	SPATS2-like protein	3	1
2514	CDH26	Cadherin-like protein 26	7	2
2517	ADGRG1	Adhesion G-protein coupled receptor G1	4	1
2518	SH3RF1	E3 ubiquitin-protein ligase SH3RF1	3	1
2519	ANKS1A	Ankyrin repeat and SAM domain-containing protein 1A	7	1
2520	RAB27B	Ras-related protein Rab-27B	2	1
2521	ADD3	Gamma-adducin	3	1
2522	CCDC40	Coiled-coil domain-containing protein 40	12	5
2523	AFDN	Afadin	10	1
2524	PKP2	Plakophilin-2	5	2
2527	GSDMC	Gasdermin-C	4	1
2528	ST13	Hsc70-interacting protein	5	1
2530	VASH1	Tubulinyl-Tyr carboxypeptidase 1	1	1
2532	SLC46A1	Proton-coupled folate transporter	1	1
2534	STARD13	StAR-related lipid transfer protein 13	4	1
2535	GPAT3	Glycerol-3-phosphate acyltransferase 3	1	1
2536	C6	Complement component C6	6	1
2537	IKZF3	Zinc finger protein Aiolos	35	-
2539	P2RX7	P2X purinoceptor 7	3	1
2540	NDUFS7	NADH dehydrogenase [ubiquinone] iron-sulfur protein 7, mitochondrial	4	1
2541	CREM	cAMP-responsive element modulator	3	2
2542	KCNC4	Potassium voltage-gated channel subfamily C member 4	4	1
2543	HEPACAM2	HEPACAM family member 2	1	1
2544	BGLAP	Osteocalcin	3	1
2545	LRPPRC	Leucine-rich PPR motif-containing protein, mitochondrial	7	3
2547	IGFBP2	Insulin-like growth factor-binding protein 2	1	1
2548	NLRP12	NACHT, LRR and PYD domains-containing protein 12	1	-
2549	PLAT	Tissue-type plasminogen activator	1	1
2551	ITIH4	Inter-alpha-trypsin inhibitor heavy chain H4	6	1
2552	EIF2B5	Translation initiation factor eIF-2B subunit epsilon	1	-
2556	BRD2	Bromodomain-containing protein 2	2	-
2557	QRSL1	Glutamyl-tRNA(Gln) amidotransferase subunit A, mitochondrial	2	1
2558	CAVIN3	Caveolae-associated protein 3	2	1
2559	LAMC3	Laminin subunit gamma-3	1	-
2560	IFI44L	Interferon-induced protein 44-like	5	2
2562	DNMT1	DNA (cytosine-5)-methyltransferase 1	4	1
2563	MARCHF1	E3 ubiquitin-protein ligase MARCHF1	1	-
2564	CLU	Clusterin	3	1
2565	HRH4	Histamine H4 receptor	1	1
2566	MDC1	Mediator of DNA damage checkpoint protein 1	2	-
2567	TENM3	Teneurin-3	2	-
2568	GRIN3B	Glutamate receptor ionotropic, NMDA 3B	8	1
2569	DNAAF5	Dynein assembly factor 5, axonemal	7	1
2572	ARG2	Arginase-2, mitochondrial	3	1
2573	TNNI3	Troponin I, cardiac muscle	8	1
2574	KIDINS220	Kinase D-interacting substrate of 220 kDa	6	1
2575	FOLR1	Folate receptor alpha	1	1
2577	PTGER2	Prostaglandin E2 receptor EP2 subtype	2	1
2579	KRT5	Keratin, type II cytoskeletal 5	4	1
2581	NDUFAF2	NADH dehydrogenase [ubiquinone] 1 alpha subcomplex assembly factor 2	3	1
2582	NDUFA11	NADH dehydrogenase [ubiquinone] 1 alpha subcomplex subunit 11	2	1
2583	NDUFS8	NADH dehydrogenase [ubiquinone] iron-sulfur protein 8, mitochondrial	6	1
2584	TTF1	Transcription termination factor 1	13	1
2585	MMP19	Matrix metalloproteinase-19	4	1
2586	TNFAIP6	Tumor necrosis factor-inducible gene 6 protein	1	1
2587	APAF1	Apoptotic protease-activating factor 1	3	1
2588	DNAH11	Dynein heavy chain 11, axonemal	39	11
2589	SDHC	Succinate dehydrogenase cytochrome b560 subunit, mitochondrial	2	1
2592	KLK3	Prostate-specific antigen	1	-
2593	KLF6	Krueppel-like factor 6	9	1
2594	SERPINF1	Pigment epithelium-derived factor	2	1
2595	FANCC	Fanconi anemia group C protein	1	1
2596	SMPD1	Sphingomyelin phosphodiesterase	6	3
2597	FA2H	Fatty acid 2-hydroxylase	2	1
2598	PPARGC1B	Peroxisome proliferator-activated receptor gamma coactivator 1-beta	4	2
2600	POLE	DNA polymerase epsilon catalytic subunit A	10	1
2601	SLC7A2	Cationic amino acid transporter 2	4	1
2603	RMC1	Regulator of MON1-CCZ1 complex	10	1
2604	GFI1	Zinc finger protein Gfi-1	1	1
2606	EGLN3	Egl nine homolog 3	3	1
2607	PER2	Period circadian protein homolog 2	8	1
2608	EGLN2	Egl nine homolog 2	4	1
2609	PINK1	Serine/threonine-protein kinase PINK1, mitochondrial	9	2
2611	CYP2S1	Cytochrome P450 2S1	6	1
2612	TSC2	Tuberin	19	3
2614	MC1R	Melanocyte-stimulating hormone receptor	7	3
2615	TFF2	Trefoil factor 2	1	1
2616	EPAS1	Endothelial PAS domain-containing protein 1	3	1
2617	TGFBR3	Transforming growth factor beta receptor type 3	11	1
2618	OXTR	Oxytocin receptor	3	1
2619	FAM13A	Protein FAM13A	11	1
2620	PTER	Phosphotriesterase-related protein	5	2
2621	HPX	Hemopexin	1	1
2623	NID1	Nidogen-1	2	1
2624	DMPK	Myotonin-protein kinase	16	1
2625	SPTLC2	Serine palmitoyltransferase 2	1	1
2626	PIM3	Serine/threonine-protein kinase pim-3	4	1
2627	SCAF1	Splicing factor, arginine/serine-rich 19	12	1
2629	PTS	6-pyruvoyl tetrahydrobiopterin synthase	1	1
2630	FMO4	Dimethylaniline monooxygenase [N-oxide-forming] 4	3	2
2631	SLC22A5	Solute carrier family 22 member 5	11	1
2633	SRGN	Serglycin	2	1
2634	PDZK1IP1	PDZK1-interacting protein 1	1	1
2635	HSPA4	Heat shock 70 kDa protein 4	5	1
2636	SPECC1	Cytospin-B	4	1
2637	FRMD8	FERM domain-containing protein 8	3	1
2638	PPIF	Peptidyl-prolyl cis-trans isomerase F, mitochondrial	2	1
2639	VPS13A	Vacuolar protein sorting-associated protein 13A	10	1
2640	ATP8B1	Phospholipid-transporting ATPase IC	3	1
2641	GPR35	G-protein coupled receptor 35	5	1
2643	BAMBI	BMP and activin membrane-bound inhibitor homolog	2	1
2644	PTGES2	Prostaglandin E synthase 2	7	1
2645	APOC2	Apolipoprotein C-II	1	1
2646	LINS1	Protein Lines homolog 1	3	1
2647	ABAT	4-aminobutyrate aminotransferase, mitochondrial	4	1
2648	ASL	Argininosuccinate lyase	5	1
2649	PPIL4	Peptidyl-prolyl cis-trans isomerase-like 4	3	1
2652	DSP	Desmoplakin	11	2
2653	LRP4	Low-density lipoprotein receptor-related protein 4	2	1
2654	CLCN3	H(+)/Cl(-) exchange transporter 3	3	1
2655	SLC9A3	Sodium/hydrogen exchanger 3	6	1
2656	NCOA6	Nuclear receptor coactivator 6	5	1
2657	IGFBP7	Insulin-like growth factor-binding protein 7	1	1
2658	SLC38A6	Probable sodium-coupled neutral amino acid transporter 6	9	3
2659	NPAS2	Neuronal PAS domain-containing protein 2	6	1
2660	RBP1	Retinol-binding protein 1	2	1
2661	ENDOG	Endonuclease G, mitochondrial	4	2
2662	NAGS	N-acetylglutamate synthase, mitochondrial	1	1
2663	STX11	Syntaxin-11	1	1
2664	SIGLEC7	Sialic acid-binding Ig-like lectin 7	1	1
2665	PMS2	Mismatch repair endonuclease PMS2	4	1
2666	SLC7A8	Large neutral amino acids transporter small subunit 2	1	1
2667	PGM3	Phosphoacetylglucosamine mutase	3	1
2668	TAS1R3	Taste receptor type 1 member 3	7	1
2670	SLCO1B3	Solute carrier organic anion transporter family member 1B3	1	1
2671	SETD7	Histone-lysine N-methyltransferase SETD7	1	1
2672	TTC37	Tetratricopeptide repeat protein 37	5	1
2673	GNL3	Guanine nucleotide-binding protein-like 3	10	1
2674	MAZ	Myc-associated zinc finger protein	10	1
2675	SEC23IP	SEC23-interacting protein	5	2
2676	PNN	Pinin	6	1
2677	OTUD4	OTU domain-containing protein 4	2	1
2678	GSTCD	Glutathione S-transferase C-terminal domain-containing protein	4	1
2679	FURIN	Furin	1	-
2680	PARP4	Protein mono-ADP-ribosyltransferase PARP4	7	1
2681	ATP5PO	ATP synthase subunit O, mitochondrial	2	1
2682	PSMG2	Proteasome assembly chaperone 2	5	1
2683	DCLK1	Serine/threonine-protein kinase DCLK1	3	1
2684	BBOX1	Gamma-butyrobetaine dioxygenase	2	1
2685	HMGB2	High mobility group protein B2	2	1
2686	SULT1A1	Sulfotransferase 1A1	7	1
2687	LPCAT2	Lysophosphatidylcholine acyltransferase 2	1	1
2688	GSDME	Gasdermin-E	2	1
2689	CFDP1	Craniofacial development protein 1	4	1
2690	ASIC3	Acid-sensing ion channel 3	4	1
2691	PRPF38B	Pre-mRNA-splicing factor 38B	2	1
2692	SRI	Sorcin	2	1
2693	NDUFS1	NADH-ubiquinone oxidoreductase 75 kDa subunit, mitochondrial	5	1
2694	RBM28	RNA-binding protein 28	5	1
2695	WFS1	Wolframin	10	2
2696	DHRS9	Dehydrogenase/reductase SDR family member 9	2	1
2697	QPCT	Glutaminyl-peptide cyclotransferase	2	1
2698	CADPS2	Calcium-dependent secretion activator 2	5	2
2699	TPCN1	Two pore calcium channel protein 1	11	1
2700	CAMK1	Calcium/calmodulin-dependent protein kinase type 1	1	1
2701	RNF135	E3 ubiquitin-protein ligase RNF135	1	1
2702	ELOVL4	Elongation of very long chain fatty acids protein 4	2	1
2703	TCOF1	Treacle protein	10	1
2704	PLEKHF1	Pleckstrin homology domain-containing family F member 1	2	1
2706	CAP2	Adenylyl cyclase-associated protein 2	1	-
2708	HNF1A	Hepatocyte nuclear factor 1-alpha	1	-
2710	PPAT	Amidophosphoribosyltransferase	1	1
2711	CACNA2D3	Voltage-dependent calcium channel subunit alpha-2/delta-3	3	-
2712	ANO1	Anoctamin-1	1	-
2713	TBXA2R	Thromboxane A2 receptor	7	-
2715	MTHFR	Methylenetetrahydrofolate reductase	1	-
2717	SI	Sucrase-isomaltase, intestinal	2	-
2721	GLCCI1	Glucocorticoid-induced transcript 1 protein	3	-
2722	ALPK3	Alpha-protein kinase 3	1	1
2724	GATD3A	Glutamine amidotransferase-like class 1 domain-containing protein 3A, mitochondrial	1	-
2725	CFB	Complement factor B	1	-
2726	CHRNB4	Neuronal acetylcholine receptor subunit beta-4	1	-
2727	RYR2	Ryanodine receptor 2	1	-
2728	FFAR4	Free fatty acid receptor 4	1	-
2730	MFN2	Mitofusin-2	2	1
2731	PNMT	Phenylethanolamine N-methyltransferase	4	-
2736	GSTA1	Glutathione S-transferase A1	1	-
2737	GPR12	G-protein coupled receptor 12	1	-
2738	GPNMB	Transmembrane glycoprotein NMB	5	1
2739	PAFAH1B1	Platelet-activating factor acetylhydrolase IB subunit alpha	1	-
2741	RHOH	Rho-related GTP-binding protein RhoH	1	-
2742	HRNR	Hornerin	14	-
2743	PPP1R1B	Protein phosphatase 1 regulatory subunit 1B	1	-
2748	B3GALNT1	UDP-GalNAc:beta-1,3-N-acetylgalactosaminyltransferase 1	1	1
2754	CYP24A1	1,25-dihydroxyvitamin D(3) 24-hydroxylase, mitochondrial	4	1
2764	SCYL1	N-terminal kinase-like protein	13	2
2776	SART3	Squamous cell carcinoma antigen recognized by T-cells 3	5	1
2794	HSD11B2	Corticosteroid 11-beta-dehydrogenase isozyme 2	1	1
2817	SLC8A1	Sodium/calcium exchanger 1	3	1
2820	SMC4	Structural maintenance of chromosomes protein 4	5	1
2824	CPE	Carboxypeptidase E	6	1
2832	LVRN	Aminopeptidase Q	2	-
2833	LAG3	Lymphocyte activation gene 3 protein	3	1
2835	BCL10	B-cell lymphoma/leukemia 10	1	1
2836	IGFBP3	Insulin-like growth factor-binding protein 3	1	1
2837	MPV17	Protein Mpv17	3	1
2838	CLEC7A	C-type lectin domain family 7 member A	1	1
2839	CLSTN2	Calsyntenin-2	5	1
2840	DCLRE1B	5' exonuclease Apollo	4	1
2841	SERPINB4	Serpin B4	2	1
2842	ITGAE	Integrin alpha-E	10	1
2843	TACR2	Substance-K receptor	1	-
2844	FCGBP	IgGFc-binding protein	16	5
2845	ADAMTS1	A disintegrin and metalloproteinase with thrombospondin motifs 1	2	1
2846	CDSN	Corneodesmosin	4	-
2847	C1orf210	Type III endosome membrane protein TEMP	2	1
2848	PMP22	Peripheral myelin protein 22	3	1
2849	GDF15	Growth/differentiation factor 15	2	1
2850	NUCB2	Nucleobindin-2	4	1
2851	SERPINB13	Serpin B13	1	1
2852	POLI	DNA polymerase iota	18	1
2853	KIAA1107	AP2-interacting clathrin-endocytosis protein	2	1
2855	EYS	Protein eyes shut homolog	3	1
2856	SUZ12	Polycomb protein SUZ12	1	1
2858	SLC6A12	Sodium- and chloride-dependent betaine transporter	2	-
2859	MMRN1	Multimerin-1	2	1
2860	TMEM38A	Trimeric intracellular cation channel type A	1	1
2861	AVIL	Advillin	8	3
2862	BBS1	Bardet-Biedl syndrome 1 protein	3	1
2864	SYNC	Syncoilin	2	2
2865	MAP9	Microtubule-associated protein 9	1	1
2866	CACNA2D4	Voltage-dependent calcium channel subunit alpha-2/delta-4	1	1
2867	RUNX3	Runt-related transcription factor 3	13	1
2868	KLRD1	Natural killer cells antigen CD94	1	1
2869	DUOX2	Dual oxidase 2	7	1
2870	ATP12A	Potassium-transporting ATPase alpha chain 2	5	1
2871	DCLRE1C	Protein artemis	4	1
2872	TYRP1	5,6-dihydroxyindole-2-carboxylic acid oxidase	1	-
2874	P2RX5	P2X purinoceptor 5	3	1
2875	ACP3	Prostatic acid phosphatase	2	1
2876	ETS1	Protein C-ets-1	7	1
2877	RNASEH2A	Ribonuclease H2 subunit A	4	1
2878	SRPRA	Signal recognition particle receptor subunit alpha	4	1
2880	LOX	Protein-lysine 6-oxidase	2	1
2881	P2RX6	P2X purinoceptor 6	5	1
2882	KCNK5	Potassium channel subfamily K member 5	2	1
2883	INVS	Inversin	6	1
2884	ICAM3	Intercellular adhesion molecule 3	5	1
2885	ANGPTL4	Angiopoietin-related protein 4	2	1
2886	C9orf47	Uncharacterized protein C9orf47	1	1
2887	DEFB1	Beta-defensin 1	4	1
2888	CD244	Natural killer cell receptor 2B4	1	1
2889	CCNO	Cyclin-O	2	1
2890	ANKH	Progressive ankylosis protein homolog	1	-
2891	CD207	C-type lectin domain family 4 member K	4	1
2892	PSCA	Prostate stem cell antigen	3	1
2893	CST7	Cystatin-F	6	1
2894	GPR135	G-protein coupled receptor 135	1	1
2895	PLEK	Pleckstrin	2	1
2896	RARRES2	Retinoic acid receptor responder protein 2	4	1
2897	KLK11	Kallikrein-11	9	1
2898	MCAM	Cell surface glycoprotein MUC18	4	1
2899	LAT	Linker for activation of T-cells family member 1	6	1
2900	MSH3	DNA mismatch repair protein Msh3	2	1
2901	TUBGCP2	Gamma-tubulin complex component 2	14	1
2902	MIA3	Transport and Golgi organization protein 1 homolog	13	2
2903	PNO1	RNA-binding protein PNO1	3	1
2904	PMAIP1	Phorbol-12-myristate-13-acetate-induced protein 1	2	1
2905	ABCA4	Retinal-specific phospholipid-transporting ATPase ABCA4	6	3
2906	UBE2S	Ubiquitin-conjugating enzyme E2 S	3	1
2907	KCNH5	Potassium voltage-gated channel subfamily H member 5	1	-
2908	SETMAR	Histone-lysine N-methyltransferase SETMAR	3	1
2909	CARD11	Caspase recruitment domain-containing protein 11	4	1
2910	LAMC2	Laminin subunit gamma-2	9	3
2911	SIGLEC10	Sialic acid-binding Ig-like lectin 10	1	1
2912	SEMA3A	Semaphorin-3A	2	1
2913	NRP2	Neuropilin-2	5	1
2914	RAB27A	Ras-related protein Rab-27A	3	1
2915	SART1	U4/U6.U5 tri-snRNP-associated protein 1	3	1
2916	CD109	CD109 antigen	7	2
2917	CHAF1A	Chromatin assembly factor 1 subunit A	3	1
2918	MTUS1	Microtubule-associated tumor suppressor 1	12	1
2919	ERRFI1	ERBB receptor feedback inhibitor 1	3	1
2920	BCL3	B-cell lymphoma 3 protein	4	1
2921	TET1	Methylcytosine dioxygenase TET1	1	1
2922	AMH	Muellerian-inhibiting factor	5	1
2923	NELL2	Protein kinase C-binding protein NELL2	2	1
2924	CASP6	Caspase-6	6	1
2925	TIMELESS	Protein timeless homolog	3	1
2926	RTN4	Reticulon-4	4	1
[truncated: 272 more rows]
