# Supplementary material for: In-silico identification and prioritization of therapeutic targets of asthma
Source: Sci Rep. 2023 Sep 21;13:15706. doi: 10.1038/s41598-023-42803-w (PMC10514284; doi:10.1038/s41598-023-42803-w)
Supplement: Supplementary file 6 — Supplementary Information 6. [file 41598_2023_42803_MOESM6_ESM.xlsx]

## Sheet: Description
AI-BASED IDENTIFICATION AND PRIORITIZATION OF THERAPEUTIC TARGETS OF ASTHMA Ishita Mallick1, Pradnya Panchal1, Smita Kadam1, Priyanka Mohite1, Dr. Jürgen Scheele2, Dr. Werner Seiz2, Dr. Amit Agarwal1, Dr. Om Prakash Sharma*2 1 Innoplexus Consulting Pvt. Ltd, 7th Floor, Midas Tower, Next to STPI Building, Phase 1, Hinjewadi Rajiv Gandhi Infotech Park, Hinjawadi, Pune, Maharashtra 411057 2 Innoplex…
Column Name	Description
Sponser	Name of the Organization conduction clinical trials
Clinical Trial Count	Total count of the asthma specific clinical trials

## Sheet: Top Sponsor for Asthma
Sponser	Clinical Trial Count
GlaxoSmithKline	418
AstraZeneca	217
Novartis	205
Boehringer Ingelheim	164
Teva	130
Chiesi Farmaceutici	99
Merck	90
Roche	65
Mudipharma	32
Chesi Farmaceutici	22
Altana Pharma	21
Amphastar Pharma	18
Sanofi	18
Sunovion	16
Pfizer	13
Hexal	13
Glenmark	12
SkyePharma	9
Genentech	9
Intech Biopharm	8
Cipla	8
Vectura Limited	8
Centocor	7
Mannkind Pharma	6
Chugai Pharmaceutical	6
Menarini	6
Sun Pharma	5
Fujisawa	5
Rus Biopharma	5
Respirent Pharmaceuticals	5
Prosonix	5
Teikoku Pharma	5
Allergan	5
Astellas Pharma	4
Verus Pharmaceuticals	4
Clinic	4
Euro Famra	4
Orion Pharma	4
Kyorin Pharmaceutical	4
Neolab	4
SMB Laboratoires	4
Andi-Ventis Ltd.	4
Activaero	4
Zambon	4
Nycomed	4
Roberts Pharmaceutical	3
Pearl Therapeutics	3
Kalobios Pharmaceuticals	3
KaloBios Pharmaceuticals	3
Actavis	3
Cephalon	3
Almirall	3
Verona Pharma	3
MediciNova	3
Critical Therapeutics	3
RSPR Pharma	3
Takeda	3
Synairgen	3
Taisho Pharmaceutical	2
Organization	2
Deva	2
Seton Healthcare	2
Concentrx Pharmaceuticals	2
Novo Nordisk	2
Elpen Pharmaceutical	2
Mibe	2
Fluidda	2
Circassia Limited	2
Cadila	2
Invion	2
Ache Pharma	2
PSK Pharma	2
Zuventus Healthcare	2
Adamis Pharmaceuticals	2
UCB Pharma	2
Infinity Pharmaceuticals	2
Northwell Health	1
Lincosa Lab	1
Shanghai Biomabs Pharmaceutical	1
Respirics	1
PulmoSonix	1
Norton Healthcare	1
Generics	1
Acerus Pharmaceuticals	1
Lupin	1
Alexza Pharmaceutical	1
Acorda Therapeutics	1
Leti Pharma	1
Abela Pharm	1
Unilfarma	1
Theron Pharmaceuticals	1
Humanigen	1
Eli Lilly	1
Chia Tai Pharma	1
Watson Laboratories	1
Optinose	1
Macleods Pharmaceutical	1
NYU Langone Health	1
Regeneron Pharmaceuticals	1
Oriel Therapeutics	1
Viatris	1
Libbs Pharmaceutical	1
Abbott	1
Kinaset Therapeutics	1
Ono Pharmaceutical	1
Ception Therapeutics	1
Mylan	1
Sparsha Pharma	1
LABOpoint	1
Rus Biopharm	1
Meda Pharma	1
Vitrobio Pharma	1
Cornerstone Therapeutics	1
Nitec Pharma	1
Schering-Plough	1
Mantecorp	1
MAP Pharmaceuticals	1
Pharmaxis	1
Generium	1
NovaMed Pharmaceuticals	1
Epigenesis Pharmaceuticals	1
3M Pharma	1
Revalesio	1
Aquilon Pharmaceuticals	1
Facet Biotech	1
SecuraBio	1
Amgen	1
Pierre Fabre	1
