# Supplementary material for: In-silico identification and prioritization of therapeutic targets of asthma
Source: Sci Rep. 2023 Sep 21;13:15706. doi: 10.1038/s41598-023-42803-w (PMC10514284; doi:10.1038/s41598-023-42803-w)
Supplement: Supplementary file 7 — Supplementary Information 7. [file 41598_2023_42803_MOESM7_ESM.xlsx]

## Sheet: Description
AI-BASED IDENTIFICATION AND PRIORITIZATION OF THERAPEUTIC TARGETS OF ASTHMA Ishita Mallick1, Pradnya Panchal1, Smita Kadam1, Priyanka Mohite1, Dr. Jürgen Scheele2, Dr. Werner Seiz2, Dr. Amit Agarwal1, Dr. Om Prakash Sharma*2 1 Innoplexus Consulting Pvt. Ltd, 7th Floor, Midas Tower, Next to STPI Building, Phase 1, Hinjewadi Rajiv Gandhi Infotech Park, Hinjawadi, Pune, Maharashtra 411057 2 Innoplex…
Column heading	Column description
Final INPX rank	Rank of the Target
Target	Target Name
Source	Source from where Target is extracted
Prot_id	Innoplexus Protein ID
Preferred Name	Preferred Name of target
Uniprot	Uniprot accession number
Novelty	Novelty Checkbox
Final Score_updated	Final prioritized score
Total Asset Class Score	Sum of scaled asset class score
Total Other Parameter Score_safety score updated	Sum of all other parameter score
Pub_12%	Evidence score for Asthma related publication with the target
CT_9%	Evidence score for Asthma related Clinical Trial with the target
Patent_4%	Evidence score for Asthma related Patent with the target
Grants_6%	Evidence score for Asthma related Grants with the target
Cong_3%	Evidence score for Asthma related Congress with the target
News_6%	Evidence score for Asthma related News with the target
Scaled Congress Score	Scaled Congress score for Asthma related targets
Scaled CT Score	Scaled Clinical Trial score for Asthma related targets
Scaled Grant Score	Scaled Grants score for Asthma related targets
Scaled Patent Score	Scaled Patent score for Asthma related targets
Scaled News Score	Scaled News score for Asthma related targets
Scaled Publication Score	Scaled Publication score for Asthma related targets
HPA_9%	AHP based Parameter weightage for Normal Protein Expression
Variant_20%	AHP based Parameter weightage for Variants
LOF_30%	AHP based Parameter weightage for LOF variants
ClinVar_20%	AHP based Parameter weightage for ClinVar
Genomic_Exp_30%	AHP based Parameter weightage for Genomics Expression
Exp+Var_12%	AHP based Parameter weightage for Expression and Variants combine
Small_Mol_50%	AHP based Parameter weightage for Small Molecule Druggability
AB_50%	AHP based Parameter weightage for Antibody Druggability
Druggability_12%	AHP based Parameter weightage for NTotal Druggability
Unsafe_target_score_3%	AHP based Parameter weightage for Safety
Biomarker_3%	AHP based Parameter weightage for Biomarker
Pathway_9%	AHP based Parameter weightage for Pathway
Novelty_12%	AHP based Parameter weightage for Novelty
HPA Expression Score	Normal Protein Expression Score of the Target
Variant Score	Score based on the total number of asthma variants identified for the targets
LOF Score	Score based on the total number of asthma specific LOF variants identified for the targets
Expression Score	LogFC identified for Head and Neck Carcinoma
ClinVar Score	ClinVar pathogenecity Score
PDB Score	Presence of PDB structure of the target
Small Molecule Score	small mol score
Localization Score	Extracellular localization of the target
Antibody Score	Antibody score
Pathway Score	Targets involved in Pancreatic cancer related pathways
Biomarker Score	Targets with Biomarker potential
Updated_safety_score	Target Safety Score
Novelty Score	true, if all the three parameters are true
CT Novelty Score	true, if target is not explored in ct beyond phase 1
high_IF_last_10_years	true, if target is present in high IF journal in last 10 years
in_news_last_5_years	true, if target is present in new articles in last 5 years

## Sheet: Prioritized_target_list_V9
Target Information					Final Scores				Asset class weightage												Other parameter weightage													Other Parameter Score
Final INPX rank	Target	Source	Preferred Name	Uniprot	Novelty	Final Score_updated	Total Asset Class Score	Total Other Parameter Score_safety score updated	Pub_12%	CT_9%	Patent_4%	Grants_6%	Cong_3%	News_6%	Scaled Congress Score	Scaled CT Score	Scaled Grant Score	Scaled Patent Score	Scaled News Score	Scaled Publication Score	HPA_9%	Variant_20%	LOF_30%	ClinVar_20%	Genomic_Exp_30%	Exp+Var_12%	Small_Mol_50%	AB_50%	Druggability_12%	Unsafe_target_score_3%	Biomarker_3%	Pathway_9%	Novelty_12%	HPA Expression Score	Variant Score	LOF Score	Expression Score	ClinVar Score	PDB Score	Small Molecule Score	Localization Score	Antibody Score	Pathway Score	Biomarker Score	Updated_safety_score	Novelty Score	CT Novelty Score	high_IF_last_10_years	in_news_last_5_years
1	IL13	Unstructured | Structured | Genomics Structured	Interleukin-13	P35225	FALSE	0.442491	0.221991	0.2205	0.12	0.00625775	0.0174555	0.0203683	0.03	0.0279097	1	0.0695305	0.339472	0.436387	0.465162	1	0	0.05	0	0.1	0	0.018	0.25	0.1875	0.0525	0.03	0.03	0.09	0	0	0.25	0	0	0.5	0.5	0	0	0.375	1	1	1	0	FALSE	TRUE	TRUE
2	TNF	Unstructured | Structured | Genomics Structured	Tumor necrosis factor	P01375	FALSE	0.43002	0.14052	0.2895	0.0987164	0.00496598	0.0209098	0.00443769	0.00596581	0.00552435	0.19886	0.0551776	0.0739614	0.522744	0.0920725	0.822637	0.0225	0.025	0	0.2	0	0.027	0.5	0.5	0.12	0	0.03	0.09	0	0.25	0.125	0	0	1	0.5	0.5	0.5	0.5	1	1	0	0	FALSE	TRUE	TRUE
3	VEGFA	Unstructured | Structured | Genomics Structured	Vascular endothelial growth factor A	P15692	FALSE	0.400402	0.0599024	0.3405	0.0420024	0.000541468	0.00930454	0.0011083	0.00284511	0.0041006	0.0948371	0.00601631	0.0184716	0.232614	0.0683434	0.35002	0.0675	0.025	0	0	0	0.003	0.5	0.5	0.12	0.03	0.03	0.09	0	0.75	0.125	0	0	0	0.5	0.5	0.5	0.5	1	1	1	0	FALSE	TRUE	TRUE
4	IL18	Unstructured | Structured | Genomics Structured	Interleukin-18	Q14116	FALSE	0.390779	0.110279	0.2805	0.078937	0.00137678	0.0184008	0.00470688	0.00356213	0.00329541	0.118738	0.0152975	0.0784479	0.460019	0.0549236	0.657808	0.0675	0.025	0	0	0	0.003	0.4375	0.4375	0.105	0.015	0	0.09	0	0.75	0.125	0	0	0	0.5	0.375	0.5	0.375	1	0	0.5	0	FALSE	TRUE	TRUE
5	RELA	Unstructured | Structured | Mutation	Transcription factor p65	Q04206	FALSE	0.265325	0.0103251	0.255	0.0096983	0	0.000411224	7.43369e-05	6.12401e-05	7.99858e-05	0.00204134	0	0.00123895	0.0102806	0.0013331	0.0808192	0.0675	0.025	0.0375	0	0	0.0075	0.25	0.25	0.06	0.03	0	0.09	0	0.75	0.125	0.125	0	0	0.5	0	0.5	0	1	0	1	0	FALSE	TRUE	TRUE
6	HMOX1	Unstructured | Structured | Genomics Structured	Heme oxygenase 1	P09601	TRUE	0.381961	0.0114612	0.3705	0.0104838	4.62187e-05	0.000497455	0.000131779	0.000221995	7.99858e-05	0.00739985	0.000513541	0.00219632	0.0124364	0.0013331	0.087365	0.0675	0.025	0	0	0	0.003	0.25	0.25	0.06	0.03	0	0.09	0.12	0.75	0.125	0	0	0	0.5	0	0.5	0	1	0	1	1	TRUE	TRUE	TRUE
7	IGF1R	Unstructured | Structured | Expression | Mutation	Insulin-like growth factor 1 receptor	P08069	FALSE	0.371261	0.00826128	0.363	0.0038207	0	0.00394594	9.23579e-05	6.63435e-05	0.00033594	0.00221145	0	0.0015393	0.0986486	0.005599	0.0318391	0.0675	0.025	0.0375	0	0.15	0.0255	0.5	0.5	0.12	0.03	0.03	0.09	0	0.75	0.125	0.125	0.5	0	0.5	0.5	0.5	0.5	1	1	1	0	FALSE	FALSE	TRUE
8	ITGAM	Unstructured | Structured | Mutation	Integrin alpha-M	P11215	TRUE	0.36573	0.0282297	0.3375	0.0238585	0.000320832	0.00159091	0.000546263	0.00144935	0.000463918	0.0483116	0.0035648	0.00910439	0.0397728	0.00773196	0.19882	0.045	0.025	0.0375	0	0	0.0075	0.25	0.25	0.06	0.015	0	0.09	0.12	0.5	0.125	0.125	0	0	0.5	0	0.5	0	1	0	0.5	1	TRUE	TRUE	TRUE
9	DDX58	Unstructured | Structured | Expression | Mutation	Antiviral innate immune response receptor RIG-I	O95786	TRUE	0.365038	0.00953765	0.3555	0.00791983	6.94968e-05	0.000495643	0.000327758	0.000540954	0.000183967	0.0180318	0.000772186	0.00546263	0.0123911	0.00306612	0.0659986	0.045	0.025	0.0375	0	0.15	0.0255	0.25	0.25	0.06	0.015	0	0.09	0.12	0.5	0.125	0.125	0.5	0	0.5	0	0.5	0	1	0	0.5	1	TRUE	TRUE	TRUE
10	ADAM17	Unstructured | Structured | Mutation	Disintegrin and metalloproteinase domain-containing protein 17	P78536	TRUE	0.360377	0.00787716	0.3525	0.00468093	8.40034e-05	0.00270466	0.000141916	0.000140342	0.000125311	0.00467806	0.000933371	0.00236526	0.0676165	0.00208852	0.0390077	0.045	0.025	0.0375	0	0	0.0075	0.25	0.25	0.06	0.03	0	0.09	0.12	0.5	0.125	0.125	0	0	0.5	0	0.5	0	1	0	1	1	TRUE	TRUE	TRUE
11	IL10	Unstructured | Structured | Genomics Structured	Interleukin-10	P22301	FALSE	0.348314	0.142814	0.2055	0.106255	0.00358752	0.0115588	0.00531847	0.0138862	0.00220761	0.462873	0.0398613	0.0886411	0.288971	0.0367935	0.885459	0	0.025	0	0	0	0.003	0.25	0.1875	0.0525	0.03	0.03	0.09	0	0	0.125	0	0	0	0.5	0	0	0.375	1	1	1	0	FALSE	TRUE	TRUE
12	SFTPD	Unstructured | Structured | Genomics Structured	Pulmonary surfactant-associated protein D	P35247	TRUE	0.345987	0.00548743	0.3405	0.00378521	0.000157548	0.000523904	0.000358169	0.000622608	3.99929e-05	0.0207536	0.00175054	0.00596948	0.0130976	0.000666548	0.0315434	0.0675	0.025	0	0	0	0.003	0.25	0	0.03	0.03	0	0.09	0.12	0.75	0.125	0	0	0	0.5	0	0	0	1	0	1	1	TRUE	TRUE	TRUE
13	POSTN	Unstructured | Structured | Expression | Mutation	Periostin	Q15063	TRUE	0.342662	0.0246624	0.318	0.0114109	0.00354467	0.00186301	0.00101594	0.00570809	0.0011198	0.19027	0.0393852	0.0169323	0.0465752	0.0186633	0.0950909	0.0675	0.025	0.0375	0	0.15	0.0255	0.25	0.25	0.06	0.015	0.03	0	0.12	0.75	0.125	0.125	0.5	0	0.5	0	0.5	0	0	1	0.5	1	TRUE	TRUE	TRUE
14	COL18A1	Unstructured | Structured | Genomics Structured | Mutation	Collagen alpha-1(XVIII) chain	P39060	TRUE	0.341421	0.0114213	0.33	0.00871387	0	0.0022409	3.71684e-05	0.000176065	0.000253288	0.00586884	0	0.000619474	0.0560225	0.00422147	0.0726155	0.0675	0.025	0.0375	0	0	0.0075	0.25	0	0.03	0.015	0	0.09	0.12	0.75	0.125	0.125	0	0	0.5	0	0	0	1	0	0.5	1	TRUE	TRUE	TRUE
15	JUND	Unstructured | Structured | Genomics Structured | Mutation	Transcription factor jun-D	P17535	TRUE	0.340906	0.0109063	0.33	0.0105247	2.90132e-05	7.21001e-05	8.56e-05	0.000114825	7.99858e-05	0.00382751	0.000322369	0.00142667	0.0018025	0.0013331	0.0877062	0.0675	0.025	0.0375	0	0	0.0075	0.25	0	0.03	0.015	0	0.09	0.12	0.75	0.125	0.125	0	0	0.5	0	0	0	1	0	0.5	1	TRUE	TRUE	TRUE
16	PTGS2	Unstructured | Structured	Prostaglandin G/H synthase 2	P35354	FALSE	0.33855	0.0760504	0.2625	0.0612554	0.000829913	0.00913244	0.0012795	0.00156417	0.00198898	0.0521392	0.00922125	0.0213249	0.228311	0.0331497	0.510461	0.0225	0	0	0	0	0	0.5	0.5	0.12	0.03	0	0.09	0	0.25	0	0	0	0	0.5	0.5	0.5	0.5	1	0	1	0	FALSE	FALSE	TRUE
17	IFNG	Unstructured | Structured | Genomics Structured	Interferon gamma	P01579	FALSE	0.336721	0.131221	0.2055	0.103127	0.00449199	0	0.00703722	0.00891299	0.00765197	0.2971	0.049911	0.117287	0	0.127533	0.85939	0	0.025	0	0	0	0.003	0.25	0.1875	0.0525	0.03	0.03	0.09	0	0	0.125	0	0	0	0.5	0	0	0.375	1	1	1	0	FALSE	TRUE	TRUE
18	CCR7	Unstructured | Structured	C-C chemokine receptor type 7	P32248	TRUE	0.335444	0.0129443	0.3225	0.00908819	2.6989e-05	0.00195938	0.000238779	0.00144169	0.0001893	0.0480565	0.000299878	0.00397965	0.0489846	0.00315499	0.0757349	0.0675	0	0	0	0	0	0	0.25	0.03	0.015	0	0.09	0.12	0.75	0	0	0	0	0	0	0.5	0	1	0	0.5	1	TRUE	TRUE	TRUE
19	ADIPOQ	Unstructured | Structured | Genomics Structured	Adiponectin	Q15848	TRUE	0.33433	0.0163303	0.318	0.0130966	0.000776947	0.000772087	0.000441516	0.000637918	0.000605226	0.0212639	0.00863274	0.0073586	0.0193022	0.0100871	0.109138	0	0.025	0	0	0	0.003	0.25	0.25	0.06	0.015	0.03	0.09	0.12	0	0.125	0	0	0	0.5	0	0.5	0	1	1	0.5	1	TRUE	TRUE	TRUE
20	IL17RB	Unstructured | Structured | Mutation	Interleukin-17 receptor B	Q9NRM6	TRUE	0.333889	0.00388892	0.33	0.00266975	0	0.00098404	2.92842e-05	0.000165859	3.99929e-05	0.00552862	0	0.00048807	0.024601	0.000666548	0.0222479	0.0675	0.025	0.0375	0	0	0.0075	0	0.25	0.03	0.015	0	0.09	0.12	0.75	0.125	0.125	0	0	0	0	0.5	0	1	0	0.5	1	TRUE	TRUE	TRUE
21	PTEN	Unstructured | Structured	Phosphatidylinositol 3,4,5-trisphosphate 3-phosphatase and dual-specificity protein phosphatase PTEN	P60484	TRUE	0.333365	0.010865	0.3225	0.00904076	2.36154e-05	0.000703973	0.000314242	0.000387854	0.000394597	0.0129285	0.000262393	0.00523737	0.0175993	0.00657661	0.0753397	0.0225	0	0	0	0	0	0.25	0.25	0.06	0.03	0	0.09	0.12	0.25	0	0	0	0	0.5	0	0.5	0	1	0	1	1	TRUE	TRUE	TRUE
22	ALOX5	Unstructured | Structured | Genomics Structured	Arachidonate 5-lipoxygenase	P09917	FALSE	0.333121	0.0526209	0.2805	0.0395739	0.000693618	0.00633612	0.00291491	0.00127328	0.00182901	0.0424428	0.00770687	0.0485818	0.158403	0.0304835	0.329783	0.0675	0.025	0	0	0	0.003	0.5	0.25	0.09	0.03	0	0.09	0	0.75	0.125	0	0	0	0.5	0.5	0.5	0	1	0	1	0	FALSE	TRUE	TRUE
23	ADAR	Unstructured | Structured | Mutation	Double-stranded RNA-specific adenosine deaminase	P55265	TRUE	0.332275	0.00227492	0.33	0.0014601	1.24824e-05	0.000411224	0	0.000196479	0.000194632	0.00654929	0.000138694	0	0.0102806	0.00324387	0.0121675	0.0675	0.025	0.0375	0	0	0.0075	0.25	0	0.03	0.015	0	0.09	0.12	0.75	0.125	0.125	0	0	0.5	0	0	0	1	0	0.5	1	TRUE	TRUE	TRUE
24	CRP	Unstructured | Structured | Genomics Structured	C-reactive protein	P02741	TRUE	0.331664	0.0886639	0.243	0.0749528	0.00503548	0.00214525	0.000737737	0.00275581	0.00303679	0.0918602	0.0559498	0.0122956	0.0536313	0.0506132	0.624607	0	0.025	0	0	0	0.003	0.25	0.25	0.06	0.03	0.03	0	0.12	0	0.125	0	0	0	0.5	0	0.5	0	0	1	1	1	TRUE	TRUE	TRUE
25	KDR	Unstructured | Structured | Mutation	Vascular endothelial growth factor receptor 2	P35968	FALSE	0.327507	0.0125072	0.315	0.00661124	4.35198e-05	0.00549954	7.77158e-05	4.59301e-05	0.000229293	0.001531	0.000483554	0.00129526	0.137488	0.00382154	0.0550936	0.0675	0.025	0.0375	0	0	0.0075	0.5	0.5	0.12	0.03	0	0.09	0	0.75	0.125	0.125	0	0	0.5	0.5	0.5	0.5	1	0	1	0	FALSE	FALSE	TRUE
26	TGM2	Unstructured | Structured | Genomics Structured | Mutation	Protein-glutamine gamma-glutamyltransferase 2	P21980	TRUE	0.3265	0.00400022	0.3225	0.0030369	5.33033e-05	0.000189852	6.30737e-05	0.000507783	0.000149307	0.0169261	0.000592259	0.00105123	0.00474629	0.00248845	0.0253075	0.045	0.025	0.0375	0	0	0.0075	0.25	0	0.03	0.03	0	0.09	0.12	0.5	0.125	0.125	0	0	0.5	0	0	0	1	0	1	1	TRUE	TRUE	TRUE
27	NFKB1	Unstructured | Structured | Genomics Structured | Mutation	Nuclear factor NF-kappa-B p105 subunit	P19838	FALSE	0.323661	0.0161613	0.3075	0.0130461	8.02924e-05	0.000876433	0.00130202	0.000461853	0.000394597	0.0153951	0.000892138	0.0217004	0.0219108	0.00657661	0.108717	0.0675	0.025	0.0375	0	0	0.0075	0.5	0.4375	0.1125	0.03	0	0.09	0	0.75	0.125	0.125	0	0	0.5	0.5	0.5	0.375	1	0	1	0	FALSE	TRUE	TRUE
28	CCL17	Unstructured | Structured	C-C motif chemokine 17	Q92583	TRUE	0.320814	0.0208144	0.3	0.0140523	0.000513466	0.00265321	0.000557527	0.00276856	0.000269285	0.0922854	0.00570518	0.00929211	0.0663303	0.00448809	0.117103	0.045	0	0	0	0	0	0.25	0	0.03	0.015	0	0.09	0.12	0.5	0	0	0	0	0.5	0	0	0	1	0	0.5	1	TRUE	TRUE	TRUE
29	MMP9	Unstructured | Structured | Genomics Structured | Mutation	Matrix metalloproteinase-9	P14780	FALSE	0.320409	0.0429093	0.2775	0.0341856	0.000926736	0.00410572	0.000903306	0.00215871	0.000629221	0.0719571	0.0102971	0.0150551	0.102643	0.010487	0.28488	0	0.025	0.0375	0	0	0.0075	0.5	0.5	0.12	0.03	0.03	0.09	0	0	0.125	0.125	0	0	0.5	0.5	0.5	0.5	1	1	1	0	FALSE	TRUE	TRUE
30	ERBB2	Unstructured | Structured | Genomics Structured | Expression | Mutation	Receptor tyrosine-protein kinase erbB-2	P04626	FALSE	0.319034	0.00853386	0.3105	0	0.000212876	0.00479593	0.000112632	0.000303649	0.00310878	0.0101216	0.00236529	0.00187719	0.119898	0.051813	0	0.045	0.025	0.0375	0	0.15	0.0255	0.5	0.5	0.12	0.03	0	0.09	0	0.5	0.125	0.125	0.5	0	0.5	0.5	0.5	0.5	1	0	1	0	FALSE	FALSE	TRUE
31	CD14	Unstructured | Structured | Genomics Structured	Monocyte differentiation antigen CD14	P08571	FALSE	0.314932	0.0269321	0.288	0.0221728	0.00028912	0.00218619	0.000876274	0.0013677	3.99929e-05	0.0455899	0.00321244	0.0146046	0.0546548	0.000666548	0.184773	0.045	0.025	0	0	0	0.003	0.4375	0.4375	0.105	0.015	0.03	0.09	0	0.5	0.125	0	0	0	0.5	0.375	0.5	0.375	1	1	0.5	0	FALSE	TRUE	TRUE
32	CSF3	Unstructured | Structured | Genomics Structured	Granulocyte colony-stimulating factor	P09919	TRUE	0.314684	0.0266843	0.288	0.0172223	0.000703402	0.005597	0.000177958	0.0015999	0.00138375	0.0533299	0.00781557	0.00296597	0.139925	0.0230626	0.143519	0	0.025	0	0	0	0.003	0.25	0.25	0.06	0.015	0	0.09	0.12	0	0.125	0	0	0	0.5	0	0.5	0	1	0	0.5	1	TRUE	TRUE	TRUE
33	FGF2	Unstructured | Structured	Fibroblast growth factor 2	P09038	FALSE	0.313242	0.0132423	0.3	0.010002	0.000158223	0.00247713	0.000260179	0.000219444	0.000125311	0.00731479	0.00175804	0.00433632	0.0619282	0.00208852	0.0833499	0.0675	0	0	0	0	0	0.4375	0.25	0.0825	0.03	0.03	0.09	0	0.75	0	0	0	0	0.5	0.375	0.5	0	1	1	1	0	FALSE	FALSE	TRUE
34	MYLK	Unstructured | Structured | Genomics Structured | Mutation	Myosin light chain kinase, smooth muscle	Q15746	TRUE	0.313141	0.00564149	0.3075	0.0037893	1.1133e-05	0.000485136	0.00113533	0.000193927	2.66619e-05	0.00646423	0.0001237	0.0189221	0.0121284	0.000444365	0.0315775	0	0.025	0.0375	0	0	0.0075	0.25	0.25	0.06	0.03	0	0.09	0.12	0	0.125	0.125	0	0	0.5	0	0.5	0	1	0	1	1	TRUE	TRUE	TRUE
35	IL33	Unstructured | Structured | Genomics Structured | Expression	Interleukin-33	O95760	FALSE	0.310398	0.0703978	0.24	0.039058	0.0011305	0.00496114	0.00437799	0.0137408	0.0071294	0.458025	0.0125611	0.0729665	0.124029	0.118823	0.325483	0.0225	0.1	0	0	0.15	0.03	0.25	0.1875	0.0525	0.015	0.03	0.09	0	0.25	0.5	0	0.5	0	0.5	0	0	0.375	1	1	0.5	0	FALSE	TRUE	TRUE
36	PIN1	Unstructured | Mutation	Peptidyl-prolyl cis-trans isomerase NIMA-interacting 1	Q13526	TRUE	0.309377	0.00187733	0.3075	0.000894351	3.98088e-05	0.000299995	0.000403221	0	0.000239957	0	0.00044232	0.00672035	0.00749986	0.00399929	0.00745293	0	0.025	0.0375	0	0	0.0075	0.25	0.25	0.06	0.03	0	0.09	0.12	0	0.125	0.125	0	0	0.5	0	0.5	0	1	0	1	1	TRUE	TRUE	TRUE
37	FLT1	Unstructured | Structured	Vascular endothelial growth factor receptor 1	P17948	FALSE	0.306821	0.00682088	0.3	0.00346309	7.11836e-05	0.00307023	6.64527e-05	4.59301e-05	0.000103982	0.001531	0.000790929	0.00110754	0.0767559	0.00173303	0.0288591	0.0675	0	0	0	0	0	0.5	0.4375	0.1125	0.03	0	0.09	0	0.75	0	0	0	0	0.5	0.5	0.5	0.375	1	0	1	0	FALSE	TRUE	TRUE
38	CD86	Unstructured | Structured | Genomics Structured	T-lymphocyte activation antigen CD86	P42081	FALSE	0.305569	0.025069	0.2805	0.0196658	9.88473e-05	0.00354305	0.000120516	0.00164072	0	0.0546908	0.0010983	0.0020086	0.0885763	0	0.163882	0.045	0.025	0	0	0	0.003	0.4375	0.25	0.0825	0.03	0.03	0.09	0	0.5	0.125	0	0	0	0.5	0.375	0	0.5	1	1	1	0	FALSE	FALSE	FALSE
39	MET	Unstructured | Structured | Expression | Mutation	Hepatocyte growth factor receptor	P08581	FALSE	0.304361	0.00136054	0.303	0.00062103	0	0.000728248	1.12632e-05	0	0	0	0	0.000187719	0.0182062	0	0.00517525	0.0675	0.025	0.0375	0	0.15	0.0255	0.5	0.25	0.09	0.03	0	0.09	0	0.75	0.125	0.125	0.5	0	0.5	0.5	0.5	0	1	0	1	0	FALSE	FALSE	FALSE
40	PTGS1	Unstructured | Structured | Mutation	Prostaglandin G/H synthase 1	P23219	FALSE	0.30387	0.0188703	0.285	0.0132371	0.000218949	0.00367928	0.00050459	0.000982393	0.000247956	0.0327464	0.00243276	0.00840983	0.091982	0.0041326	0.11031	0.0675	0.025	0.0375	0	0	0.0075	0.25	0.5	0.09	0.03	0	0.09	0	0.75	0.125	0.125	0	0	0	0.5	0.5	0.5	1	0	1	0	FALSE	FALSE	TRUE
41	PSME3	Unstructured	Proteasome activator complex subunit 3	P61289	TRUE	0.303346	0.0108459	0.2925	0.00760864	0.000562721	0.00064709	6.30737e-05	0.000964532	0.000999822	0.0321511	0.00625246	0.00105123	0.0161772	0.0166637	0.0634053	0.0675	0	0	0	0	0	0	0	0	0.015	0	0.09	0.12	0.75	0	0	0	0	0	0	0	0	1	0	0.5	1	TRUE	TRUE	TRUE
42	MAOA	Unstructured | Structured	Amine oxidase [flavin-containing] A	P21397	FALSE	0.302957	0.00295672	0.3	0.00171534	0	0.000604337	1.46421e-05	3.31717e-05	0.000589229	0.00110572	0	0.000244035	0.0151084	0.00982048	0.0142945	0.0675	0	0	0	0	0	0.5	0.4375	0.1125	0.03	0	0.09	0	0.75	0	0	0	0	0.5	0.5	0.5	0.375	1	0	1	0	FALSE	FALSE	TRUE
43	ITGAL	Unstructured | Structured | Mutation	Integrin alpha-L	P20701	FALSE	0.301984	0.00948392	0.2925	0.00640343	4.1833e-05	0.00252459	0.000286084	0.000147997	7.99858e-05	0.00493323	0.000464811	0.00476807	0.0631148	0.0013331	0.0533619	0.045	0.025	0.0375	0	0	0.0075	0.5	0.5	0.12	0.03	0	0.09	0	0.5	0.125	0.125	0	0	0.5	0.5	0.5	0.5	1	0	1	0	FALSE	TRUE	TRUE
44	JAK2	Unstructured | Structured | Genomics Structured | Mutation	Tyrosine-protein kinase JAK2	O60674	FALSE	0.300954	0.0159544	0.285	0.00989075	0.000100534	0.00359088	0.000123895	0.000576678	0.0016717	0.0192226	0.00111705	0.00206491	0.0897719	0.0278617	0.0824229	0.0675	0.025	0.0375	0	0	0.0075	0.5	0.25	0.09	0.03	0	0.09	0	0.75	0.125	0.125	0	0	0.5	0.5	0.5	0	1	0	1	0	FALSE	FALSE	TRUE
45	FN1	Unstructured | Structured | Mutation	Fibronectin	P02751	FALSE	0.300876	0.00837628	0.2925	0	0.000145403	0.00484158	0.00133806	0.00170196	0.000349271	0.0567322	0.00161559	0.0223011	0.121039	0.00582119	0	0.045	0.025	0.0375	0	0	0.0075	0.5	0.5	0.12	0.03	0	0.09	0	0.5	0.125	0.125	0	0	0.5	0.5	0.5	0.5	1	0	1	0	FALSE	TRUE	TRUE
46	ICAM1	Unstructured | Structured | Genomics Structured | Mutation	Intercellular adhesion molecule 1	P05362	FALSE	0.299537	0.0445368	0.255	0.0362521	0.000235479	0.00481187	0.00156896	0.00138045	0.000287949	0.0460151	0.00261644	0.0261493	0.120297	0.00479915	0.302101	0.0675	0.025	0.0375	0	0	0.0075	0.5	0	0.06	0.03	0	0.09	0	0.75	0.125	0.125	0	0	0.5	0.5	0	0	1	0	1	0	FALSE	TRUE	TRUE
47	TIMP1	Unstructured | Structured	Metalloproteinase inhibitor 1	P01033	TRUE	0.299399	0.0143992	0.285	0.0112829	0.00052325	0.00078187	0.000191474	0.000625159	0.00099449	0.0208386	0.00581389	0.00319123	0.0195467	0.0165748	0.0940246	0	0	0	0	0	0	0.25	0.25	0.06	0.015	0	0.09	0.12	0	0	0	0	0	0.5	0	0.5	0	1	0	0.5	1	TRUE	TRUE	TRUE
48	CCL26	Unstructured | Structured	C-C motif chemokine 26	Q9Y258	TRUE	0.298745	0.0137454	0.285	0.00811263	0	0.00194308	0.000457284	0.00247257	0.000759865	0.082419	0	0.00762141	0.048577	0.0126644	0.0676052	0	0	0	0	0	0	0.25	0	0.03	0.015	0.03	0.09	0.12	0	0	0	0	0	0.5	0	0	0	1	1	0.5	1	TRUE	TRUE	TRUE
49	PTPN1	Unstructured | Structured | Expression | Mutation	Tyrosine-protein phosphatase non-receptor type 1	P18031	FALSE	0.298359	0.00285862	0.2955	0.00163925	0	0.000252894	0.000145295	0	0.000821187	0	0	0.00242158	0.00632235	0.0136865	0.0136604	0.0675	0.025	0.0375	0	0.15	0.0255	0.4375	0.25	0.0825	0.03	0	0.09	0	0.75	0.125	0.125	0.5	0	0.5	0.375	0.5	0	1	0	1	0	FALSE	FALSE	FALSE
50	INSR	Unstructured | Structured | Genomics Structured | Mutation	Insulin receptor	P06213	FALSE	0.298093	0.00559253	0.2925	0.00442569	0	0.000607235	0.00011939	0.000112274	0.000327942	0.00374245	0	0.00198983	0.0151809	0.00546569	0.0368807	0.045	0.025	0.0375	0	0	0.0075	0.5	0.5	0.12	0.03	0	0.09	0	0.5	0.125	0.125	0	0	0.5	0.5	0.5	0.5	1	0	1	0	FALSE	FALSE	TRUE
51	MMP2	Unstructured | Structured	72 kDa type IV collagenase	P08253	FALSE	0.296683	0.0191833	0.2775	0.0156141	0.000143379	0.00217279	0.000391958	0.00065578	0.000205297	0.0218593	0.0015931	0.00653264	0.0543197	0.00342161	0.130118	0.045	0	0	0	0	0	0.4375	0.5	0.1125	0.03	0	0.09	0	0.5	0	0	0	0	0.5	0.375	0.5	0.5	1	0	1	0	FALSE	TRUE	TRUE
52	IL17A	Unstructured | Structured | Genomics Structured	Interleukin-17A	Q16552	FALSE	0.296279	0.113279	0.183	0.0777096	0.00174585	0.0135175	0.00417751	0.0119826	0.00414593	0.399422	0.0193984	0.0696251	0.337938	0.0690988	0.64758	0	0.025	0	0	0	0.003	0.25	0.25	0.06	0.03	0	0.09	0	0	0.125	0	0	0	0.5	0	0	0.5	1	0	1	0	FALSE	TRUE	TRUE
53	HBEGF	Unstructured | Structured | Mutation	Proheparin-binding EGF-like growth factor	Q99075	TRUE	0.29622	0.00371957	0.2925	0.00272878	1.24824e-05	0.000622815	0.000131779	0.00018372	3.99929e-05	0.00612401	0.000138694	0.00219632	0.0155704	0.000666548	0.0227398	0	0.025	0.0375	0	0	0.0075	0.25	0.25	0.06	0.015	0	0.09	0.12	0	0.125	0.125	0	0	0.5	0	0.5	0	1	0	0.5	1	TRUE	TRUE	TRUE
54	LEP	Unstructured | Structured | Genomics Structured	Leptin	P41159	TRUE	0.295818	0.00781765	0.288	0	0.000986449	0.00200178	0.00088979	0.00156673	0.00237291	0.0522242	0.0109605	0.0148298	0.0500444	0.0395485	0	0	0.025	0	0	0	0.003	0.25	0	0.03	0.015	0.03	0.09	0.12	0	0.125	0	0	0	0.5	0	0	0	1	1	0.5	1	TRUE	TRUE	TRUE
55	CRLF2	Unstructured | Structured | Genomics Structured	Cytokine receptor-like factor 2	Q9HC73	TRUE	0.295324	0.00732377	0.288	0.00408549	7.05089e-05	0.00115759	0.000430253	0.00133197	0.000247956	0.0443991	0.000783432	0.00717088	0.0289397	0.0041326	0.0340457	0	0.025	0	0	0	0.003	0.25	0.25	0.06	0.015	0	0.09	0.12	0	0.125	0	0	0	0.5	0	0.5	0	1	0	0.5	1	TRUE	TRUE	TRUE
56	HSP90AB1	Unstructured | Structured | Mutation	Heat shock protein HSP 90-beta	P08238	FALSE	0.2945	0.00950012	0.285	0.00583836	7.28704e-05	0.00283437	0.000203863	0.000265374	0.000285283	0.00884579	0.000809671	0.00339772	0.0708592	0.00475471	0.048653	0.0675	0.025	0.0375	0	0	0.0075	0.5	0.25	0.09	0.03	0	0.09	0	0.75	0.125	0.125	0	0	0.5	0.5	0.5	0	1	0	1	0	FALSE	FALSE	TRUE
57	CASP1	Unstructured | Structured | Mutation	Caspase-1	P29466	FALSE	0.293106	0.0156058	0.2775	0.0128963	2.63143e-05	0.000710132	0.000698316	0.00112018	0.000154639	0.0373395	0.000292381	0.0116386	0.0177533	0.00257732	0.107469	0.0675	0.025	0.0375	0	0	0.0075	0.4375	0.25	0.0825	0.03	0	0.09	0	0.75	0.125	0.125	0	0	0.5	0.375	0.5	0	1	0	1	0	FALSE	TRUE	TRUE
58	CCL18	Unstructured | Structured	C-C motif chemokine 18	P55774	TRUE	0.292981	0.007981	0.285	0.00552273	0.000709474	0.000799986	0.000120516	0.000495024	0.000333274	0.0165008	0.00788305	0.0020086	0.0199996	0.00555457	0.0460227	0	0	0	0	0	0	0.25	0.25	0.06	0.015	0	0.09	0.12	0	0	0	0	0	0.5	0	0.5	0	1	0	0.5	1	TRUE	TRUE	TRUE
59	IL2	Unstructured | Structured | Genomics Structured	Interleukin-2	P60568	FALSE	0.292939	0.0274394	0.2655	0.0156049	0.000714535	0.00652235	0.00100242	0.000211789	0.0033834	0.00705962	0.00793927	0.016707	0.163059	0.05639	0.130041	0	0.025	0	0	0	0.003	0.5	0.4375	0.1125	0.03	0.03	0.09	0	0	0.125	0	0	0	0.5	0.5	0.5	0.375	1	1	1	0	FALSE	FALSE	TRUE
60	TNFSF15	Unstructured | Structured | Genomics Structured	Tumor necrosis factor ligand superfamily member 15	O95150	TRUE	0.291451	0.00345121	0.288	0.0015867	3.33989e-05	0.00128041	0.000317621	0.0001531	7.99858e-05	0.00510334	0.000371099	0.00529369	0.0320103	0.0013331	0.0132225	0	0.025	0	0	0	0.003	0.25	0.25	0.06	0.015	0	0.09	0.12	0	0.125	0	0	0	0.5	0	0.5	0	1	0	0.5	1	TRUE	TRUE	TRUE
61	EGFR	Unstructured | Structured | Mutation	Epidermal growth factor receptor	P00533	FALSE	0.29115	0.02115	0.27	0.0145089	0.000386281	0.0027293	0.0011297	0.000321511	0.0020743	0.010717	0.00429201	0.0188283	0.0682325	0.0345716	0.120907	0.0225	0.025	0.0375	0	0	0.0075	0.5	0.5	0.12	0.03	0	0.09	0	0.25	0.125	0.125	0	0	0.5	0.5	0.5	0.5	1	0	1	0	FALSE	TRUE	TRUE
62	HMGB1	Unstructured | Structured	High mobility group protein B1	P09429	FALSE	0.290514	0.0130135	0.2775	0.0106947	0.000198707	0.000901071	0.000344653	0.000477163	0.000397263	0.0159054	0.00220785	0.00574421	0.0225268	0.00662105	0.0891223	0.0675	0	0	0	0	0	0.5	0	0.06	0.03	0.03	0.09	0	0.75	0	0	0	0	0.5	0.5	0	0	1	1	1	0	FALSE	TRUE	TRUE
63	HLA-DRB1	Unstructured | Structured | Genomics Structured	HLA class II histocompatibility antigen, DRB1 beta chain	P01911	FALSE	0.290007	0.00650708	0.2835	0.00567662	7.21957e-05	0.000110868	6.64527e-05	0.000540954	3.99929e-05	0.0180318	0.000802174	0.00110754	0.00277169	0.000666548	0.0473052	0.0675	0.05	0	0	0	0.006	0.25	0.5	0.09	0.03	0	0.09	0	0.75	0.25	0	0	0	0.5	0	0.5	0.5	1	0	1	0	FALSE	TRUE	TRUE
64	PPARA	Unstructured | Structured	Peroxisome proliferator-activated receptor alpha	Q07869	FALSE	0.289559	0.0120588	0.2775	0.00821329	2.29407e-05	0.0023072	0.000935969	0.000160755	0.000418592	0.00535851	0.000254896	0.0155995	0.0576801	0.00697654	0.0684441	0.0675	0	0	0	0	0	0.5	0.25	0.09	0.03	0	0.09	0	0.75	0	0	0	0	0.5	0.5	0	0.5	1	0	1	0	FALSE	TRUE	TRUE
65	NRG1	Unstructured | Structured | Genomics Structured	Pro-neuregulin-1, membrane-bound isoform	Q02297	TRUE	0.288363	0.000362675	0.288	0	0	0.000362675	0	0	0	0	0	0	0.00906686	0	0	0	0.025	0	0	0	0.003	0.25	0.25	0.06	0.015	0	0.09	0.12	0	0.125	0	0	0	0.5	0	0.5	0	1	0	0.5	1	TRUE	TRUE	TRUE
66	FLT4	Unstructured | Structured | Mutation	Vascular endothelial growth factor receptor 3	P35916	FALSE	0.288041	0.00304135	0.285	0.00124035	0	0.00161446	8.78527e-05	5.86884e-05	3.99929e-05	0.00195628	0	0.00146421	0.0403616	0.000666548	0.0103363	0.045	0.025	0.0375	0	0	0.0075	0.5	0.4375	0.1125	0.03	0	0.09	0	0.5	0.125	0.125	0	0	0.5	0.5	0.5	0.375	1	0	1	0	FALSE	FALSE	TRUE
67	FOXP3	Unstructured | Structured	Forkhead box protein P3	Q9BZS1	TRUE	0.287695	0.0476951	0.24	0.0367486	0.000900759	0.00303618	0.00125134	0.00375861	0.00199964	0.125287	0.0100084	0.0208556	0.0759044	0.0333274	0.306238	0.045	0	0	0	0	0	0.25	0.25	0.06	0.015	0	0	0.12	0.5	0	0	0	0	0.5	0	0.5	0	0	0	0.5	1	TRUE	TRUE	TRUE
68	CCL11	Unstructured | Structured | Genomics Structured	Eotaxin	P51671	FALSE	0.287164	0.0516638	0.2355	0.0372659	0.00084307	0.00426949	0.0022042	0.00517479	0.00190633	0.172493	0.00936744	0.0367367	0.106737	0.0317721	0.310549	0	0.025	0	0	0	0.003	0.25	0.4375	0.0825	0.03	0.03	0.09	0	0	0.125	0	0	0	0.5	0	0.5	0.375	1	1	1	0	FALSE	TRUE	TRUE
69	RXRA	Structured | Mutation	Retinoic acid receptor RXR-alpha	P19793	FALSE	0.286136	0.00113629	0.285	0.000998766	0	2.60865e-05	0	7.14468e-05	3.99929e-05	0.00238156	0	0	0.000652162	0.000666548	0.00832305	0.0675	0.025	0.0375	0	0	0.0075	0.5	0.25	0.09	0.03	0	0.09	0	0.75	0.125	0.125	0	0	0.5	0.5	0.5	0	1	0	1	0	FALSE	FALSE	TRUE
70	VIP	Unstructured | Structured	VIP peptides	P01282	TRUE	0.284598	0.00709785	0.2775	0.00467649	0	0.000831144	0.0004494	6.63435e-05	0.00107448	0.00221145	0	0.00749	0.0207786	0.0179079	0.0389708	0.0225	0	0	0	0	0	0.25	0	0.03	0.015	0	0.09	0.12	0.25	0	0	0	0	0.5	0	0	0	1	0	0.5	1	TRUE	TRUE	TRUE
71	BRAF	Unstructured	Serine/threonine-protein kinase B-raf	P15056	FALSE	0.284483	0.00698272	0.2775	0.00325563	5.12792e-05	0.00230757	2.25263e-05	0.000193927	0.0011518	0.00646423	0.000569769	0.000375439	0.0576892	0.0191966	0.0271302	0.0675	0	0	0	0	0	0.5	0.25	0.09	0.03	0	0.09	0	0.75	0	0	0	0	0.5	0.5	0.5	0	1	0	1	0	FALSE	FALSE	TRUE
72	IL25	Unstructured | Structured	Interleukin-25	Q9H293	TRUE	0.283932	0.0289325	0.255	0.0192325	0.000184875	0.00405138	0.0017548	0.00284511	0.000863846	0.0948371	0.00205417	0.0292467	0.101284	0.0143974	0.160271	0	0	0	0	0	0	0	0.25	0.03	0.015	0	0.09	0.12	0	0	0	0	0	0	0	0.5	0	1	0	0.5	1	TRUE	TRUE	TRUE
73	FOSB	Unstructured | Structured | Expression	Protein fosB	P53539	TRUE	0.283914	0.0109138	0.273	0.0105636	2.90132e-05	8.91288e-05	0.000113758	3.82751e-05	7.99858e-05	0.00127584	0.000322369	0.00189597	0.00222822	0.0013331	0.0880304	0	0	0	0	0.15	0.018	0.25	0	0.03	0.015	0	0.09	0.12	0	0	0	0.5	0	0.5	0	0	0	1	0	0.5	1	TRUE	TRUE	TRUE
74	EPX	Unstructured | Structured	Eosinophil peroxidase	P11678	TRUE	0.283326	0.013326	0.27	0.0102016	0.000223672	0.000273183	0.00136847	0.00117377	8.53182e-05	0.0391256	0.00248524	0.0228079	0.00682959	0.00142197	0.0850134	0	0	0	0	0	0	0	0	0	0.03	0.03	0.09	0.12	0	0	0	0	0	0	0	0	0	1	1	1	1	TRUE	TRUE	TRUE
75	RAF1	Unstructured | Structured | Genomics Structured | Mutation	RAF proto-oncogene serine/threonine-protein kinase	P04049	FALSE	0.282096	0.00459617	0.2775	0.00315667	2.36154e-05	0.00117715	7.88421e-05	6.12401e-05	9.86491e-05	0.00204134	0.000262393	0.00131404	0.0294288	0.00164415	0.0263056	0.045	0.025	0.0375	0	0	0.0075	0.5	0.375	0.105	0.03	0	0.09	0	0.5	0.125	0.125	0	0	0.5	0.5	0.5	0.25	1	0	1	0	FALSE	FALSE	TRUE
76	HSPA5	Unstructured | Structured	Endoplasmic reticulum chaperone BiP	P11021	TRUE	0.281896	0.00439632	0.2775	0.00370161	4.68934e-05	9.05781e-05	2.81579e-05	0.000449094	7.99858e-05	0.0149698	0.000521038	0.000469298	0.00226445	0.0013331	0.0308468	0.0675	0	0	0	0	0	0.25	0.25	0.06	0.03	0	0	0.12	0.75	0	0	0	0	0.5	0	0.5	0	0	0	1	1	TRUE	TRUE	TRUE
77	PDGFA	Unstructured | Structured | Mutation	Platelet-derived growth factor subunit A	P04085	FALSE	0.281707	0.0192074	0.2625	0.0119848	0.000195333	0.0050231	0.000960748	0.000515438	0.000527906	0.0171813	0.00217037	0.0160125	0.125577	0.00879844	0.0998737	0.0675	0.025	0.0375	0	0	0.0075	0.5	0.1875	0.0825	0.015	0	0.09	0	0.75	0.125	0.125	0	0	0.5	0.5	0	0.375	1	0	0.5	0	FALSE	TRUE	TRUE
78	MUC1	Unstructured | Structured | Genomics Structured | Expression | Mutation	Mucin-1	P15941	FALSE	0.28146	0.00845952	0.273	0.0051037	4.99297e-05	0.00275865	0.000293969	0.000178617	7.46534e-05	0.0059539	0.000554775	0.00489948	0.0689661	0.00124422	0.0425309	0.0675	0.025	0.0375	0	0.15	0.0255	0.25	0.25	0.06	0.03	0	0.09	0	0.75	0.125	0.125	0.5	0	0.5	0	0.5	0	1	0	1	0	FALSE	FALSE	TRUE
79	RAPGEF3	Unstructured | Structured | Mutation	Rap guanine nucleotide exchange factor 3	O95398	TRUE	0.280206	0.00270601	0.2775	0.00200947	0.000156874	7.71725e-05	0.000265811	0.000132687	6.39886e-05	0.0044229	0.00174304	0.00443018	0.00192931	0.00106648	0.0167456	0.045	0.025	0.0375	0	0	0.0075	0	0	0	0.015	0	0.09	0.12	0.5	0.125	0.125	0	0	0	0	0	0	1	0	0.5	1	TRUE	TRUE	TRUE
80	GAPDH	Unstructured | Structured	Glyceraldehyde-3-phosphate dehydrogenase	P04406	TRUE	0.279686	0.00218613	0.2775	0	0.00010998	0.000663394	0.00016219	0.0010666	0.000183967	0.0355533	0.001222	0.00270316	0.0165848	0.00306612	0	0.0675	0	0	0	0	0	0.25	0.25	0.06	0.03	0	0	0.12	0.75	0	0	0	0	0.5	0	0.5	0	0	0	1	1	TRUE	TRUE	TRUE
81	GATA3	Unstructured | Structured | Genomics Structured	Trans-acting T-cell-specific transcription factor GATA-3	P23771	TRUE	0.279193	0.0181925	0.261	0.0148617	0.000144391	0.000415572	0.000905558	0.00168665	0.000178635	0.0562218	0.00160435	0.0150926	0.0103893	0.00297725	0.123848	0	0.05	0	0	0	0.006	0.25	0	0.03	0.015	0	0.09	0.12	0	0.25	0	0	0	0.5	0	0	0	1	0	0.5	1	TRUE	TRUE	TRUE
82	EEF2	Unstructured	Elongation factor 2	P13639	FALSE	0.278337	0.000836745	0.2775	0.000542548	0	0.000294198	0	0	0	0	0	0	0.00735494	0	0.00452123	0.0675	0	0	0	0	0	0.25	0.5	0.09	0.03	0	0.09	0	0.75	0	0	0	0	0.5	0	0.5	0.5	1	0	1	0	FALSE	FALSE	FALSE
83	CTSS	Unstructured | Structured | Genomics Structured	Cathepsin S	P25774	FALSE	0.276885	0.00388493	0.273	0.00174537	0	0.00202243	0.000117137	0	0	0	0	0.00195228	0.0505607	0	0.0145447	0.0675	0.025	0	0	0	0.003	0.4375	0.25	0.0825	0.03	0	0.09	0	0.75	0.125	0	0	0	0.5	0.375	0.5	0	1	0	1	0	FALSE	FALSE	FALSE
84	ANXA1	Unstructured | Structured | Expression | Mutation	Annexin A1	P04083	FALSE	0.276878	0.00387847	0.273	0.00327644	2.2266e-05	0.000201808	0.000164442	0.000173514	3.99929e-05	0.00578379	0.000247399	0.0027407	0.0050452	0.000666548	0.0273037	0.0675	0.025	0.0375	0	0.15	0.0255	0.5	0	0.06	0.03	0	0.09	0	0.75	0.125	0.125	0.5	0	0.5	0.5	0	0	1	0	1	0	FALSE	FALSE	TRUE
85	CD40	Unstructured | Structured | Genomics Structured	Tumor necrosis factor receptor superfamily member 5	P25942	FALSE	0.276813	0.026313	0.2505	0.0157946	1.65308e-05	0.00849296	0.000460663	0.00150293	4.53253e-05	0.0500978	0.000183675	0.00767772	0.212324	0.000755421	0.131622	0.045	0.025	0	0	0	0.003	0.25	0.4375	0.0825	0.03	0	0.09	0	0.5	0.125	0	0	0	0.5	0	0.5	0.375	1	0	1	0	FALSE	FALSE	FALSE
86	TBX21	Unstructured | Structured | Genomics Structured	T-box transcription factor TBX21	Q9UL17	TRUE	0.276331	0.0186309	0.2577	0.0157417	0.0001535	0.000604699	0.000478684	0.00120439	0.00044792	0.0401463	0.00170556	0.00797807	0.0151175	0.00746534	0.131181	0.0225	0.025	0	0.06	0	0.0102	0	0	0	0.015	0	0.09	0.12	0.25	0.125	0	0	0.3	0	0	0	0	1	0	0.5	1	TRUE	TRUE	TRUE
87	MUC5B	Unstructured | Structured | Mutation	Mucin-5B	Q9HC84	TRUE	0.274912	0.00941167	0.2655	0.00648498	0.000185212	0.000262676	0.00110717	0.000923705	0.00044792	0.0307902	0.00205791	0.0184528	0.00656691	0.00746534	0.0540415	0	0.05	0.0375	0	0	0.0105	0	0.25	0.03	0.015	0	0.09	0.12	0	0.25	0.125	0	0	0	0	0.5	0	1	0	0.5	1	TRUE	TRUE	TRUE
88	PTK2	Structured | Expression | Mutation	Focal adhesion kinase 1	Q05397	FALSE	0.27383	0.000829948	0.273	0.000672896	0	7.10132e-05	6.30737e-05	2.2965e-05	0	0.000765501	0	0.00105123	0.00177533	0	0.00560747	0.045	0.025	0.0375	0	0.15	0.0255	0.4375	0.25	0.0825	0.03	0	0.09	0	0.5	0.125	0.125	0.5	0	0.5	0.375	0	0.5	1	0	1	0	FALSE	FALSE	FALSE
89	GC	Unstructured | Structured | Genomics Structured | Mutation	Vitamin D-binding protein	P02774	TRUE	0.273637	0.00363705	0.27	0.00314302	1.1133e-05	0.000265575	0	0.000147997	6.9321e-05	0.00493323	0.0001237	0	0.00663937	0.00115535	0.0261919	0.0225	0.025	0.0375	0	0	0.0075	0.25	0.25	0.06	0.03	0.03	0	0.12	0.25	0.125	0.125	0	0	0.5	0	0.5	0	0	1	1	1	TRUE	TRUE	TRUE
90	S1PR1	Unstructured | Structured | Genomics Structured	Sphingosine 1-phosphate receptor 1	P21453	FALSE	0.273143	0.00764278	0.2655	0.00311027	1.51813e-05	0.00294813	8.67264e-05	0.000117377	0.00136509	0.00391256	0.000168681	0.00144544	0.0737034	0.0227515	0.0259189	0.0225	0.025	0	0	0	0.003	0.5	0.5	0.12	0.03	0	0.09	0	0.25	0.125	0	0	0	0.5	0.5	0.5	0.5	1	0	1	0	FALSE	FALSE	TRUE
91	IL1B	Unstructured | Structured | Genomics Structured	Interleukin-1 beta	P01584	FALSE	0.272541	0.0295409	0.243	0.020163	0.000913916	0.00364559	0.00168272	0.00219189	0.000943832	0.0730629	0.0101546	0.0280453	0.0911397	0.0157305	0.168025	0	0.025	0	0	0	0.003	0.5	0.5	0.12	0.03	0	0.09	0	0	0.125	0	0	0	0.5	0.5	0.5	0.5	1	0	1	0	FALSE	FALSE	TRUE
92	IFNGR1	Unstructured | Structured | Genomics Structured | Mutation	Interferon gamma receptor 1	P15260	FALSE	0.272489	0.00248858	0.27	0.00210502	0	0.000179345	2.36526e-05	0.000135239	4.53253e-05	0.00450795	0	0.000394211	0.00448361	0.000755421	0.0175418	0.09	0.025	0.0375	0	0	0.0075	0.25	0.1875	0.0525	0.03	0	0.09	0	1	0.125	0.125	0	0	0.5	0	0	0.375	1	0	1	0	FALSE	FALSE	TRUE
93	CD44	Unstructured | Structured | Mutation	CD44 antigen	P16070	FALSE	0.271648	0.0166481	0.255	0.0120316	8.19792e-05	0.00307784	0.000905558	0.000551161	0	0.018372	0.00091088	0.0150926	0.0769461	0	0.100263	0.0675	0.025	0.0375	0	0	0.0075	0.5	0	0.06	0.03	0	0.09	0	0.75	0.125	0.125	0	0	0.5	0.5	0	0	1	0	1	0	FALSE	FALSE	FALSE
94	EIF4E	Unstructured | Structured	Eukaryotic translation initiation factor 4E	P06730	FALSE	0.271412	0.00141176	0.27	0.00110659	2.36154e-05	0.000132244	0	0	0.000149307	0	0.000262393	0	0.0033061	0.00248845	0.00922161	0.0675	0	0	0	0	0	0.4375	0.25	0.0825	0.03	0	0.09	0	0.75	0	0	0	0	0.5	0.375	0.5	0	1	0	1	0	FALSE	FALSE	TRUE
95	TLR4	Unstructured | Structured | Genomics Structured | Mutation	Toll-like receptor 4	O00206	FALSE	0.269094	0.0590937	0.21	0.0476852	0.00056036	0.00354233	0.00240694	0.00413371	0.000765197	0.13779	0.00622622	0.0401156	0.0885582	0.0127533	0.397377	0	0.025	0.0375	0	0	0.0075	0.4375	0.25	0.0825	0.03	0	0.09	0	0	0.125	0.125	0	0	0.5	0.375	0.5	0	1	0	1	0	FALSE	TRUE	TRUE
96	CCL20	Unstructured | Structured | Genomics Structured	C-C motif chemokine 20	P78556	TRUE	0.268587	0.0105871	0.258	0.00840949	6.37616e-05	0.000889477	0.000328884	0.000780811	0.000114646	0.026027	0.000708462	0.00548141	0.0222369	0.00191077	0.0700791	0	0.025	0	0	0	0.003	0.25	0	0.03	0.015	0	0.09	0.12	0	0.125	0	0	0	0.5	0	0	0	1	0	0.5	1	TRUE	TRUE	TRUE
97	CCR2	Unstructured | Structured	C-C chemokine receptor type 2	P41597	FALSE	0.268202	0.0207018	0.2475	0.0088118	3.03627e-05	0.00630387	0.000327758	0.000484818	0.00474316	0.0161606	0.000337363	0.00546263	0.157597	0.0790526	0.0734316	0.0225	0	0	0	0	0	0.4375	0.4375	0.105	0.03	0	0.09	0	0.25	0	0	0	0	0.5	0.375	0.5	0.375	1	0	1	0	FALSE	TRUE	TRUE
98	BTK	Unstructured | Structured | Mutation	Tyrosine-protein kinase BTK	Q06187	FALSE	0.267944	0.0054435	0.2625	0.00180167	0	0.00250974	6.42e-05	0.000265374	0.000802524	0.00884579	0	0.00107	0.0627434	0.0133754	0.0150139	0.045	0.025	0.0375	0	0	0.0075	0.5	0.25	0.09	0.03	0	0.09	0	0.5	0.125	0.125	0	0	0.5	0.5	0.5	0	1	0	1	0	FALSE	FALSE	TRUE
99	PLA2G4A	Unstructured | Structured | Mutation	Cytosolic phospholipase A2	P47712	FALSE	0.267078	0.00457775	0.2625	0	0	0.00179055	0.00218505	0.000306201	0.000295947	0.0102067	0	0.0364176	0.0447637	0.00493246	0	0.045	0.025	0.0375	0	0	0.0075	0.5	0.25	0.09	0.03	0	0.09	0	0.5	0.125	0.125	0	0	0.5	0.5	0.5	0	1	0	1	0	FALSE	TRUE	TRUE
100	KITLG	Unstructured | Structured	Kit ligand	P21583	TRUE	0.267067	0.0120674	0.255	0.00822284	0.000181501	0.00179779	0.000923579	0.000643021	0.000298614	0.021434	0.00201668	0.015393	0.0449448	0.00497689	0.0685237	0	0	0	0	0	0	0.25	0	0.03	0.015	0	0.09	0.12	0	0	0	0	0	0.5	0	0	0	1	0	0.5	1	TRUE	TRUE	TRUE
101	TNFRSF1A	Unstructured | Structured | Genomics Structured	Tumor necrosis factor receptor superfamily member 1A	P19438	FALSE	0.267022	0.0090217	0.258	0.00660509	0	0.00172678	0.000318748	0.000227099	0.000143974	0.00756996	0	0.00531246	0.0431695	0.00239957	0.0550425	0.045	0.025	0	0	0	0.003	0.25	0.5	0.09	0.03	0	0.09	0	0.5	0.125	0	0	0	0.5	0	0.5	0.5	1	0	1	0	FALSE	FALSE	TRUE
102	CCR8	Unstructured | Structured | Mutation	C-C chemokine receptor type 8	P51685	TRUE	0.266934	0.0044341	0.2625	0.00240734	0	0.00130541	0.000114884	0.000566471	3.99929e-05	0.0188824	0	0.00191474	0.0326353	0.000666548	0.0200612	0	0.025	0.0375	0	0	0.0075	0	0.25	0.03	0.015	0	0.09	0.12	0	0.125	0.125	0	0	0	0	0.5	0	1	0	0.5	1	TRUE	TRUE	TRUE
103	CLDN1	Unstructured | Structured | Mutation	Claudin-1	O95832	TRUE	0.266721	0.00422069	0.2625	0.00350848	1.95671e-05	4.49267e-05	6.42e-05	0.000364889	0.000218628	0.012163	0.000217412	0.00107	0.00112317	0.0036438	0.0292373	0	0.025	0.0375	0	0	0.0075	0	0.25	0.03	0.015	0	0.09	0.12	0	0.125	0.125	0	0	0	0	0.5	0	1	0	0.5	1	TRUE	TRUE	TRUE
104	SOD1	Unstructured | Structured | Genomics Structured	Superoxide dismutase [Cu-Zn]	P00441	FALSE	0.266422	0.0384222	0.228	0.0348012	0.000139668	0.00211989	0.000484316	0.000477163	0.000399929	0.0159054	0.00155187	0.00807193	0.0529972	0.00666548	0.29001	0.045	0.025	0	0	0	0.003	0.25	0.25	0.06	0.03	0	0.09	0	0.5	0.125	0	0	0	0.5	0	0.5	0	1	0	1	0	FALSE	FALSE	TRUE
105	FGFR2	Unstructured | Structured | Genomics Structured | Mutation	Fibroblast growth factor receptor 2	P21802	FALSE	0.266019	0.00351931	0.2625	0.00127379	2.02418e-05	0.00186808	0.000134032	1.78617e-05	0.000205297	0.00059539	0.000224909	0.00223386	0.0467021	0.00342161	0.0106149	0.045	0.025	0.0375	0	0	0.0075	0.5	0.25	0.09	0.03	0	0.09	0	0.5	0.125	0.125	0	0	0.5	0.5	0.5	0	1	0	1	0	FALSE	FALSE	TRUE
106	CASP8	Unstructured | Structured | Genomics Structured | Mutation	Caspase-8	Q14790	FALSE	0.265889	0.0108891	0.255	0.0089186	6.27495e-05	0.00134961	0	0.000158204	0.000399929	0.00527345	0.000697217	0	0.0337403	0.00666548	0.0743217	0.0675	0.025	0.0375	0	0	0.0075	0.25	0.25	0.06	0.03	0	0.09	0	0.75	0.125	0.125	0	0	0.5	0	0.5	0	1	0	1	0	FALSE	FALSE	TRUE
107	MTOR	Unstructured | Structured	Serine/threonine-protein kinase mTOR	P42345	FALSE	0.2656	0.0330997	0.2325	0.0287131	0.000110992	0.0021717	0.000416737	0.00096198	0.000725204	0.032066	0.00123325	0.00694562	0.0542925	0.0120867	0.239276	0.0225	0	0	0	0	0	0.5	0.25	0.09	0.03	0	0.09	0	0.25	0	0	0	0	0.5	0.5	0.5	0	1	0	1	0	FALSE	FALSE	TRUE
108	TGFB1	Unstructured | Structured | Genomics Structured	Transforming growth factor beta-1 proprotein	P01137	FALSE	0.265527	0.0225273	0.243	0.017093	0.000412595	0.00194054	0.00128625	0.001531	0.000263953	0.0510334	0.00458439	0.0214376	0.0485136	0.00439922	0.142442	0	0.025	0	0	0	0.003	0.5	0.5	0.12	0.03	0	0.09	0	0	0.125	0	0	0	0.5	0.5	0.5	0.5	1	0	1	0	FALSE	TRUE	TRUE
109	PARP1	Unstructured | Structured | Genomics Structured | Mutation	Poly [ADP-ribose] polymerase 1	P09874	FALSE	0.265009	0.0100094	0.255	0.00803415	1.1133e-05	0.000605424	0.000295095	0.000242409	0.000821187	0.00808029	0.0001237	0.00491825	0.0151356	0.0136865	0.0669512	0.0675	0.025	0.0375	0	0	0.0075	0.5	0	0.06	0.03	0	0.09	0	0.75	0.125	0.125	0	0	0.5	0.5	0	0	1	0	1	0	FALSE	FALSE	TRUE
110	SMAD3	Unstructured | Structured | Genomics Structured | Mutation	Mothers against decapentaplegic homolog 3	P84022	FALSE	0.264902	0.00990244	0.255	0.00867019	0	0.000262314	0.000331137	0.000558816	7.99858e-05	0.0186272	0	0.00551895	0.00655785	0.0013331	0.0722516	0.0675	0.15	0.0375	0	0	0.0225	0.25	0.25	0.06	0.015	0	0.09	0	0.75	0.75	0.125	0	0	0.5	0	0.5	0	1	0	0.5	0	FALSE	FALSE	TRUE
111	TLR6	Unstructured | Structured | Genomics Structured	Toll-like receptor 6	Q9Y2C9	TRUE	0.26489	0.00688984	0.258	0	0.000266517	0.0025851	0.00150701	0.00223526	0.000295947	0.0745088	0.0029613	0.0251169	0.0646275	0.00493246	0	0	0.025	0	0	0	0.003	0.25	0	0.03	0.015	0	0.09	0.12	0	0.125	0	0	0	0.5	0	0	0	1	0	0.5	1	TRUE	TRUE	TRUE
112	STAT3	Unstructured | Structured | Genomics Structured | Mutation	Signal transducer and activator of transcription 3	P40763	FALSE	0.264599	0.0320986	0.2325	0.027644	2.96879e-05	0.0013507	0.000861632	0.00190865	0.000303946	0.0636217	0.000329866	0.0143605	0.0337675	0.00506577	0.230367	0.045	0.025	0.0375	0	0	0.0075	0.25	0.25	0.06	0.03	0	0.09	0	0.5	0.125	0.125	0	0	0.5	0	0.5	0	1	0	1	0	FALSE	FALSE	TRUE
113	EP300	Unstructured | Structured | Expression | Mutation	Histone acetyltransferase p300	Q09472	FALSE	0.26448	0.00648023	0.258	0.00577148	0	0.000405427	9.46106e-05	0.000102067	0.000106648	0.00340223	0	0.00157684	0.0101357	0.00177746	0.0480957	0.0675	0.025	0.0375	0	0.15	0.0255	0.25	0.25	0.06	0.015	0	0.09	0	0.75	0.125	0.125	0.5	0	0.5	0	0.5	0	1	0	0.5	0	FALSE	FALSE	TRUE
114	POLA1	Mutation	DNA polymerase alpha catalytic subunit	P09884	TRUE	0.264137	0.00163687	0.2625	0.00142325	2.15912e-05	1.48548e-05	0	9.18602e-05	8.53182e-05	0.00306201	0.000239903	0	0.00037137	0.00142197	0.0118604	0.045	0.025	0.0375	0	0	0.0075	0.25	0.25	0.06	0.03	0	0	0.12	0.5	0.125	0.125	0	0	0.5	0	0.5	0	0	0	1	1	TRUE	TRUE	TRUE
115	ALOX5AP	Unstructured | Structured | Genomics Structured	Arachidonate 5-lipoxygenase-activating protein	P20292	FALSE	0.264092	0.0135925	0.2505	0.00712751	0.000262806	0.00451622	0.00031199	0.000278132	0.00109581	0.00927107	0.00292006	0.00519983	0.112906	0.0182634	0.0593959	0.0675	0.025	0	0	0	0.003	0.5	0	0.06	0.03	0	0.09	0	0.75	0.125	0	0	0	0.5	0.5	0	0	1	0	1	0	FALSE	FALSE	TRUE
116	TLR8	Unstructured | Structured | Genomics Structured | Mutation	Toll-like receptor 8	Q9NR97	FALSE	0.263644	0.00864396	0.255	0.00481059	0	0.00274633	0.0001712	0.000326614	0.000589229	0.0108871	0	0.00285333	0.0686582	0.00982048	0.0400883	0.045	0.025	0.0375	0	0	0.0075	0.4375	0.25	0.0825	0.03	0	0.09	0	0.5	0.125	0.125	0	0	0.5	0.375	0.5	0	1	0	1	0	FALSE	FALSE	TRUE
117	DUSP1	Unstructured | Structured | Genomics Structured	Dual specificity protein phosphatase 1	P28562	TRUE	0.263147	0.00514729	0.258	0.00423938	0.000130897	2.10141e-05	0.000126147	0.000520541	0.000109314	0.0173514	0.00145441	0.00210246	0.000525353	0.0018219	0.0353282	0	0.025	0	0	0	0.003	0.25	0	0.03	0.015	0	0.09	0.12	0	0.125	0	0	0	0.5	0	0	0	1	0	0.5	1	TRUE	TRUE	TRUE
118	RET	Structured | Mutation	Proto-oncogene tyrosine-protein kinase receptor Ret	P07949	FALSE	0.262859	0.000359008	0.2625	0.000272639	0	4.6376e-05	0	0	3.99929e-05	0	0	0	0.0011594	0.000666548	0.00227199	0.045	0.025	0.0375	0	0	0.0075	0.5	0.25	0.09	0.03	0	0.09	0	0.5	0.125	0.125	0	0	0.5	0.5	0.5	0	1	0	1	0	FALSE	FALSE	TRUE
119	NTF3	Unstructured | Structured	Neurotrophin-3	P20783	TRUE	0.262574	0.00757449	0.255	0.00287073	6.91594e-05	0.00393689	0.000239905	7.65501e-05	0.000381266	0.00255167	0.000768438	0.00399842	0.0984221	0.00635443	0.0239227	0	0	0	0	0	0	0.25	0	0.03	0.015	0	0.09	0.12	0	0	0	0	0	0.5	0	0	0	1	0	0.5	1	TRUE	TRUE	TRUE
120	HLA-B	Unstructured | Structured | Genomics Structured | Mutation	HLA class I histocompatibility antigen, B alpha chain	P01889	FALSE	0.26254	0.00453975	0.258	0.00393774	0	0.000223547	1.46421e-05	0.000329166	3.46605e-05	0.0109722	0	0.000244035	0.00558867	0.000577675	0.0328145	0.0675	0.05	0.0375	0	0	0.0105	0.25	0.25	0.06	0.03	0	0.09	0	0.75	0.25	0.125	0	0	0.5	0	0.5	0	1	0	1	0	FALSE	FALSE	FALSE
121	NFE2L2	Unstructured | Structured | Mutation	Nuclear factor erythroid 2-related factor 2	Q16236	TRUE	0.261084	0.0210836	0.24	0.0169012	0.00020343	0.0016728	0.00107901	0.000637918	0.000589229	0.0212639	0.00226033	0.0179835	0.0418199	0.00982048	0.140844	0.0675	0.025	0.0375	0	0	0.0075	0.25	0	0.03	0.015	0	0	0.12	0.75	0.125	0.125	0	0	0.5	0	0	0	0	0	0.5	1	TRUE	TRUE	TRUE
122	TAB2	Unstructured | Structured | Expression | Mutation	TGF-beta-activated kinase 1 and MAP3K7-binding protein 2	Q9NYJ8	FALSE	0.260833	0.00283317	0.258	0.002724	0	1.30432e-05	0	5.61368e-05	3.99929e-05	0.00187123	0	0	0.000326081	0.000666548	0.0227	0.0675	0.025	0.0375	0	0.15	0.0255	0.25	0.25	0.06	0.015	0	0.09	0	0.75	0.125	0.125	0.5	0	0.5	0	0.5	0	1	0	0.5	0	FALSE	FALSE	TRUE
123	NOS2	Unstructured | Structured | Genomics Structured | Mutation	Nitric oxide synthase, inducible	P35228	FALSE	0.260523	0.0430226	0.2175	0.0366687	0.000343435	0.00204054	0.0020071	0.00165348	0.000309278	0.0551161	0.00381595	0.0334516	0.0510136	0.00515464	0.305573	0	0.025	0.0375	0	0	0.0075	0.5	0	0.06	0.03	0.03	0.09	0	0	0.125	0.125	0	0	0.5	0.5	0	0	1	1	1	0	FALSE	FALSE	TRUE
124	MYD88	Unstructured | Structured | Mutation	Myeloid differentiation primary response protein MyD88	Q99836	FALSE	0.260381	0.0203814	0.24	0.0164252	6.27495e-05	0.00153512	0.000790674	0.00101046	0.000557234	0.0336821	0.000697217	0.0131779	0.0383779	0.00928724	0.136877	0.0675	0.025	0.0375	0	0	0.0075	0.25	0.25	0.06	0.015	0	0.09	0	0.75	0.125	0.125	0	0	0.5	0	0.5	0	1	0	0.5	0	FALSE	FALSE	TRUE
125	CASP3	Unstructured | Structured | Expression | Mutation	Caspase-3	P42574	FALSE	0.259747	0.00174652	0.258	0	0.000161259	0.000652887	7.99685e-05	0.000492473	0.000359936	0.0164158	0.00179177	0.00133281	0.0163222	0.00599893	0	0.0225	0.025	0.0375	0	0.15	0.0255	0.5	0.25	0.09	0.03	0	0.09	0	0.25	0.125	0.125	0.5	0	0.5	0.5	0.5	0	1	0	1	0	FALSE	FALSE	TRUE
126	AKT1	Unstructured | Structured	RAC-alpha serine/threonine-protein kinase	P31749	FALSE	0.25905	0.0115501	0.2475	0.0103596	0	0.000705784	0.000286084	8.93085e-05	0.000109314	0.00297695	0	0.00476807	0.0176446	0.0018219	0.08633	0.0675	0	0	0	0	0	0.25	0.25	0.06	0.03	0	0.09	0	0.75	0	0	0	0	0.5	0	0.5	0	1	0	1	0	FALSE	FALSE	TRUE
127	FGFR1	Unstructured	Fibroblast growth factor receptor 1	P11362	FALSE	0.259022	0.00402241	0.255	0.00204599	0	0.00183294	1.46421e-05	9.95152e-05	2.93281e-05	0.00331717	0	0.000244035	0.0458234	0.000488802	0.0170499	0.045	0	0	0	0	0	0.5	0.25	0.09	0.03	0	0.09	0	0.5	0	0	0	0	0.5	0.5	0.5	0	1	0	1	0	FALSE	FALSE	FALSE
128	SOCS3	Unstructured | Structured | Genomics Structured	Suppressor of cytokine signaling 3	O14543	TRUE	0.258277	0.00777705	0.2505	0.00656892	1.1133e-05	0.000607598	0.000132905	0.000403164	5.33239e-05	0.0134388	0.0001237	0.00221509	0.0151899	0.000888731	0.054741	0.0225	0.025	0	0	0	0.003	0	0	0	0.015	0	0.09	0.12	0.25	0.125	0	0	0	0	0	0	0	1	0	0.5	1	TRUE	TRUE	TRUE
129	IL5	Unstructured | Structured | Genomics Structured	Interleukin-5	P05113	FALSE	0.258077	0.0450772	0.213	0.0289942	0.0029968	0.00243583	0.00440615	0.0013677	0.00487647	0.0455899	0.0332977	0.0734358	0.0608956	0.0812744	0.241619	0	0.025	0	0	0	0.003	0.25	0.25	0.06	0.03	0.03	0.09	0	0	0.125	0	0	0	0.5	0	0	0.5	1	1	1	0	FALSE	TRUE	TRUE
130	TPT1	Unstructured | Structured	Translationally-controlled tumor protein	P13693	TRUE	0.257669	0.00266927	0.255	0.00176482	0	0.00023188	0.00037619	0.00016841	0.000127977	0.00561368	0	0.00626983	0.005797	0.00213295	0.0147068	0.045	0	0	0	0	0	0.25	0	0.03	0.03	0.03	0	0.12	0.5	0	0	0	0	0.5	0	0	0	0	1	1	1	TRUE	TRUE	TRUE
131	ROCK1	Unstructured | Structured | Mutation	Rho-associated protein kinase 1	Q13464	FALSE	0.257667	0.00266691	0.255	0.00153039	0	0.00094165	0.000114884	0	7.99858e-05	0	0	0.00191474	0.0235412	0.0013331	0.0127533	0.0675	0.025	0.0375	0	0	0.0075	0.25	0.25	0.06	0.03	0	0.09	0	0.75	0.125	0.125	0	0	0.5	0	0.5	0	1	0	1	0	FALSE	FALSE	TRUE
132	CDK6	Unstructured	Cyclin-dependent kinase 6	Q00534	FALSE	0.257078	0.00207834	0.255	0.00143451	0	0.000643829	0	0	0	0	0	0	0.0160957	0	0.0119543	0.045	0	0	0	0	0	0.5	0.25	0.09	0.03	0	0.09	0	0.5	0	0	0	0	0.5	0.5	0.5	0	1	0	1	0	FALSE	FALSE	FALSE
133	CXCL8	Unstructured | Structured | Genomics Structured	Interleukin-8	P10145	FALSE	0.257053	0.0440527	0.213	0.0376491	0.00096587	0.00240249	0.000999043	0.001679	0.00035727	0.0559667	0.0107319	0.0166507	0.0600623	0.0059545	0.313742	0	0.025	0	0	0	0.003	0.5	0	0.06	0.03	0.03	0.09	0	0	0.125	0	0	0	0.5	0.5	0	0	1	1	1	0	FALSE	FALSE	TRUE
134	VIM	Unstructured | Structured	Vimentin	P08670	FALSE	0.256997	0.00949702	0.2475	0.00847637	0	0.00022717	0.000141916	0.000571574	7.99858e-05	0.0190525	0	0.00236526	0.00567924	0.0013331	0.0706364	0.0675	0	0	0	0	0	0.25	0.25	0.06	0.03	0	0.09	0	0.75	0	0	0	0	0.5	0	0.5	0	1	0	1	0	FALSE	FALSE	TRUE
135	TSLP	Unstructured | Structured | Genomics Structured	Thymic stromal lymphopoietin	Q969D9	FALSE	0.256933	0.049933	0.207	0.029328	0.00127152	0.00384087	0.0038092	0.00718295	0.00450053	0.239432	0.014128	0.0634867	0.0960218	0.0750089	0.2444	0	0.1	0	0	0	0.012	0.25	0.25	0.06	0.015	0.03	0.09	0	0	0.5	0	0	0	0.5	0	0.5	0	1	1	0.5	0	FALSE	TRUE	TRUE
136	BMPR2	Unstructured | Structured | Mutation	Bone morphogenetic protein receptor type-2	Q13873	FALSE	0.2569	0.00189984	0.255	0.00127345	0.00014844	0.000357965	0	0	0.000119979	0	0.00164933	0	0.00894911	0.00199964	0.0106121	0.0675	0.025	0.0375	0	0	0.0075	0.25	0.25	0.06	0.03	0	0.09	0	0.75	0.125	0.125	0	0	0.5	0	0.5	0	1	0	1	0	FALSE	FALSE	TRUE
137	PRKCD	Structured | Mutation	Protein kinase C delta type	Q05655	FALSE	0.256829	0.00182864	0.255	0.00153893	0	0.000175721	0	7.39985e-05	3.99929e-05	0.00246662	0	0	0.00439304	0.000666548	0.0128244	0.0675	0.025	0.0375	0	0	0.0075	0.5	0	0.06	0.03	0	0.09	0	0.75	0.125	0.125	0	0	0.5	0.5	0	0	1	0	1	0	FALSE	FALSE	TRUE
138	MAPK1	Unstructured | Structured	Mitogen-activated protein kinase 1	P28482	FALSE	0.256395	0.00889513	0.2475	0.00705654	0	0.00143077	0.000200484	0.000132687	7.46534e-05	0.0044229	0	0.00334141	0.0357693	0.00124422	0.0588045	0.0675	0	0	0	0	0	0.25	0.25	0.06	0.03	0	0.09	0	0.75	0	0	0	0	0.5	0	0.5	0	1	0	1	0	FALSE	FALSE	TRUE
139	MAP2K2	Unstructured	Dual specificity mitogen-activated protein kinase kinase 2	P36507	FALSE	0.256134	0.00113435	0.255	0.000701559	0	0.000340936	0	9.18602e-05	0	0.00306201	0	0	0.0085234	0	0.00584632	0.045	0	0	0	0	0	0.5	0.25	0.09	0.03	0	0.09	0	0.5	0	0	0	0	0.5	0.5	0.5	0	1	0	1	0	FALSE	FALSE	FALSE
140	FLNA	Unstructured | Mutation	Filamin-A	P21333	FALSE	0.256117	0.00111658	0.255	0.000952701	0	8.47811e-05	0	7.91018e-05	0	0.00263673	0	0	0.00211953	0	0.00793917	0.0675	0.025	0.0375	0	0	0.0075	0.25	0.25	0.06	0.03	0	0.09	0	0.75	0.125	0.125	0	0	0.5	0	0.5	0	1	0	1	0	FALSE	FALSE	FALSE
141	IQGAP1	Unstructured | Structured | Genomics Structured | Mutation	Ras GTPase-activating-like protein IQGAP1	P46940	FALSE	0.255826	0.000825917	0.255	0.000705654	0	3.80428e-05	8.22211e-05	0	0	0	0	0.00137035	0.00095107	0	0.00588045	0.0675	0.025	0.0375	0	0	0.0075	0.25	0.25	0.06	0.03	0	0.09	0	0.75	0.125	0.125	0	0	0.5	0	0.5	0	1	0	1	0	FALSE	FALSE	FALSE
142	PEBP1	Unstructured | Structured	Phosphatidylethanolamine-binding protein 1	P30086	FALSE	0.255766	0.000765833	0.255	0.000597144	0	1.37679e-05	8.56e-05	0	6.9321e-05	0	0	0.00142667	0.000344197	0.00115535	0.0049762	0.045	0	0	0	0	0	0.5	0.25	0.09	0.03	0	0.09	0	0.5	0	0	0	0	0.5	0.5	0.5	0	1	0	1	0	FALSE	TRUE	TRUE
143	EEA1	Mutation	Early endosome antigen 1	Q15075	FALSE	0.255662	0.000662336	0.255	0.000622736	0	2.17387e-05	0	1.78617e-05	0	0.00059539	0	0	0.000543468	0	0.00518947	0.0675	0.025	0.0375	0	0	0.0075	0.25	0.25	0.06	0.03	0	0.09	0	0.75	0.125	0.125	0	0	0.5	0	0.5	0	1	0	1	0	FALSE	FALSE	FALSE
144	HIF1A	Unstructured | Structured | Expression | Mutation	Hypoxia-inducible factor 1-alpha	Q16665	FALSE	0.255559	0.00505904	0.2505	0.00436768	2.59769e-05	0.000359414	6.42e-05	0.00013779	0.000103982	0.00459301	0.000288633	0.00107	0.00898534	0.00173303	0.0363973	0.045	0.025	0.0375	0	0.15	0.0255	0.25	0.25	0.06	0.03	0	0.09	0	0.5	0.125	0.125	0.5	0	0.5	0	0.5	0	1	0	1	0	FALSE	FALSE	TRUE
145	MAP3K11	Unstructured | Structured | Mutation	Mitogen-activated protein kinase kinase kinase 11	Q16584	FALSE	0.255473	0.000472783	0.255	0.000310515	0	4.96368e-05	0.000112632	0	0	0	0	0.00187719	0.00124092	0	0.00258762	0.0675	0.025	0.0375	0	0	0.0075	0.25	0.25	0.06	0.03	0	0.09	0	0.75	0.125	0.125	0	0	0.5	0	0.5	0	1	0	1	0	FALSE	FALSE	FALSE
146	HNRNPA2B1	Mutation	Heterogeneous nuclear ribonucleoproteins A2/B1	P22626	FALSE	0.255414	0.000414092	0.255	0.000405034	0	9.05781e-06	0	0	0	0	0	0	0.000226445	0	0.00337529	0.0675	0.025	0.0375	0	0	0.0075	0.25	0.25	0.06	0.03	0	0.09	0	0.75	0.125	0.125	0	0	0.5	0	0.5	0	1	0	1	0	FALSE	FALSE	FALSE
147	PTPN12	Unstructured | Genomics Structured | Mutation	Tyrosine-protein phosphatase non-receptor type 12	Q05209	FALSE	0.255258	0.000257832	0.255	0.00018392	0	7.39117e-05	0	0	0	0	0	0	0.00184779	0	0.00153267	0.0675	0.025	0.0375	0	0	0.0075	0.25	0.25	0.06	0.03	0	0.09	0	0.75	0.125	0.125	0	0	0.5	0	0.5	0	1	0	1	0	FALSE	FALSE	FALSE
148	YWHAB	Unstructured | Structured | Mutation	14-3-3 protein beta/alpha	P31946	FALSE	0.255213	0.000213266	0.255	0.000213266	0	0	0	0	0	0	0	0	0	0	0.00177721	0.0675	0.025	0.0375	0	0	0.0075	0.25	0.25	0.06	0.03	0	0.09	0	0.75	0.125	0.125	0	0	0.5	0	0.5	0	1	0	1	0	FALSE	FALSE	FALSE
149	PSMA6	Unstructured | Structured | Genomics Structured	Proteasome subunit alpha type-6	P60900	FALSE	0.25403	0.00353039	0.2505	0.00280999	0	0.00052644	7.65895e-05	0.000117377	0	0.00391256	0	0.00127649	0.013161	0	0.0234166	0.0675	0.025	0	0	0	0.003	0.25	0.25	0.06	0.03	0	0.09	0	0.75	0.125	0	0	0	0.5	0	0.5	0	1	0	1	0	FALSE	FALSE	FALSE
150	IL4	Unstructured | Structured | Genomics Structured	Interleukin-4	P05112	FALSE	0.253631	0.0481315	0.2055	0.0350141	0.00143683	0.00273691	0.00472039	0.00118908	0.00303413	0.039636	0.0159648	0.0786732	0.0684227	0.0505688	0.291784	0	0.025	0	0	0	0.003	0.25	0.1875	0.0525	0.03	0.03	0.09	0	0	0.125	0	0	0	0.5	0	0	0.375	1	1	1	0	FALSE	TRUE	TRUE
151	SYK	Unstructured | Structured	Tyrosine-protein kinase SYK	P43405	FALSE	0.253374	0.00587356	0.2475	0.00285094	0	0.00102027	8.22211e-05	0.000227099	0.00169303	0.00756996	0	0.00137035	0.0255068	0.0282172	0.0237578	0.0675	0	0	0	0	0	0.25	0.25	0.06	0.03	0	0.09	0	0.75	0	0	0	0	0.5	0	0.5	0	1	0	1	0	FALSE	FALSE	TRUE
152	IFNGR2	Unstructured | Structured | Genomics Structured	Interferon gamma receptor 2	P38484	FALSE	0.252441	0.00194123	0.2505	0.00172387	0	0.000117389	1.12632e-05	4.33784e-05	4.53253e-05	0.00144595	0	0.000187719	0.00293473	0.000755421	0.0143656	0.045	0.025	0	0	0	0.003	0.25	0.4375	0.0825	0.03	0	0.09	0	0.5	0.125	0	0	0	0.5	0	0.5	0.375	1	0	1	0	FALSE	FALSE	TRUE
153	S100A12	Unstructured | Structured	Protein S100-A12	P80511	FALSE	0.252379	0.012379	0.24	0.00682791	7.65814e-05	0.00254669	0.000316495	0.000390406	0.00222094	0.0130135	0.000850904	0.00527492	0.0636673	0.0370156	0.0568993	0	0	0	0	0	0	0.5	0.25	0.09	0.03	0.03	0.09	0	0	0	0	0	0	0.5	0.5	0.5	0	1	1	1	0	FALSE	TRUE	TRUE
154	PTPN11	Unstructured | Structured	Tyrosine-protein phosphatase non-receptor type 11	Q06124	FALSE	0.252196	0.00469608	0.2475	0.00295569	0	0.000901071	0.000282705	0.000132687	0.000423925	0.0044229	0	0.00471176	0.0225268	0.00706541	0.0246308	0.0675	0	0	0	0	0	0.25	0.25	0.06	0.03	0	0.09	0	0.75	0	0	0	0	0.5	0	0.5	0	1	0	1	0	FALSE	FALSE	TRUE
155	TNFSF4	Unstructured | Structured | Genomics Structured	Tumor necrosis factor ligand superfamily member 4	P23510	FALSE	0.252136	0.00913555	0.243	0.00588886	5.80264e-05	0.001692	0.000388579	0.000617504	0.000490579	0.0205835	0.000644738	0.00647632	0.0423	0.00817632	0.0490739	0.0225	0.025	0	0	0	0.003	0.25	0.4375	0.0825	0.015	0.03	0.09	0	0.25	0.125	0	0	0	0.5	0	0.5	0.375	1	1	0.5	0	FALSE	TRUE	TRUE
156	JAK3	Unstructured | Structured | Mutation	Tyrosine-protein kinase JAK3	P52333	FALSE	0.252115	0.0121155	0.24	0.00384219	0	0.00441333	0.000186969	0.000438887	0.00323409	0.0146296	0	0.00311614	0.110333	0.0539015	0.0320183	0.0225	0.025	0.0375	0	0	0.0075	0.5	0.25	0.09	0.03	0	0.09	0	0.25	0.125	0.125	0	0	0.5	0.5	0.5	0	1	0	1	0	FALSE	FALSE	TRUE
157	STAT6	Unstructured | Structured | Genomics Structured | Mutation	Signal transducer and activator of transcription 6	P42226	FALSE	0.251895	0.0253954	0.2265	0.0185173	6.91594e-05	0.00107969	0.00280228	0.00226844	0.00065855	0.0756145	0.000768438	0.0467046	0.0269923	0.0109758	0.154311	0.045	0.1	0.0375	0	0	0.0165	0.25	0.25	0.06	0.015	0	0.09	0	0.5	0.5	0.125	0	0	0.5	0	0.5	0	1	0	0.5	0	FALSE	FALSE	TRUE
158	BMPR1A	Unstructured | Expression | Mutation	Bone morphogenetic protein receptor type-1A	P36894	FALSE	0.251859	0.00135934	0.2505	0.000434721	0	0.000924621	0	0	0	0	0	0	0.0231155	0	0.00362267	0.045	0.025	0.0375	0	0.15	0.0255	0.25	0.25	0.06	0.03	0	0.09	0	0.5	0.125	0.125	0.5	0	0.5	0	0.5	0	1	0	1	0	FALSE	FALSE	FALSE
159	CSF2	Unstructured | Structured | Genomics Structured	Granulocyte-macrophage colony-stimulating factor	P04141	FALSE	0.251714	0.0762145	0.1755	0.0516861	0.00118887	0.0132889	0.00358281	0.00422557	0.00224227	0.140852	0.0132096	0.0597135	0.332222	0.0373711	0.430717	0	0.025	0	0	0	0.003	0.25	0.1875	0.0525	0.03	0	0.09	0	0	0.125	0	0	0	0.5	0	0	0.375	1	0	1	0	FALSE	TRUE	TRUE
160	TBK1	Unstructured | Structured	Serine/threonine-protein kinase TBK1	Q9UHD2	FALSE	0.251605	0.0041045	0.2475	0.00279327	3.03627e-05	0.000543468	0.000137411	0.000176065	0.000423925	0.00586884	0.000337363	0.00229018	0.0135867	0.00706541	0.0232772	0.0675	0	0	0	0	0	0.25	0.25	0.06	0.03	0	0.09	0	0.75	0	0	0	0	0.5	0	0.5	0	1	0	1	0	FALSE	FALSE	TRUE
161	ITGB3	Unstructured | Structured | Genomics Structured | Mutation	Integrin beta-3	P05106	FALSE	0.251551	0.00405138	0.2475	0.00253974	0	0.00128657	5.63158e-06	0.000219444	0	0.00731479	0	9.38597e-05	0.0321643	0	0.0211645	0	0.025	0.0375	0	0	0.0075	0.5	0.5	0.12	0.03	0	0.09	0	0	0.125	0.125	0	0	0.5	0.5	0.5	0.5	1	0	1	0	FALSE	FALSE	FALSE
162	PSMB8	Structured | Genomics Structured	Proteasome subunit beta type-8	P28062	FALSE	0.251405	0.000904798	0.2505	0.000708725	0	0.000173548	2.25263e-05	0	0	0	0	0.000375439	0.00433869	0	0.00590604	0.0675	0.025	0	0	0	0.003	0.25	0.25	0.06	0.03	0	0.09	0	0.75	0.125	0	0	0	0.5	0	0.5	0	1	0	1	0	FALSE	FALSE	FALSE
163	SUMO1	Unstructured | Expression	Small ubiquitin-related modifier 1	P63165	FALSE	0.251147	0.000647015	0.2505	0.000628537	0	1.84779e-05	0	0	0	0	0	0	0.000461948	0	0.00523781	0.0675	0	0	0	0.15	0.018	0.25	0.25	0.06	0.015	0	0.09	0	0.75	0	0	0.5	0	0.5	0	0.5	0	1	0	0.5	0	FALSE	FALSE	FALSE
164	RIPK1	Unstructured | Structured	Receptor-interacting serine/threonine-protein kinase 1	Q13546	FALSE	0.25072	0.00321999	0.2475	0.00268032	0	0.000436949	0	2.80684e-05	7.46534e-05	0.000935613	0	0	0.0109237	0.00124422	0.022336	0.0675	0	0	0	0	0	0.25	0.25	0.06	0.03	0	0.09	0	0.75	0	0	0	0	0.5	0	0.5	0	1	0	1	0	FALSE	FALSE	TRUE
165	ADORA2A	Unstructured | Structured | Mutation	Adenosine receptor A2a	P29274	FALSE	0.250335	0.00283512	0.2475	0.00182726	0	0.000861216	0	0	0.000146641	0	0	0	0.0215304	0.00244401	0.0152272	0	0.025	0.0375	0	0	0.0075	0.5	0.5	0.12	0.03	0	0.09	0	0	0.125	0.125	0	0	0.5	0.5	0.5	0.5	1	0	1	0	FALSE	FALSE	FALSE
166	TREM1	Unstructured | Structured	Triggering receptor expressed on myeloid cells 1	Q9NP99	FALSE	0.25031	0.00280988	0.2475	0.00182965	2.29407e-05	0.000711944	2.59053e-05	0.000219444	0	0.00731479	0.000254896	0.000431755	0.0177986	0	0.0152471	0.0675	0	0	0	0	0	0.25	0.25	0.06	0.03	0	0.09	0	0.75	0	0	0	0	0.5	0	0.5	0	1	0	1	0	FALSE	TRUE	FALSE
167	TLR2	Unstructured | Structured | Genomics Structured | Mutation	Toll-like receptor 2	O60603	FALSE	0.250188	0.0326883	0.2175	0.0256898	0.000232106	0.00279198	0.00150701	0.00217147	0.000295947	0.0723824	0.00257895	0.0251169	0.0697995	0.00493246	0.214082	0	0.025	0.0375	0	0	0.0075	0.5	0.25	0.09	0.03	0	0.09	0	0	0.125	0.125	0	0	0.5	0.5	0	0.5	1	0	1	0	FALSE	TRUE	TRUE
168	XPR1	Unstructured | Structured | Genomics Structured | Mutation	Xenotropic and polytropic retrovirus receptor 1	Q9UBH6	TRUE	0.249964	0.0024641	0.2475	0.00200129	0	0.000343472	4.6179e-05	3.31717e-05	3.99929e-05	0.00110572	0	0.00076965	0.0085868	0.000666548	0.0166774	0.045	0.025	0.0375	0	0	0.0075	0.25	0.25	0.06	0.015	0	0	0.12	0.5	0.125	0.125	0	0	0.5	0	0.5	0	0	0	0.5	1	TRUE	TRUE	TRUE
169	ACACA	Unstructured	Acetyl-CoA carboxylase 1	Q13085	FALSE	0.249661	0.00216063	0.2475	0.00171431	3.20495e-05	7.02886e-05	0.000195979	0.000147997	0	0.00493323	0.000356105	0.00326632	0.00175721	0	0.014286	0.0675	0	0	0	0	0	0.25	0.25	0.06	0.03	0	0.09	0	0.75	0	0	0	0	0.5	0	0.5	0	1	0	1	0	FALSE	FALSE	FALSE
170	NOD2	Unstructured | Structured | Genomics Structured | Mutation	Nucleotide-binding oligomerization domain-containing protein 2	Q9HC29	FALSE	0.249501	0.00950106	0.24	0.00711523	2.3278e-05	0.00114672	0.000631863	0.000354682	0.000229293	0.0118227	0.000258645	0.0105311	0.028668	0.00382154	0.0592936	0.0225	0.025	0.0375	0	0	0.0075	0.25	0.25	0.06	0.03	0.03	0.09	0	0.25	0.125	0.125	0	0	0	0.5	0.5	0	1	1	1	0	FALSE	FALSE	TRUE
171	ANXA6	Unstructured | Mutation	Annexin A6	P08133	TRUE	0.249401	0.0094011	0.24	0.00718347	0.000106607	0.00153512	6.08211e-05	0.000285787	0.000229293	0.00952624	0.00118452	0.00101368	0.0383779	0.00382154	0.0598623	0.0675	0.025	0.0375	0	0	0.0075	0.25	0	0.03	0.015	0	0	0.12	0.75	0.125	0.125	0	0	0.5	0	0	0	0	0	0.5	1	TRUE	TRUE	TRUE
172	CXCR4	Unstructured | Structured	C-X-C chemokine receptor type 4	P61073	FALSE	0.249383	0.0168826	0.2325	0.0114665	4.08209e-05	0.00362095	0.000524863	0.000882878	0.000346605	0.0294293	0.000453566	0.00874772	0.0905237	0.00577675	0.0955544	0	0	0	0	0	0	0.5	0.4375	0.1125	0.03	0	0.09	0	0	0	0	0	0	0.5	0.5	0.5	0.375	1	0	1	0	FALSE	TRUE	TRUE
173	P4HB	Unstructured | Structured	Protein disulfide-isomerase	P07237	FALSE	0.249372	0.00187179	0.2475	0.00117893	0	7.10132e-05	0.000270316	0.000306201	4.53253e-05	0.0102067	0	0.00450527	0.00177533	0.000755421	0.00982444	0.0675	0	0	0	0	0	0.25	0.25	0.06	0.03	0	0.09	0	0.75	0	0	0	0	0.5	0	0.5	0	1	0	1	0	FALSE	FALSE	TRUE
174	TYK2	Unstructured | Structured | Expression | Mutation	Non-receptor tyrosine-protein kinase TYK2	P29597	FALSE	0.249069	0.0060691	0.243	0.00375484	0	0.000917737	6.64527e-05	0.000186272	0.0011438	0.00620907	0	0.00110754	0.0229434	0.0190633	0.0312903	0.0675	0.025	0.0375	0	0.15	0.0255	0.25	0	0.03	0.03	0	0.09	0	0.75	0.125	0.125	0.5	0	0.5	0	0	0	1	0	1	0	FALSE	FALSE	TRUE
175	ITGB2	Unstructured | Structured | Mutation	Integrin beta-2	P05107	FALSE	0.248502	0.00850206	0.24	0.00645905	4.01462e-05	0.00138403	0.000344653	0.000247512	2.66619e-05	0.0082504	0.000446069	0.00574421	0.0346008	0.000444365	0.0538254	0.0675	0.025	0.0375	0	0	0.0075	0.25	0.25	0.06	0.015	0	0.09	0	0.75	0.125	0.125	0	0	0.5	0	0.5	0	1	0	0.5	0	FALSE	FALSE	FALSE
176	CCL2	Unstructured | Structured	C-C motif chemokine 2	P13500	FALSE	0.248211	0.0682115	0.18	0.0547619	0	0.00789297	0.00114884	0.00319469	0.00121312	0.10649	0	0.0191474	0.197324	0.0202186	0.456349	0	0	0	0	0	0	0.25	0.25	0.06	0.03	0	0.09	0	0	0	0	0	0	0.5	0	0.5	0	1	0	1	0	FALSE	FALSE	TRUE
177	ACVR2A	Unstructured | Structured	Activin receptor type-2A	P27037	FALSE	0.248181	0.000681337	0.2475	0.000383878	0	0.000297458	0	0	0	0	0	0	0.00743646	0	0.00319899	0.0675	0	0	0	0	0	0.25	0.25	0.06	0.03	0	0.09	0	0.75	0	0	0	0	0.5	0	0.5	0	1	0	1	0	FALSE	FALSE	FALSE
178	SRSF1	Unstructured | Structured	Serine/arginine-rich splicing factor 1	Q07955	FALSE	0.247934	0.000434171	0.2475	0.000421413	0	0	0	1.27584e-05	0	0.000425279	0	0	0	0	0.00351178	0.0675	0	0	0	0	0	0.25	0.25	0.06	0.03	0	0.09	0	0.75	0	0	0	0	0.5	0	0.5	0	1	0	1	0	FALSE	FALSE	FALSE
179	PSMB10	Unstructured | Structured	Proteasome subunit beta type-10	P40306	FALSE	0.247763	0.000262647	0.2475	0.000246706	0	1.59417e-05	0	0	0	0	0	0	0.000398544	0	0.00205588	0.0675	0	0	0	0	0	0.25	0.25	0.06	0.03	0	0.09	0	0.75	0	0	0	0	0.5	0	0.5	0	1	0	1	0	FALSE	FALSE	FALSE
180	RNASE3	Unstructured | Structured | Genomics Structured	Eosinophil cationic protein	P12724	FALSE	0.247676	0.00467568	0.243	0	0.00103064	0.000536584	0.000589063	0.0024394	7.99858e-05	0.0813133	0.0114516	0.00981772	0.0134146	0.0013331	0	0	0.025	0	0	0	0.003	0.5	0.25	0.09	0.03	0.03	0.09	0	0	0.125	0	0	0	0.5	0.5	0.5	0	1	1	1	0	FALSE	TRUE	TRUE
181	MUC5AC	Unstructured | Structured | Genomics Structured | Mutation	Mucin-5AC	P98088	FALSE	0.247345	0.0523454	0.195	0.0368557	0.000878493	0.0037608	0.00561694	0.00386833	0.00136509	0.128944	0.00976103	0.0936157	0.09402	0.0227515	0.307131	0	0.025	0.0375	0	0	0.0075	0.25	0.4375	0.0825	0.015	0	0.09	0	0	0.125	0.125	0	0	0.5	0	0.5	0.375	1	0	0.5	0	FALSE	TRUE	TRUE
182	STAT1	Unstructured | Structured | Expression	Signal transducer and activator of transcription 1-alpha/beta	P42224	FALSE	0.246905	0.0189046	0.228	0.0155916	8.09671e-05	0.00044818	0.00136847	0.00107681	0.000338606	0.0358935	0.000899635	0.0228079	0.0112045	0.00564344	0.12993	0.045	0	0	0	0.15	0.018	0.25	0.25	0.06	0.015	0	0.09	0	0.5	0	0	0.5	0	0.5	0	0.5	0	1	0	0.5	0	FALSE	FALSE	TRUE
183	CUX1	Unstructured | Genomics Structured | Mutation	Protein CASP	Q13948	TRUE	0.246853	0.00685287	0.24	0.00577148	0.000145741	0.000417021	1.46421e-05	0.000354682	0.000149307	0.0118227	0.00161934	0.000244035	0.0104255	0.00248845	0.0480957	0.0675	0.025	0.0375	0	0	0.0075	0	0.25	0.03	0.015	0	0	0.12	0.75	0.125	0.125	0	0	0	0	0.5	0	0	0	0.5	1	TRUE	TRUE	TRUE
184	NTRK1	Unstructured | Structured	High affinity nerve growth factor receptor	P04629	FALSE	0.246844	0.00684378	0.24	0.00397766	2.2266e-05	0.001867	0.00020499	0.000326614	0.000445254	0.0108871	0.000247399	0.00341649	0.0466749	0.0074209	0.0331472	0	0	0	0	0	0	0.5	0.5	0.12	0.03	0	0.09	0	0	0	0	0	0	0.5	0.5	0.5	0.5	1	0	1	0	FALSE	FALSE	TRUE
185	CTSB	Unstructured | Structured | Genomics Structured | Mutation	Cathepsin B	P07858	FALSE	0.246713	0.0217126	0.225	0	0.000637279	0.00124273	0.000471927	0.00097729	0.0183834	0.0325763	0.00708087	0.00786544	0.0310683	0.30639	0	0.0675	0.025	0.0375	0	0	0.0075	0.25	0	0.03	0.03	0	0.09	0	0.75	0.125	0.125	0	0	0.5	0	0	0	1	0	1	0	FALSE	FALSE	TRUE
186	MCL1	Structured | Expression	Induced myeloid leukemia cell differentiation protein Mcl-1	Q07820	FALSE	0.246652	0.00365248	0.243	0.00328293	0	0.000177895	0	6.63435e-05	0.000125311	0.00221145	0	0	0.00444738	0.00208852	0.0273577	0.045	0	0	0	0.15	0.018	0.25	0.25	0.06	0.03	0	0.09	0	0.5	0	0	0.5	0	0.5	0	0.5	0	1	0	1	0	FALSE	FALSE	TRUE
187	GPBAR1	Unstructured	G-protein coupled bile acid receptor 1	Q8TDU6	TRUE	0.245842	0.0208419	0.225	0.0124895	0.000105257	0.00197895	0.00319761	0.000257719	0.00281283	0.00859063	0.00116952	0.0532935	0.0494737	0.0468806	0.104079	0.045	0	0	0	0	0	0	0.25	0.03	0.03	0	0	0.12	0.5	0	0	0	0	0	0	0.5	0	0	0	1	1	TRUE	TRUE	TRUE
188	CXCL10	Unstructured | Structured | Mutation	C-X-C motif chemokine 10	P02778	FALSE	0.245653	0.0356533	0.21	0.0270387	0.000602868	0.00306226	0.000544011	0.00366165	0.000743868	0.122055	0.00669853	0.00906685	0.0765566	0.0123978	0.225322	0	0.025	0.0375	0	0	0.0075	0.25	0.1875	0.0525	0.03	0.03	0.09	0	0	0.125	0.125	0	0	0.5	0	0	0.375	1	1	1	0	FALSE	FALSE	TRUE
189	ADORA1	Unstructured | Structured | Genomics Structured	Adenosine receptor A1	P30542	FALSE	0.244798	0.00179777	0.243	0.00129495	0	0.00029927	6.7579e-05	0	0.000135976	0	0	0.00112632	0.00748175	0.00226626	0.0107912	0	0.025	0	0	0	0.003	0.5	0.5	0.12	0.03	0	0.09	0	0	0.125	0	0	0	0.5	0.5	0.5	0.5	1	0	1	0	FALSE	FALSE	TRUE
190	IL6	Unstructured | Structured | Genomics Structured	Interleukin-6	P05231	FALSE	0.244596	0.0615958	0.183	0.0478149	0.00170841	0.00366334	0.00215464	0.00143404	0.00482048	0.0478013	0.0189823	0.0359107	0.0915835	0.0803413	0.398457	0	0.025	0	0	0	0.003	0.25	0.25	0.06	0.03	0	0.09	0	0	0.125	0	0	0	0.5	0	0	0.5	1	0	1	0	FALSE	TRUE	TRUE
191	APP	Unstructured | Structured | Expression | Mutation	Amyloid-beta precursor protein	P05067	FALSE	0.243832	0.00833181	0.2355	0.00602945	5.93759e-05	0.00112027	3.71684e-05	0.000109722	0.000975827	0.0036574	0.000659732	0.000619474	0.0280067	0.0162638	0.0502454	0	0.025	0.0375	0	0.15	0.0255	0.5	0.25	0.09	0.03	0	0.09	0	0	0.125	0.125	0.5	0	0.5	0.5	0.5	0	1	0	1	0	FALSE	FALSE	TRUE
192	PDGFRA	Structured | Mutation	Platelet-derived growth factor receptor alpha	P16234	FALSE	0.243717	0.00371722	0.24	0.00212071	2.83385e-05	0.00105831	5.40632e-05	0.000181169	0.000274618	0.00603896	0.000314872	0.000901053	0.0264579	0.00457696	0.0176726	0	0.025	0.0375	0	0	0.0075	0.5	0.4375	0.1125	0.03	0	0.09	0	0	0.125	0.125	0	0	0.5	0.5	0.5	0.375	1	0	1	0	FALSE	FALSE	TRUE
193	ACSL1	Expression | Mutation	Long-chain-fatty-acid--CoA ligase 1	P33121	FALSE	0.243616	0.000615638	0.243	0.000518662	5.87012e-05	0	0	3.82751e-05	0	0.00127584	0.000652235	0	0	0	0.00432218	0.0675	0.025	0.0375	0	0.15	0.0255	0	0.25	0.03	0.03	0	0.09	0	0.75	0.125	0.125	0.5	0	0	0	0.5	0	1	0	1	0	FALSE	FALSE	FALSE
194	FOXO3	Unstructured | Structured | Genomics Structured | Mutation	Forkhead box protein O3	O43524	FALSE	0.243192	0.00319197	0.24	0.00308877	0	2.2101e-05	8.10948e-05	0	0	0	0	0.00135158	0.000552526	0	0.0257397	0.0675	0.025	0.0375	0	0	0.0075	0.25	0.25	0.06	0.015	0	0.09	0	0.75	0.125	0.125	0	0	0.5	0	0.5	0	1	0	0.5	0	FALSE	FALSE	FALSE
195	GALT	Unstructured | Mutation	Galactose-1-phosphate uridylyltransferase	P07902	TRUE	0.242969	0.00296902	0.24	0.00251688	0	0.000181156	1.23895e-05	0.000178617	7.99858e-05	0.0059539	0	0.000206491	0.0045289	0.0013331	0.020974	0.0675	0.025	0.0375	0	0	0.0075	0.25	0	0.03	0.015	0	0	0.12	0.75	0.125	0.125	0	0	0.5	0	0	0	0	0	0.5	1	TRUE	TRUE	TRUE
196	HLA-DRB5	Unstructured | Structured | Genomics Structured	HLA class II histocompatibility antigen, DR beta 5 chain	Q30154	FALSE	0.242796	0.00729557	0.2355	0.00638262	7.21957e-05	0.000146736	9.01053e-05	0.000563919	3.99929e-05	0.0187973	0.000802174	0.00150176	0.00366841	0.000666548	0.0531885	0.045	0.025	0	0	0	0.003	0.25	0.4375	0.0825	0.015	0	0.09	0	0.5	0.125	0	0	0	0.5	0	0.5	0.375	1	0	0.5	0	FALSE	TRUE	TRUE
197	TANK	Unstructured | Mutation	TRAF family member-associated NF-kappa-B activator	Q92844	FALSE	0.24265	0.00265033	0.24	0.0021893	0	0.000432963	0	2.80684e-05	0	0.000935613	0	0	0.0108241	0	0.0182442	0.0675	0.025	0.0375	0	0	0.0075	0.25	0.25	0.06	0.015	0	0.09	0	0.75	0.125	0.125	0	0	0.5	0	0.5	0	1	0	0.5	0	FALSE	FALSE	FALSE
198	JAK1	Unstructured | Structured | Genomics Structured | Expression | Mutation	Tyrosine-protein kinase JAK1	P23458	FALSE	0.242297	0.0142972	0.228	0.00769463	0	0.00384921	0.000153179	0.000637918	0.00196232	0.0212639	0	0.00255298	0.0962301	0.0327053	0.0641219	0.0225	0.025	0.0375	0	0.15	0.0255	0.5	0	0.06	0.03	0	0.09	0	0.25	0.125	0.125	0.5	0	0.5	0.5	0	0	1	0	1	0	FALSE	TRUE	TRUE
199	SFTPA1	Unstructured | Structured	Pulmonary surfactant-associated protein A1	Q8IWL2	FALSE	0.242201	0.00220077	0.24	0.00169043	0	0.000321733	3.37895e-05	0.000114825	3.99929e-05	0.00382751	0	0.000563158	0.00804333	0.000666548	0.0140869	0.09	0	0	0	0	0	0	0.25	0.03	0.03	0	0.09	0	1	0	0	0	0	0	0	0.5	0	1	0	1	0	FALSE	FALSE	TRUE
200	MAPK14	Unstructured | Structured | Mutation	Mitogen-activated protein kinase 14	Q16539	FALSE	0.242201	0.00970064	0.2325	0.00414077	0	0.00465354	0.000289463	0.000512886	0.000103982	0.0170962	0	0.00482439	0.116338	0.00173303	0.0345064	0.0225	0.025	0.0375	0	0	0.0075	0.4375	0.25	0.0825	0.03	0	0.09	0	0.25	0.125	0.125	0	0	0.5	0.375	0.5	0	1	0	1	0	FALSE	FALSE	TRUE
201	MFGE8	Unstructured | Structured | Mutation	Lactadherin	Q08431	TRUE	0.242021	0.0020208	0.24	0.00154166	0	0.000316661	4.16737e-05	4.08267e-05	7.99858e-05	0.00136089	0	0.000694562	0.00791652	0.0013331	0.0128471	0.0675	0.025	0.0375	0	0	0.0075	0	0.25	0.03	0.015	0	0	0.12	0.75	0.125	0.125	0	0	0	0	0.5	0	0	0	0.5	1	TRUE	TRUE	TRUE
202	AGT	Unstructured | Structured | Genomics Structured | Mutation	Angiotensinogen	P01019	FALSE	0.241991	0.0244914	0.2175	0.0174462	0.000353556	0.00381008	0.000215126	0.000349579	0.00231692	0.0116526	0.0039284	0.00358544	0.0952519	0.0386154	0.145385	0	0.025	0.0375	0	0	0.0075	0.5	0.25	0.09	0.03	0	0.09	0	0	0.125	0.125	0	0	0.5	0.5	0.5	0	1	0	1	0	FALSE	FALSE	TRUE
203	BAX	Unstructured | Structured | Genomics Structured | Mutation	Apoptosis regulator BAX	Q07812	FALSE	0.241917	0.00191734	0.24	0.00191734	0	0	0	0	0	0	0	0	0	0	0.0159779	0.0675	0.025	0.0375	0	0	0.0075	0.25	0.25	0.06	0.015	0	0.09	0	0.75	0.125	0.125	0	0	0.5	0	0.5	0	1	0	0.5	0	FALSE	FALSE	FALSE
204	RAC1	Unstructured | Genomics Structured	Ras-related C3 botulinum toxin substrate 1	P63000	FALSE	0.241545	0.00604499	0.2355	0.00499485	6.20748e-05	0.000521367	0.000245537	0.000181169	3.99929e-05	0.00603896	0.00068972	0.00409228	0.0130342	0.000666548	0.0416238	0.0225	0.025	0	0	0	0.003	0.5	0.25	0.09	0.03	0	0.09	0	0.25	0.125	0	0	0	0.5	0.5	0.5	0	1	0	1	0	FALSE	FALSE	TRUE
205	OPRD1	Unstructured | Structured	Delta-type opioid receptor	P41143	FALSE	0.241501	0.00150139	0.24	0.00105814	0	0.000418471	2.4779e-05	0	0	0	0	0.000412983	0.0104618	0	0.00881783	0	0	0	0	0	0	0.5	0.5	0.12	0.03	0	0.09	0	0	0	0	0	0	0.5	0.5	0.5	0.5	1	0	1	0	FALSE	FALSE	FALSE
206	PXN	Unstructured | Structured | Mutation	Paxillin	P49023	FALSE	0.2414	0.00139952	0.24	0.00120555	0	3.26081e-05	4.84316e-05	3.82751e-05	7.46534e-05	0.00127584	0	0.000807193	0.000815203	0.00124422	0.0100462	0.0675	0.025	0.0375	0	0	0.0075	0.25	0.25	0.06	0.015	0	0.09	0	0.75	0.125	0.125	0	0	0.5	0	0.5	0	1	0	0.5	0	FALSE	FALSE	TRUE
207	CSF2RB	Unstructured | Structured | Genomics Structured | Mutation	Cytokine receptor common subunit beta	P32927	FALSE	0.241357	0.00135673	0.24	0.00111581	3.4411e-05	0.00013949	2.70316e-05	0	3.99929e-05	0	0.000382345	0.000450527	0.00348726	0.000666548	0.00929838	0	0.025	0.0375	0	0	0.0075	0.4375	0.5	0.1125	0.03	0	0.09	0	0	0.125	0.125	0	0	0.5	0.375	0.5	0.5	1	0	1	0	FALSE	FALSE	TRUE
208	CDK7	Unstructured	Cyclin-dependent kinase 7	P50613	FALSE	0.241257	0.00125693	0.24	0.000405034	0	0.000753247	0	0	9.86491e-05	0	0	0	0.0188312	0.00164415	0.00337529	0.0675	0	0	0	0	0	0.4375	0	0.0525	0.03	0	0.09	0	0.75	0	0	0	0	0.5	0.375	0	0	1	0	1	0	FALSE	FALSE	TRUE
209	IL6R	Unstructured | Structured | Genomics Structured | Mutation	Interleukin-6 receptor subunit alpha	P08887	FALSE	0.241219	0.023719	0.2175	0.0161444	0.000400112	0.00348726	0.000325505	0.0013728	0.00198898	0.04576	0.00444569	0.00542509	0.0871814	0.0331497	0.134537	0	0.025	0.0375	0	0	0.0075	0.25	0.5	0.09	0.03	0	0.09	0	0	0.125	0.125	0	0	0.5	0	0.5	0.5	1	0	1	0	FALSE	FALSE	TRUE
210	GPR183	Unstructured | Structured | Genomics Structured | Mutation	G-protein coupled receptor 183	P32249	TRUE	0.241148	0.00114788	0.24	0.000577694	0	0.000117751	2.4779e-05	3.57234e-05	0.00039193	0.00119078	0	0.000412983	0.00294379	0.00653217	0.00481412	0.0675	0.025	0.0375	0	0	0.0075	0	0.25	0.03	0.015	0	0	0.12	0.75	0.125	0.125	0	0	0	0	0.5	0	0	0	0.5	1	TRUE	TRUE	TRUE
211	ABCA3	Unstructured | Structured | Mutation	ATP-binding cassette sub-family A member 3	Q99758	TRUE	0.240998	0.000998177	0.24	0.000742506	0	0.00022101	0	0	3.46605e-05	0	0	0	0.00552526	0.000577675	0.00618755	0.0675	0.025	0.0375	0	0	0.0075	0	0.25	0.03	0.015	0	0	0.12	0.75	0.125	0.125	0	0	0	0	0.5	0	0	0	0.5	1	TRUE	TRUE	TRUE
212	BIRC2	Unstructured | Structured | Mutation	Baculoviral IAP repeat-containing protein 2	Q13490	FALSE	0.240986	0.00098638	0.24	0.000929497	0	5.6883e-05	0	0	0	0	0	0	0.00142208	0	0.00774581	0.0675	0.025	0.0375	0	0	0.0075	0.25	0.25	0.06	0.015	0	0.09	0	0.75	0.125	0.125	0	0	0.5	0	0.5	0	1	0	0.5	0	FALSE	FALSE	FALSE
213	TRIM21	Unstructured | Structured | Mutation	E3 ubiquitin-protein ligase TRIM21	P19474	FALSE	0.240877	0.000876663	0.24	0.000659929	0	0.000145287	0	7.14468e-05	0	0.00238156	0	0	0.00363218	0	0.00549941	0.0675	0.025	0.0375	0	0	0.0075	0.25	0.25	0.06	0.015	0	0.09	0	0.75	0.125	0.125	0	0	0.5	0	0.5	0	1	0	0.5	0	FALSE	FALSE	FALSE
214	LCP1	Mutation	Plastin-2	P13796	FALSE	0.240561	0.00056147	0.24	0.000514909	0	1.59417e-05	0	3.06201e-05	0	0.00102067	0	0	0.000398544	0	0.00429091	0.0675	0.025	0.0375	0	0	0.0075	0.25	0.25	0.06	0.015	0	0.09	0	0.75	0.125	0.125	0	0	0.5	0	0.5	0	1	0	0.5	0	FALSE	FALSE	FALSE
215	FBXW7	Mutation	F-box/WD repeat-containing protein 7	Q969H0	FALSE	0.240546	0.000546054	0.24	0.000485905	0	7.97087e-06	0	2.55167e-05	2.66619e-05	0.000850557	0	0	0.000199272	0.000444365	0.0040492	0.0675	0.025	0.0375	0	0	0.0075	0.25	0.25	0.06	0.015	0	0.09	0	0.75	0.125	0.125	0	0	0.5	0	0.5	0	1	0	0.5	0	FALSE	FALSE	TRUE
216	DUSP10	Unstructured | Structured | Mutation	Dual specificity protein phosphatase 10	Q9Y6W6	FALSE	0.240491	0.000490751	0.24	0.000450758	0	0	0	0	3.99929e-05	0	0	0	0	0.000666548	0.00375632	0.0675	0.025	0.0375	0	0	0.0075	0.25	0.25	0.06	0.015	0	0.09	0	0.75	0.125	0.125	0	0	0.5	0	0.5	0	1	0	0.5	0	FALSE	FALSE	TRUE
217	FZD7	Mutation	Frizzled-7	O75084	FALSE	0.240398	0.000397671	0.24	0.000389338	0	8.33318e-06	0	0	0	0	0	0	0.00020833	0	0.00324448	0.0675	0.025	0.0375	0	0	0.0075	0.25	0.25	0.06	0.015	0	0.09	0	0.75	0.125	0.125	0	0	0.5	0	0.5	0	1	0	0.5	0	FALSE	FALSE	FALSE
218	MX1	Structured | Mutation	Interferon-induced GTP-binding protein Mx1	P20591	FALSE	0.240357	0.000357382	0.24	0.000343614	0	1.37679e-05	0	0	0	0	0	0	0.000344197	0	0.00286345	0.0675	0.025	0.0375	0	0	0.0075	0.25	0.25	0.06	0.015	0	0.09	0	0.75	0.125	0.125	0	0	0.5	0	0.5	0	1	0	0.5	0	FALSE	FALSE	FALSE
219	CSNK1D	Mutation	Casein kinase I isoform delta	P48730	FALSE	0.240357	0.000356585	0.24	0.000171636	0	0	6.30737e-05	7.65501e-05	4.53253e-05	0.00255167	0	0.00105123	0	0.000755421	0.0014303	0.0675	0.025	0.0375	0	0	0.0075	0.25	0.25	0.06	0.015	0	0.09	0	0.75	0.125	0.125	0	0	0.5	0	0.5	0	1	0	0.5	0	FALSE	FALSE	TRUE
220	DLG1	Mutation	Disks large homolog 1	Q12959	FALSE	0.240278	0.00027844	0.24	0.00027844	0	0	0	0	0	0	0	0	0	0	0.00232033	0.0675	0.025	0.0375	0	0	0.0075	0.25	0.25	0.06	0.015	0	0.09	0	0.75	0.125	0.125	0	0	0.5	0	0.5	0	1	0	0.5	0	FALSE	FALSE	FALSE
221	USP25	Unstructured | Structured | Mutation	Ubiquitin carboxyl-terminal hydrolase 25	Q9UHP3	FALSE	0.240244	0.000244264	0.24	0.000227597	0	1.66664e-05	0	0	0	0	0	0	0.000416659	0	0.00189664	0.0675	0.025	0.0375	0	0	0.0075	0.25	0.25	0.06	0.015	0	0.09	0	0.75	0.125	0.125	0	0	0.5	0	0.5	0	1	0	0.5	0	FALSE	FALSE	FALSE
222	AIP	Mutation	AH receptor-interacting protein	O00170	FALSE	0.240229	0.00022942	0.24	0.000171977	0	0	5.74421e-05	0	0	0	0	0.000957369	0	0	0.00143315	0.0675	0.025	0.0375	0	0	0.0075	0.25	0.25	0.06	0.015	0	0.09	0	0.75	0.125	0.125	0	0	0.5	0	0.5	0	1	0	0.5	0	FALSE	FALSE	FALSE
223	TNIP2	Unstructured | Structured | Mutation	TNFAIP3-interacting protein 2	Q8NFZ5	FALSE	0.240223	0.000223161	0.24	0.000223161	0	0	0	0	0	0	0	0	0	0	0.00185968	0.0675	0.025	0.0375	0	0	0.0075	0.25	0.25	0.06	0.015	0	0.09	0	0.75	0.125	0.125	0	0	0.5	0	0.5	0	1	0	0.5	0	FALSE	FALSE	FALSE
224	CSF1R	Unstructured | Structured | Mutation	Macrophage colony-stimulating factor 1 receptor	P07333	FALSE	0.239274	0.00677395	0.2325	0.00269329	0	0.00322748	5.40632e-05	0.000135239	0.000663882	0.00450795	0	0.000901053	0.0806869	0.0110647	0.0224441	0.045	0.025	0.0375	0	0	0.0075	0.5	0	0.06	0.03	0	0.09	0	0.5	0.125	0.125	0	0	0.5	0.5	0	0	1	0	1	0	FALSE	FALSE	TRUE
225	TNFAIP3	Unstructured | Structured | Genomics Structured	Tumor necrosis factor alpha-induced protein 3	P21580	FALSE	0.238818	0.00331818	0.2355	0.00274993	0	0.00029927	1.46421e-05	0.00021434	3.99929e-05	0.00714468	0	0.000244035	0.00748175	0.000666548	0.0229161	0.0675	0.025	0	0	0	0.003	0.25	0	0.03	0.015	0.03	0.09	0	0.75	0.125	0	0	0	0.5	0	0	0	1	1	0.5	0	FALSE	FALSE	TRUE
226	CAV1	Unstructured | Structured	Caveolin-1	Q03135	TRUE	0.238763	0.00626341	0.2325	0.00452226	6.57858e-05	0.00116338	0.000298474	0.000173514	3.99929e-05	0.00578379	0.000730953	0.00497456	0.0290846	0.000666548	0.0376855	0.0675	0	0	0	0	0	0	0.25	0.03	0.015	0	0	0.12	0.75	0	0	0	0	0	0	0.5	0	0	0	0.5	1	TRUE	TRUE	TRUE
227	CCR4	Unstructured | Structured	C-C chemokine receptor type 4	P51679	FALSE	0.238601	0.0136007	0.225	0.00760181	7.69188e-05	0.00380029	0.000283832	0.00134728	0.000490579	0.0449094	0.000854653	0.00473053	0.0950073	0.00817632	0.0633484	0.0225	0	0	0	0	0	0.1875	0.5	0.0825	0.03	0	0.09	0	0.25	0	0	0	0	0	0.375	0.5	0.5	1	0	1	0	FALSE	TRUE	TRUE
228	GSDMB	Unstructured | Structured | Genomics Structured | Mutation	Gasdermin-B	Q8TAX9	TRUE	0.238528	0.00452783	0.234	0.00287448	0	2.7898e-05	0.000351411	0.000959428	0.000314611	0.0319809	0	0.00585685	0.000697451	0.00524351	0.023954	0.0225	0.1	0.0375	0	0	0.0165	0.25	0.25	0.06	0.015	0	0	0.12	0.25	0.5	0.125	0	0	0.5	0	0.5	0	0	0	0.5	1	TRUE	TRUE	TRUE
229	S100A9	Unstructured | Structured | Mutation	Protein S100-A9	P06702	FALSE	0.23839	0.00588984	0.2325	0.00450997	0	0.0011065	7.43369e-05	0.00019903	0	0.00663435	0	0.00123895	0.0276625	0	0.0375831	0.045	0.025	0.0375	0	0	0.0075	0.25	0	0.03	0.03	0.03	0.09	0	0.5	0.125	0.125	0	0	0.5	0	0	0	1	1	1	0	FALSE	FALSE	FALSE
230	IRF7	Unstructured | Structured	Interferon regulatory factor 7	Q92985	FALSE	0.238371	0.00587108	0.2325	0.00469935	0	0.000420282	0.000105874	0.000645573	0	0.0215191	0	0.00176456	0.0105071	0	0.0391613	0.0675	0	0	0	0	0	0.25	0.25	0.06	0.015	0	0.09	0	0.75	0	0	0	0	0.5	0	0.5	0	1	0	0.5	0	FALSE	TRUE	FALSE
231	SPTAN1	Unstructured | Structured | Expression | Mutation	Spectrin alpha chain, non-erythrocytic 1	Q13813	FALSE	0.238298	0.00279826	0.2355	0.00116631	0.000716896	0.00075832	0	1.27584e-05	0.000143974	0.000425279	0.00796551	0	0.018958	0.00239957	0.00971923	0.045	0.025	0.0375	0	0.15	0.0255	0.25	0.25	0.06	0.015	0	0.09	0	0.5	0.125	0.125	0.5	0	0.5	0	0.5	0	1	0	0.5	0	FALSE	FALSE	TRUE
232	BCL2	Unstructured | Structured	Apoptosis regulator Bcl-2	P10415	FALSE	0.237989	0.0279886	0.21	0.0237537	0.00013427	0.00218764	0.000896548	0.000579229	0.000437256	0.0193076	0.00149189	0.0149425	0.054691	0.00728759	0.197948	0	0	0	0	0	0	0.5	0.25	0.09	0.03	0	0.09	0	0	0	0	0	0	0.5	0.5	0.5	0	1	0	1	0	FALSE	FALSE	TRUE
233	IL4R	Unstructured | Structured | Genomics Structured | Mutation	Interleukin-4 receptor subunit alpha	P24394	FALSE	0.237638	0.0186382	0.219	0.00685999	0.000151476	0.00223221	0.00177057	0.00163307	0.00599093	0.0544357	0.00168307	0.0295095	0.0558051	0.0998489	0.0571666	0.0225	0.1	0.0375	0	0	0.0165	0.25	0.25	0.06	0.03	0	0.09	0	0.25	0.5	0.125	0	0	0.5	0	0.5	0	1	0	1	0	FALSE	FALSE	TRUE
234	ITPR3	Unstructured | Structured | Genomics Structured | Expression | Mutation	Inositol 1,4,5-trisphosphate receptor type 3	Q14573	FALSE	0.237329	0.0018288	0.2355	0.00161263	0	0.000177895	0	3.82751e-05	0	0.00127584	0	0	0.00444738	0	0.0134386	0.045	0.025	0.0375	0	0.15	0.0255	0.25	0.25	0.06	0.015	0	0.09	0	0.5	0.125	0.125	0.5	0	0.5	0	0.5	0	1	0	0.5	0	FALSE	FALSE	FALSE
235	MAPK9	Unstructured | Structured | Mutation	Mitogen-activated protein kinase 9	P45984	FALSE	0.237021	0.00452099	0.2325	0.0032256	0	0.000905781	0.000198232	0.000191375	0	0.00637918	0	0.00330386	0.0226445	0	0.02688	0.045	0.025	0.0375	0	0	0.0075	0.25	0.25	0.06	0.03	0	0.09	0	0.5	0.125	0.125	0	0	0.5	0	0.5	0	1	0	1	0	FALSE	FALSE	FALSE
236	CDKN1A	Unstructured | Structured | Mutation	Cyclin-dependent kinase inhibitor 1	P38936	FALSE	0.236982	0.00448165	0.2325	0.00385687	0	0.000479339	0	0.000145445	0	0.00484818	0	0	0.0119835	0	0.0321406	0.045	0.025	0.0375	0	0	0.0075	0.25	0.25	0.06	0.03	0	0.09	0	0.5	0.125	0.125	0	0	0.5	0	0.5	0	1	0	1	0	FALSE	FALSE	FALSE
237	HLA-E	Unstructured | Structured | Genomics Structured	HLA class I histocompatibility antigen, alpha chain E	P13747	FALSE	0.236886	0.00138579	0.2355	0.00109465	0	0.000257966	0	3.31717e-05	0	0.00110572	0	0	0.00644916	0	0.00912208	0.0675	0.025	0	0	0	0.003	0.25	0.25	0.06	0.015	0	0.09	0	0.75	0.125	0	0	0	0.5	0	0.5	0	1	0	0.5	0	FALSE	FALSE	FALSE
238	MAP3K8	Unstructured | Structured | Genomics Structured	Mitogen-activated protein kinase kinase kinase 8	P41279	FALSE	0.236662	0.00116228	0.2355	0.000642527	0	0.000486585	0	3.31717e-05	0	0.00110572	0	0	0.0121646	0	0.00535439	0.0675	0.025	0	0	0	0.003	0.25	0.25	0.06	0.015	0	0.09	0	0.75	0.125	0	0	0	0.5	0	0.5	0	1	0	0.5	0	FALSE	FALSE	FALSE
239	PRKAB1	Unstructured | Structured	5'-AMP-activated protein kinase subunit beta-1	Q9Y478	FALSE	0.236235	0.0112346	0.225	0.00969318	3.03627e-05	0.000865564	0.000218505	0.00016841	0.000258621	0.00561368	0.000337363	0.00364176	0.0216391	0.00431034	0.0807765	0.045	0	0	0	0	0	0.5	0	0.06	0.03	0	0.09	0	0.5	0	0	0	0	0.5	0.5	0	0	1	0	1	0	FALSE	FALSE	TRUE
240	IKBKB	Unstructured | Structured | Mutation	Inhibitor of nuclear factor kappa-B kinase subunit beta	O14920	FALSE	0.236217	0.00371736	0.2325	0.00193918	8.60276e-05	0.00152207	0.000170074	0	0	0	0.000955862	0.00283456	0.0380518	0	0.0161599	0.045	0.025	0.0375	0	0	0.0075	0.25	0.25	0.06	0.03	0	0.09	0	0.5	0.125	0.125	0	0	0.5	0	0.5	0	1	0	1	0	FALSE	FALSE	FALSE
241	CUL3	Genomics Structured	Cullin-3	Q13618	FALSE	0.236209	0.000709208	0.2355	0.000650375	0	1.88402e-05	0	0	3.99929e-05	0	0	0	0.000471006	0.000666548	0.00541979	0.0675	0.025	0	0	0	0.003	0.25	0.25	0.06	0.015	0	0.09	0	0.75	0.125	0	0	0	0.5	0	0.5	0	1	0	0.5	0	FALSE	FALSE	TRUE
242	ACVR1	Unstructured | Structured	Activin receptor type-1	Q04771	FALSE	0.236069	0.00356947	0.2325	0.000539136	2.56396e-05	0.00252314	0	2.2965e-05	0.000458585	0.000765501	0.000284884	0	0.0630786	0.00764309	0.0044928	0.0225	0	0	0	0	0	0.25	0.25	0.06	0.03	0.03	0.09	0	0.25	0	0	0	0	0.5	0	0.5	0	1	1	1	0	FALSE	FALSE	TRUE
243	RHOA	Unstructured | Structured	Transforming protein RhoA	P61586	FALSE	0.235961	0.0109611	0.225	0.00772227	0	0.000435499	0.00186067	0.000678745	0.000263953	0.0226248	0	0.0310112	0.0108875	0.00439922	0.0643522	0.045	0	0	0	0	0	0.25	0.25	0.06	0.03	0	0.09	0	0.5	0	0	0	0	0.5	0	0.5	0	1	0	1	0	FALSE	FALSE	TRUE
244	YES1	Mutation	Tyrosine-protein kinase Yes	P07947	FALSE	0.235844	0.00334423	0.2325	0.00321605	2.05791e-05	0.000107607	0	0	0	0	0.000228657	0	0.00269017	0	0.0268004	0.045	0.025	0.0375	0	0	0.0075	0.25	0.25	0.06	0.03	0	0.09	0	0.5	0.125	0.125	0	0	0.5	0	0.5	0	1	0	1	0	FALSE	FALSE	FALSE
245	MMP14	Unstructured | Structured | Mutation	Matrix metalloproteinase-14	P50281	FALSE	0.235638	0.00313777	0.2325	0.00233773	3.71099e-05	0.000571729	0	7.65501e-05	0.000114646	0.00255167	0.000412332	0	0.0142932	0.00191077	0.0194811	0.045	0.025	0.0375	0	0	0.0075	0.25	0.25	0.06	0.03	0	0.09	0	0.5	0.125	0.125	0	0	0.5	0	0.5	0	1	0	1	0	FALSE	FALSE	TRUE
246	HSPB1	Unstructured | Mutation	Heat shock protein beta-1	P04792	FALSE	0.235599	0.0030995	0.2325	0.00240154	2.56396e-05	0.000221373	0.000287211	9.44118e-05	6.9321e-05	0.00314706	0.000284884	0.00478684	0.00553432	0.00115535	0.0200129	0.045	0.025	0.0375	0	0	0.0075	0.25	0.25	0.06	0.03	0	0.09	0	0.5	0.125	0.125	0	0	0.5	0	0.5	0	1	0	1	0	FALSE	FALSE	TRUE
247	PTAFR	Unstructured | Structured | Mutation	Platelet-activating factor receptor	P25105	FALSE	0.235453	0.00295341	0.2325	0.00219647	0	0.000360863	9.01053e-06	0.000227099	0.000159972	0.00756996	0	0.000150176	0.00902158	0.00266619	0.0183039	0.045	0.025	0.0375	0	0	0.0075	0.5	0	0.06	0.03	0	0.09	0	0.5	0.125	0.125	0	0	0.5	0.5	0	0	1	0	1	0	FALSE	FALSE	TRUE
248	CREBBP	Unstructured | Structured | Mutation	CREB-binding protein	Q92793	FALSE	0.235422	0.00292155	0.2325	0.00253462	0	0.000186229	4.84316e-05	0.000112274	3.99929e-05	0.00374245	0	0.000807193	0.00465571	0.000666548	0.0211218	0.045	0.025	0.0375	0	0	0.0075	0.25	0.25	0.06	0.03	0	0.09	0	0.5	0.125	0.125	0	0	0.5	0	0.5	0	1	0	1	0	FALSE	FALSE	TRUE
249	PIK3CB	Unstructured | Structured	Phosphatidylinositol 4,5-bisphosphate 3-kinase catalytic subunit beta isoform	P42338	FALSE	0.235184	0.0476836	0.1875	0.0377552	0.000181839	0.00623105	0.00109478	0.00125032	0.00117046	0.0416773	0.00202043	0.0182463	0.155776	0.0195076	0.314627	0.045	0	0	0	0	0	0.1875	0	0.0225	0.03	0	0.09	0	0.5	0	0	0	0	0	0.375	0	0	1	0	1	0	FALSE	TRUE	TRUE
250	PIK3CA	Unstructured | Structured	Phosphatidylinositol 4,5-bisphosphate 3-kinase catalytic subunit alpha isoform	P42336	FALSE	0.235136	0.0101362	0.225	0	0.000181839	0.00611076	0.00110604	0.00132177	0.00141575	0.0440589	0.00202043	0.018434	0.152769	0.0235958	0	0.045	0	0	0	0	0	0.5	0	0.06	0.03	0	0.09	0	0.5	0	0	0	0	0.5	0.5	0	0	1	0	1	0	FALSE	TRUE	TRUE
251	CHUK	Unstructured | Structured | Mutation	Inhibitor of nuclear factor kappa-B kinase subunit alpha	O15111	FALSE	0.234948	0.00244775	0.2325	0.002061	4.41945e-05	0.000177171	0.000109253	5.61368e-05	0	0.00187123	0.000491051	0.00182088	0.00442927	0	0.017175	0.045	0.025	0.0375	0	0	0.0075	0.25	0.25	0.06	0.03	0	0.09	0	0.5	0.125	0.125	0	0	0.5	0	0.5	0	1	0	1	0	FALSE	FALSE	FALSE
252	CDKN1B	Unstructured | Structured	Cyclin-dependent kinase inhibitor 1B	P46527	FALSE	0.234876	0.00237646	0.2325	0.0021545	0	0.000183692	0	3.82751e-05	0	0.00127584	0	0	0.00459231	0	0.0179541	0.0675	0	0	0	0	0	0.25	0.25	0.06	0.015	0	0.09	0	0.75	0	0	0	0	0.5	0	0.5	0	1	0	0.5	0	FALSE	FALSE	FALSE
253	NDUFC1	Mutation	NADH dehydrogenase [ubiquinone] 1 subunit C1, mitochondrial	O43677	FALSE	0.234669	0.00216927	0.2325	0.00208079	0	7.57233e-05	0	1.27584e-05	0	0.000425279	0	0	0.00189308	0	0.0173399	0.045	0.025	0.0375	0	0	0.0075	0.25	0.25	0.06	0.03	0	0.09	0	0.5	0.125	0.125	0	0	0.5	0	0.5	0	1	0	1	0	FALSE	FALSE	FALSE
254	SCGB1A1	Unstructured | Structured | Genomics Structured | Mutation	Uteroglobin	P11684	TRUE	0.23454	0.00984049	0.2247	0.00704562	0.000421704	0.000344559	0.000785043	0.000984945	0.000258621	0.0328315	0.0046856	0.013084	0.00861397	0.00431034	0.0587135	0	0.025	0.0375	0.06	0	0.0147	0	0.25	0.03	0.03	0.03	0	0.12	0	0.125	0.125	0	0.3	0	0	0.5	0	0	1	1	1	TRUE	TRUE	TRUE
255	IRAK3	Unstructured | Structured | Genomics Structured	Interleukin-1 receptor-associated kinase 3	Q9Y616	FALSE	0.234446	0.00194649	0.2325	0.00181668	0	5.43468e-05	7.54632e-05	0	0	0	0	0.00125772	0.00135867	0	0.015139	0.0675	0.025	0	0.1	0	0.015	0.25	0	0.03	0.03	0	0.09	0	0.75	0.125	0	0	0.5	0.5	0	0	0	1	0	1	0	FALSE	TRUE	FALSE
256	HNRNPU	Unstructured | Structured	Heterogeneous nuclear ribonucleoprotein U	Q00839	TRUE	0.234288	0.00178812	0.2325	0.00153074	5.70143e-05	2.82604e-05	0	0.000145445	2.66619e-05	0.00484818	0.000633493	0	0.000706509	0.000444365	0.0127561	0.0675	0	0	0	0	0	0.25	0	0.03	0.015	0	0	0.12	0.75	0	0	0	0	0.5	0	0	0	0	0	0.5	1	TRUE	TRUE	TRUE
257	SP1	Unstructured	Transcription factor Sp1	P08047	FALSE	0.23427	0.00176998	0.2325	0.00158943	0	2.17387e-05	0.000158811	0	0	0	0	0.00264684	0.000543468	0	0.0132452	0.0675	0	0	0	0	0	0.25	0.25	0.06	0.015	0	0.09	0	0.75	0	0	0	0	0.5	0	0.5	0	1	0	0.5	0	FALSE	FALSE	FALSE
258	PKN1	Unstructured | Mutation	Serine/threonine-protein kinase N1	Q16512	FALSE	0.234037	0.00153651	0.2325	0.00128949	0	8.98534e-05	2.70316e-05	0.000130135	0	0.00433784	0	0.000450527	0.00224634	0	0.0107457	0.045	0.025	0.0375	0	0	0.0075	0.25	0.25	0.06	0.03	0	0.09	0	0.5	0.125	0.125	0	0	0.5	0	0.5	0	1	0	1	0	FALSE	FALSE	FALSE
259	AGER	Unstructured | Structured | Genomics Structured	Advanced glycosylation end product-specific receptor	Q15109	FALSE	0.233858	0.00585804	0.228	0.004857	0	0.000178258	0.000111505	0.000607298	0.000103982	0.0202433	0	0.00185842	0.00445644	0.00173303	0.040475	0.0675	0.025	0	0	0	0.003	0.4375	0	0.0525	0.015	0	0.09	0	0.75	0.125	0	0	0	0.5	0.375	0	0	1	0	0.5	0	FALSE	TRUE	TRUE
260	BST2	Unstructured | Structured	Bone marrow stromal antigen 2	Q10589	FALSE	0.233711	0.00121128	0.2325	0.000962596	0	0.000208692	0	0	3.99929e-05	0	0	0	0.0052173	0.000666548	0.00802163	0.0675	0	0	0	0	0	0.25	0.25	0.06	0.015	0	0.09	0	0.75	0	0	0	0	0.5	0	0.5	0	1	0	0.5	0	FALSE	FALSE	TRUE
261	ELAVL1	Unstructured | Structured	ELAV-like protein 1	Q15717	FALSE	0.233402	0.000902033	0.2325	0.000565069	0	1.08694e-05	0.000157684	0.00016841	0	0.00561368	0	0.00262807	0.000271734	0	0.00470891	0.0675	0	0	0	0	0	0.25	0.25	0.06	0.015	0	0.09	0	0.75	0	0	0	0	0.5	0	0.5	0	1	0	0.5	0	FALSE	FALSE	FALSE
262	IL15	Unstructured | Structured	Interleukin-15	P40933	FALSE	0.233388	0.00838803	0.225	0	0.000182513	0.00544918	0.000289463	0.00117377	0.0012931	0.0391256	0.00202793	0.00482439	0.136229	0.0215517	0	0.045	0	0	0	0	0	0.25	0.25	0.06	0.03	0	0.09	0	0.5	0	0	0	0	0.5	0	0.5	0	1	0	1	0	FALSE	FALSE	TRUE
263	PRKCA	Unstructured | Structured | Genomics Structured	Protein kinase C alpha type	P17252	FALSE	0.23319	0.0051897	0.228	0.00417557	0	0.000844188	6.53264e-05	0.000104619	0	0.00348728	0	0.00108877	0.0211047	0	0.0347964	0.045	0.025	0	0	0	0.003	0.5	0	0.06	0.03	0	0.09	0	0.5	0.125	0	0	0	0.5	0.5	0	0	1	0	1	0	FALSE	TRUE	FALSE
264	ACSL3	Unstructured | Structured	Long-chain-fatty-acid--CoA ligase 3	O95573	FALSE	0.233097	0.000596889	0.2325	0.000501601	0	9.52881e-05	0	0	0	0	0	0	0.0023822	0	0.00418001	0.0675	0	0	0	0	0	0	0.25	0.03	0.015	0.03	0.09	0	0.75	0	0	0	0	0	0	0.5	0	1	1	0.5	0	FALSE	FALSE	FALSE
265	FOS	Unstructured | Structured | Expression	Proto-oncogene c-Fos	P01100	FALSE	0.233028	0.0125276	0.2205	0.0114362	3.71099e-05	0.000539483	0.000254548	0.00026027	0	0.00867568	0.000412332	0.00424246	0.0134871	0	0.0953013	0.0225	0	0	0	0.15	0.018	0.25	0.25	0.06	0.03	0	0.09	0	0.25	0	0	0.5	0	0.5	0	0.5	0	1	0	1	0	FALSE	FALSE	FALSE
266	CAMKK2	Mutation	Calcium/calmodulin-dependent protein kinase kinase 2	Q96RR4	FALSE	0.232967	0.000466767	0.2325	0.000391044	0	7.57233e-05	0	0	0	0	0	0	0.00189308	0	0.0032587	0.045	0.025	0.0375	0	0	0.0075	0.25	0.25	0.06	0.03	0	0.09	0	0.5	0.125	0.125	0	0	0.5	0	0.5	0	1	0	1	0	FALSE	FALSE	FALSE
267	CSNK1A1	Unstructured | Mutation	Casein kinase I isoform alpha	P48729	FALSE	0.232892	0.000391951	0.2325	0.000118405	0	0.000273546	0	0	0	0	0	0	0.00683864	0	0.000986709	0.045	0.025	0.0375	0	0	0.0075	0.25	0.25	0.06	0.03	0	0.09	0	0.5	0.125	0.125	0	0	0.5	0	0.5	0	1	0	1	0	FALSE	FALSE	FALSE
268	PSMC3	Unstructured	26S proteasome regulatory subunit 6A	P17980	FALSE	0.232881	0.0153813	0.2175	0.00453283	0.00967624	0.000594554	0.000159937	0.000257719	0.000159972	0.00859063	0.107514	0.00266562	0.0148639	0.00266619	0.0377736	0.0675	0	0	0	0	0	0.25	0	0.03	0.03	0	0.09	0	0.75	0	0	0	0	0.5	0	0	0	1	0	1	0	FALSE	FALSE	TRUE
269	GSTO1	Unstructured | Structured | Mutation	Glutathione S-transferase omega-1	P78417	FALSE	0.232873	0.000372589	0.2325	0.000361357	0	1.12317e-05	0	0	0	0	0	0	0.000280792	0	0.00301131	0.045	0.025	0.0375	0	0	0.0075	0.25	0.25	0.06	0.03	0	0.09	0	0.5	0.125	0.125	0	0	0.5	0	0.5	0	1	0	1	0	FALSE	FALSE	FALSE
270	PRKACA	Mutation	cAMP-dependent protein kinase catalytic subunit alpha	P17612	FALSE	0.232778	0.000278357	0.2325	0.000250459	0	2.7898e-05	0	0	0	0	0	0	0.000697451	0	0.00208716	0.045	0.025	0.0375	0	0	0.0075	0.25	0.25	0.06	0.03	0	0.09	0	0.5	0.125	0.125	0	0	0.5	0	0.5	0	1	0	1	0	FALSE	FALSE	FALSE
271	HCK	Structured | Mutation	Tyrosine-protein kinase HCK	P08631	FALSE	0.232741	0.000240905	0.2325	0.000240905	0	0	0	0	0	0	0	0	0	0	0.00200754	0.045	0.025	0.0375	0	0	0.0075	0.25	0.25	0.06	0.03	0	0.09	0	0.5	0.125	0.125	0	0	0.5	0	0.5	0	1	0	1	0	FALSE	FALSE	FALSE
272	PML	Structured | Mutation	Protein PML	P29590	FALSE	0.232736	0.000236339	0.2325	0.00021156	0	0	2.4779e-05	0	0	0	0	0.000412983	0	0	0.001763	0.045	0.025	0.0375	0	0	0.0075	0.25	0.25	0.06	0.03	0	0.09	0	0.5	0.125	0.125	0	0	0.5	0	0.5	0	1	0	1	0	FALSE	FALSE	FALSE
273	GNAI1	Structured | Genomics Structured | Mutation	Guanine nucleotide-binding protein G(i) subunit alpha-1	P63096	FALSE	0.232702	0.000202065	0.2325	0.000195181	0	6.88393e-06	0	0	0	0	0	0	0.000172098	0	0.00162651	0.045	0.025	0.0375	0	0	0.0075	0.25	0.25	0.06	0.03	0	0.09	0	0.5	0.125	0.125	0	0	0.5	0	0.5	0	1	0	1	0	FALSE	FALSE	FALSE
274	ESR1	Unstructured | Structured | Mutation	Estrogen receptor	P03372	FALSE	0.231605	0.0141054	0.2175	0.010088	9.31122e-05	0.00169417	0.000334516	0.000594539	0.0013011	0.019818	0.00103458	0.00557527	0.0423543	0.021685	0.0840665	0	0.025	0.0375	0	0	0.0075	0.5	0.25	0.09	0.03	0	0.09	0	0	0.125	0.125	0	0	0.5	0.5	0.5	0	1	0	1	0	FALSE	FALSE	TRUE
275	TLR5	Unstructured | Structured | Mutation	Toll-like receptor 5	O60602	FALSE	0.231574	0.00657372	0.225	0.00494299	2.02418e-05	0.00106701	6.19474e-05	0.000201582	0.00027995	0.0067194	0.000224909	0.00103246	0.0266752	0.00466584	0.0411916	0	0.025	0.0375	0	0	0.0075	0.4375	0.25	0.0825	0.015	0.03	0.09	0	0	0.125	0.125	0	0	0.5	0.375	0.5	0	1	1	0.5	0	FALSE	TRUE	TRUE
276	MAPK8	Unstructured | Structured	Mitogen-activated protein kinase 8	P45983	FALSE	0.231298	0.0062984	0.225	0.00532755	0	0.000577888	0.000163316	0.00022965	0	0.00765501	0	0.00272193	0.0144472	0	0.0443962	0.045	0	0	0	0	0	0.25	0.25	0.06	0.03	0	0.09	0	0.5	0	0	0	0	0.5	0	0.5	0	1	0	1	0	FALSE	FALSE	FALSE
277	CTNNB1	Unstructured | Structured	Catenin beta-1	P35222	FALSE	0.231173	0.00617337	0.225	0.0038869	0.000128873	0.0012228	0.000459537	0.000400612	7.46534e-05	0.0133537	0.00143192	0.00765895	0.0305701	0.00124422	0.0323908	0.045	0	0	0	0	0	0.25	0.25	0.06	0.03	0	0.09	0	0.5	0	0	0	0	0.5	0	0.5	0	1	0	1	0	FALSE	FALSE	TRUE
278	MAP2K1	Unstructured | Structured	Dual specificity mitogen-activated protein kinase kinase 1	Q02750	FALSE	0.231047	0.00604663	0.225	0.00442705	0	0.000931143	0.000206116	0.000362337	0.000119979	0.0120779	0	0.00343526	0.0232786	0.00199964	0.0368921	0.045	0	0	0	0	0	0.5	0	0.06	0.03	0	0.09	0	0.5	0	0	0	0	0.5	0.5	0	0	1	0	1	0	FALSE	FALSE	TRUE
279	ERBB4	Unstructured | Structured | Genomics Structured	Receptor tyrosine-protein kinase erbB-4	Q15303	FALSE	0.230423	0.00242287	0.228	0.00117757	0	0.000888027	0	0	0.00035727	0	0	0	0.0222007	0.0059545	0.00981307	0.045	0.025	0	0	0	0.003	0.5	0	0.06	0.03	0	0.09	0	0.5	0.125	0	0	0	0.5	0.5	0	0	1	0	1	0	FALSE	FALSE	TRUE
280	HLA-DQA1	Unstructured | Structured | Genomics Structured	HLA class II histocompatibility antigen, DQ alpha 1 chain	P01909	FALSE	0.229894	0.00339434	0.2265	0.00285401	2.63143e-05	0.000193475	0	4.59301e-05	0.000274618	0.001531	0.000292381	0	0.00483687	0.00457696	0.0237834	0.0675	0.2	0	0	0	0.024	0.25	0	0.03	0.015	0	0.09	0	0.75	1	0	0	0	0.5	0	0	0	1	0	0.5	0	FALSE	FALSE	TRUE
281	BDNF	Unstructured | Structured | Genomics Structured	Brain-derived neurotrophic factor	P23560	FALSE	0.229633	0.0166328	0.213	0.0125346	0.000380208	0.00167388	0.000842485	0.000612401	0.000589229	0.0204134	0.00422453	0.0140414	0.0418471	0.00982048	0.104455	0	0.025	0	0	0	0.003	0.5	0	0.06	0.03	0.03	0.09	0	0	0.125	0	0	0	0.5	0.5	0	0	1	1	1	0	FALSE	TRUE	TRUE
282	EDN1	Unstructured | Structured | Mutation	Endothelin-1	P05305	FALSE	0.229307	0.0118074	0.2175	0.010147	0.00017914	0.000514483	0.000386327	0.000313856	0.000266619	0.0104619	0.00199044	0.00643878	0.0128621	0.00444365	0.0845584	0	0.025	0.0375	0	0	0.0075	0.25	0.25	0.06	0.03	0.03	0.09	0	0	0.125	0.125	0	0	0.5	0	0.5	0	1	1	1	0	FALSE	FALSE	TRUE
283	FGF19	Unstructured | Genomics Structured	Fibroblast growth factor 19	O95750	FALSE	0.229061	0.0010614	0.228	0.000290041	0	0.000771363	0	0	0	0	0	0	0.0192841	0	0.00241701	0.045	0.025	0	0	0	0.003	0.25	0.25	0.06	0.03	0	0.09	0	0.5	0.125	0	0	0	0.5	0	0.5	0	1	0	1	0	FALSE	FALSE	FALSE
284	MYC	Unstructured | Structured | Genomics Structured	Myc proto-oncogene protein	P01106	FALSE	0.229033	0.00853299	0.2205	0.00696304	0	0.000903969	0.000288337	0.000377647	0	0.0125882	0	0.00480562	0.0225992	0	0.0580253	0.0675	0.025	0	0	0	0.003	0.25	0	0.03	0.03	0	0.09	0	0.75	0.125	0	0	0	0.5	0	0	0	1	0	1	0	FALSE	FALSE	FALSE
285	MAPK3	Unstructured | Structured	Mitogen-activated protein kinase 3	P27361	FALSE	0.229032	0.00403198	0.225	0	4.25077e-05	0.00105542	0.000640874	0.00195458	0.000338606	0.0651527	0.000472308	0.0106812	0.0263854	0.00564344	0	0.045	0	0	0	0	0	0.25	0.25	0.06	0.03	0	0.09	0	0.5	0	0	0	0	0.5	0	0.5	0	1	0	1	0	FALSE	FALSE	TRUE
286	COL4A1	Unstructured | Structured	Collagen alpha-1(IV) chain	P02462	FALSE	0.228911	0.0114114	0.2175	0.00870397	0	0.0022409	3.71684e-05	0.000176065	0.000253288	0.00586884	0	0.000619474	0.0560225	0.00422147	0.0725331	0.0225	0	0	0	0	0	0.5	0.25	0.09	0.015	0	0.09	0	0.25	0	0	0	0	0.5	0.5	0.5	0	1	0	0.5	0	FALSE	TRUE	TRUE
287	COL4A3	Unstructured | Structured	Collagen alpha-3(IV) chain	Q01955	FALSE	0.228911	0.0114114	0.2175	0.00870397	0	0.0022409	3.71684e-05	0.000176065	0.000253288	0.00586884	0	0.000619474	0.0560225	0.00422147	0.0725331	0.0225	0	0	0	0	0	0.5	0.25	0.09	0.015	0	0.09	0	0.25	0	0	0	0	0.5	0.5	0.5	0	1	0	0.5	0	FALSE	TRUE	TRUE
288	EIF4G1	Expression	Eukaryotic translation initiation factor 4 gamma 1	Q04637	FALSE	0.228777	0.000777156	0.228	0.000768098	0	9.05781e-06	0	0	0	0	0	0	0.000226445	0	0.00640081	0.045	0	0	0	0.15	0.018	0.25	0.25	0.06	0.015	0	0.09	0	0.5	0	0	0.5	0	0.5	0	0.5	0	1	0	0.5	0	FALSE	FALSE	FALSE
289	TLR7	Unstructured | Structured | Mutation	Toll-like receptor 7	Q9NYK1	FALSE	0.228766	0.0187662	0.21	0.0122251	0.000285409	0.00354378	0.000399842	0.00141363	0.000898507	0.0471209	0.00317121	0.00666404	0.0885944	0.0149751	0.101876	0.0225	0.025	0.0375	0	0	0.0075	0.25	0.25	0.06	0.03	0	0.09	0	0.25	0.125	0.125	0	0	0	0.5	0.5	0	1	0	1	0	FALSE	TRUE	TRUE
290	LGALS9	Unstructured | Structured | Mutation	Galectin-9	O00182	FALSE	0.228474	0.00347379	0.225	0.00183033	0	0.00130795	0.000112632	0.000142894	7.99858e-05	0.00476312	0	0.00187719	0.0326987	0.0013331	0.0152528	0.0675	0.025	0.0375	0	0	0.0075	0.25	0	0.03	0.03	0	0.09	0	0.75	0.125	0.125	0	0	0.5	0	0	0	1	0	1	0	FALSE	FALSE	TRUE
291	KPNB1	Structured | Expression	Importin subunit beta-1	Q14974	FALSE	0.228299	0.00029944	0.228	0.000290383	0	9.05781e-06	0	0	0	0	0	0	0.000226445	0	0.00241985	0.045	0	0	0	0.15	0.018	0.25	0.25	0.06	0.015	0	0.09	0	0.5	0	0	0.5	0	0.5	0	0.5	0	1	0	0.5	0	FALSE	FALSE	FALSE
292	ANXA2	Unstructured | Structured | Mutation	Annexin A2	P07355	FALSE	0.22828	0.00327984	0.225	0.00257864	1.95671e-05	0.000440934	8.22211e-05	3.31717e-05	0.000125311	0.00110572	0.000217412	0.00137035	0.0110234	0.00208852	0.0214887	0.0675	0.025	0.0375	0	0	0.0075	0.25	0	0.03	0.03	0	0.09	0	0.75	0.125	0.125	0	0	0.5	0	0	0	1	0	1	0	FALSE	FALSE	TRUE
293	MYO6	Structured | Expression | Mutation	Unconventional myosin-VI	Q9UM54	FALSE	0.228231	0.000231009	0.228	0.000231009	0	0	0	0	0	0	0	0	0	0	0.00192508	0.0675	0.025	0.0375	0	0.15	0.0255	0.25	0	0.03	0.015	0	0.09	0	0.75	0.125	0.125	0.5	0	0.5	0	0	0	1	0	0.5	0	FALSE	FALSE	FALSE
294	RPS6KB2	Expression | Mutation	Ribosomal protein S6 kinase beta-2	Q9UBS0	FALSE	0.228226	0.000225633	0.228	0.000173684	0	1.19563e-05	0	0	3.99929e-05	0	0	0	0.000298908	0.000666548	0.00144736	0.0675	0.025	0.0375	0	0.15	0.0255	0	0.25	0.03	0.015	0	0.09	0	0.75	0.125	0.125	0.5	0	0	0	0.5	0	1	0	0.5	0	FALSE	FALSE	TRUE
295	CSF3R	Unstructured | Structured	Granulocyte colony-stimulating factor receptor	Q99062	FALSE	0.227924	0.00292412	0.225	0.00127072	2.6989e-05	0.00150287	1.12632e-05	0.000112274	0	0.00374245	0.000299878	0.000187719	0.0375718	0	0.0105894	0.0225	0	0	0	0	0	0.4375	0.25	0.0825	0.03	0	0.09	0	0.25	0	0	0	0	0.5	0.375	0	0.5	1	0	1	0	FALSE	FALSE	FALSE
296	CREB1	Unstructured | Structured	Cyclic AMP-responsive element-binding protein 1	P16220	FALSE	0.227795	0.0102948	0.2175	0.00924788	0	0.000392384	0.000310863	0.000303649	3.99929e-05	0.0101216	0	0.00518106	0.0098096	0.000666548	0.0770657	0.0675	0	0	0	0	0	0.25	0	0.03	0.03	0	0.09	0	0.75	0	0	0	0	0.5	0	0	0	1	0	1	0	FALSE	FALSE	TRUE
297	IL18R1	Unstructured | Structured | Genomics Structured | Mutation	Interleukin-18 receptor 1	Q13478	FALSE	0.227784	0.00278373	0.225	0.00206271	0	0.000347457	2.81579e-05	0.000145445	0.000199964	0.00484818	0	0.000469298	0.00868644	0.00333274	0.0171892	0.0675	0.15	0.0375	0	0	0.0225	0.25	0	0.03	0.015	0	0.09	0	0.75	0.75	0.125	0	0	0.5	0	0	0	1	0	0.5	0	FALSE	FALSE	TRUE
298	APOE	Unstructured | Structured | Genomics Structured | Mutation	Apolipoprotein E	P02649	TRUE	0.227686	0.0101857	0.2175	0.0083781	0.000151139	0.00057499	0.000288337	0.000446542	0.000346605	0.0148847	0.00167932	0.00480562	0.0143747	0.00577675	0.0698175	0	0.025	0.0375	0	0	0.0075	0.25	0.25	0.06	0.03	0	0	0.12	0	0.125	0.125	0	0	0.5	0	0.5	0	0	0	1	1	TRUE	TRUE	TRUE
299	PIK3CG	Unstructured | Structured | Mutation	Phosphatidylinositol 4,5-bisphosphate 3-kinase catalytic subunit gamma isoform	P48736	FALSE	0.227645	0.0101451	0.2175	0	0.000154175	0.00641075	0.00105986	0.00129115	0.00122911	0.0430382	0.00171305	0.0176644	0.160269	0.0204852	0	0	0.025	0.0375	0	0	0.0075	0.5	0.25	0.09	0.03	0	0.09	0	0	0.125	0.125	0	0	0.5	0.5	0.5	0	1	0	1	0	FALSE	TRUE	TRUE
300	WNT5A	Unstructured | Structured	Protein Wnt-5a	P41221	TRUE	0.227236	0.00223613	0.225	0.00191871	2.2266e-05	3.62312e-05	4.05474e-05	0.00018372	3.46605e-05	0.00612401	0.000247399	0.00067579	0.000905781	0.000577675	0.0159892	0	0	0	0	0	0	0	0	0	0.015	0	0.09	0.12	0	0	0	0	0	0	0	0	0	1	0	0.5	1	TRUE	TRUE	TRUE
301	INPP5D	Unstructured | Structured | Genomics Structured | Mutation	Phosphatidylinositol 3,4,5-trisphosphate 5-phosphatase 1	Q92835	FALSE	0.227045	0.00204527	0.225	0.00177847	0	5.61584e-05	4.50527e-05	0.000112274	5.33239e-05	0.00374245	0	0.000750878	0.00140396	0.000888731	0.0148205	0.045	0.025	0.0375	0	0	0.0075	0.4375	0.25	0.0825	0	0	0.09	0	0.5	0.125	0.125	0	0	0.5	0.375	0.5	0	1	0	0	0	FALSE	TRUE	TRUE
302	CCR5	Unstructured | Structured	C-C chemokine receptor type 5	P51681	FALSE	0.226975	0.016975	0.21	0.0100037	0	0.00582055	0.000241032	0.00064047	0.000269285	0.021349	0	0.0040172	0.145514	0.00448809	0.0833641	0	0	0	0	0	0	0.5	0.25	0.09	0.03	0	0.09	0	0	0	0	0	0	0.5	0.5	0	0.5	1	0	1	0	FALSE	FALSE	TRUE
303	B2M	Unstructured | Structured	Beta-2-microglobulin	P61769	FALSE	0.226878	0.00187795	0.225	0.00130723	2.05791e-05	0.000535498	1.46421e-05	0	0	0	0.000228657	0.000244035	0.0133874	0	0.0108936	0.045	0	0	0	0	0	0.25	0.25	0.06	0.03	0	0.09	0	0.5	0	0	0	0	0.5	0	0.5	0	1	0	1	0	FALSE	FALSE	FALSE
304	EIF2AK2	Unstructured | Structured	Interferon-induced, double-stranded RNA-activated protein kinase	P19525	FALSE	0.226873	0.00187302	0.225	0.00173342	0	6.30423e-05	0	7.65501e-05	0	0.00255167	0	0	0.00157606	0	0.0144452	0.045	0	0	0	0	0	0.25	0.25	0.06	0.03	0	0.09	0	0.5	0	0	0	0	0.5	0	0.5	0	1	0	1	0	FALSE	FALSE	FALSE
305	MSTN	Unstructured	Growth/differentiation factor 8	O14793	FALSE	0.226828	0.00182792	0.225	0.00106428	3.84594e-05	0.000387674	4.95579e-05	0	0.000287949	0	0.000427326	0.000825965	0.00969185	0.00479915	0.00886901	0	0	0	0	0	0	0.4375	0.4375	0.105	0.03	0	0.09	0	0	0	0	0	0	0.5	0.375	0.5	0.375	1	0	1	0	FALSE	FALSE	TRUE
306	OAS1	Unstructured | Structured | Mutation	2'-5'-oligoadenylate synthase 1	P00973	FALSE	0.226807	0.00180702	0.225	0.00153312	0	1.7391e-05	0	0.000165859	9.06506e-05	0.00552862	0	0	0.000434775	0.00151084	0.012776	0.0675	0.025	0.0375	0	0	0.0075	0.25	0	0.03	0.03	0	0.09	0	0.75	0.125	0.125	0	0	0.5	0	0	0	1	0	1	0	FALSE	FALSE	TRUE
307	NGF	Unstructured | Structured | Genomics Structured	Beta-nerve growth factor	P01138	FALSE	0.22677	0.0137703	0.213	0.0094243	0.000119089	0.00181555	0.000292842	0.000321511	0.00179701	0.010717	0.00132321	0.0048807	0.0453887	0.0299502	0.0785358	0	0.025	0	0	0	0.003	0.5	0.25	0.09	0.03	0	0.09	0	0	0.125	0	0	0	0.5	0.5	0.5	0	1	0	1	0	FALSE	FALSE	TRUE
308	TP53	Unstructured | Structured | Mutation	Cellular tumor antigen p53	P04637	FALSE	0.226561	0.00906125	0.2175	0.00692585	0.000102896	0.00155831	0.000174579	0.000155652	0.000143974	0.0051884	0.00114329	0.00290965	0.0389576	0.00239957	0.0577154	0	0.025	0.0375	0	0	0.0075	0.25	0.25	0.06	0.03	0.03	0.09	0	0	0.125	0.125	0	0	0.5	0	0.5	0	1	1	1	0	FALSE	FALSE	TRUE
309	RORA	Unstructured | Structured | Genomics Structured	Nuclear receptor ROR-alpha	P35398	FALSE	0.226466	0.00296599	0.2235	0.00240905	0	0.000278618	5.85685e-05	0.0001531	6.66548e-05	0.00510334	0	0.000976141	0.00696545	0.00111091	0.0200754	0.0675	0.05	0	0	0	0.006	0.25	0	0.03	0.03	0	0.09	0	0.75	0.25	0	0	0	0.5	0	0	0	1	0	1	0	FALSE	FALSE	TRUE
310	AKT2	Unstructured | Structured | Genomics Structured | Mutation	RAC-beta serine/threonine-protein kinase	P31751	FALSE	0.226311	0.00131062	0.225	0.00106292	0	0.000207243	1.23895e-05	2.80684e-05	0	0.000935613	0	0.000206491	0.00518107	0	0.00885764	0.0675	0.025	0.0375	0	0	0.0075	0.25	0	0.03	0.03	0	0.09	0	0.75	0.125	0.125	0	0	0.5	0	0	0	1	0	1	0	FALSE	FALSE	FALSE
311	NCOA1	Unstructured | Mutation	Nuclear receptor coactivator 1	Q15788	FALSE	0.22626	0.00125953	0.225	0.00105541	0	0.000164127	0	0	3.99929e-05	0	0	0	0.00410319	0.000666548	0.00879508	0.0675	0.025	0.0375	0	0	0.0075	0.25	0	0.03	0.03	0	0.09	0	0.75	0.125	0.125	0	0	0.5	0	0	0	1	0	1	0	FALSE	FALSE	TRUE
312	IRF3	Unstructured | Structured | Mutation	Interferon regulatory factor 3	Q14653	FALSE	0.226121	0.00862127	0.2175	0.00767449	0	0.000557599	0.000107	0.000247512	3.46605e-05	0.0082504	0	0.00178333	0.01394	0.000577675	0.0639541	0.045	0.025	0.0375	0	0	0.0075	0.25	0.25	0.06	0.015	0	0.09	0	0.5	0.125	0.125	0	0	0.5	0	0.5	0	1	0	0.5	0	FALSE	FALSE	TRUE
313	NR1H3	Structured | Mutation	Oxysterols receptor LXR-alpha	Q13133	FALSE	0.226107	0.00110734	0.225	0.000748648	0	0.000358689	0	0	0	0	0	0	0.00896723	0	0.00623873	0.0225	0.025	0.0375	0	0	0.0075	0.375	0.25	0.075	0.03	0	0.09	0	0.25	0.125	0.125	0	0	0.5	0.25	0.5	0	1	0	1	0	FALSE	FALSE	FALSE
314	MT-CO2	Unstructured	Cytochrome c oxidase subunit 2	P00403	FALSE	0.226089	0.00858908	0.2175	0.0067798	8.56902e-05	0.000987301	0.000127274	0.000569023	3.99929e-05	0.0189674	0.000952113	0.00212123	0.0246825	0.000666548	0.0564983	0.0675	0	0	0	0	0	0.25	0	0.03	0.03	0	0.09	0	0.75	0	0	0	0	0.5	0	0	0	1	0	1	0	FALSE	FALSE	TRUE
315	CDK9	Unstructured | Mutation	Cyclin-dependent kinase 9	P50750	FALSE	0.226046	0.00104579	0.225	0.000450758	0	0.00052173	1.46421e-05	0	5.86562e-05	0	0	0.000244035	0.0130432	0.000977604	0.00375632	0.0675	0.025	0.0375	0	0	0.0075	0.25	0.25	0.06	0	0	0.09	0	0.75	0.125	0.125	0	0	0.5	0	0.5	0	1	0	0	0	FALSE	FALSE	FALSE
316	SERPINE1	Unstructured | Structured | Genomics Structured	Plasminogen activator inhibitor 1	P05121	TRUE	0.225917	0.0129174	0.213	0.00925061	9.34495e-05	0.00149961	0.000154305	0.0016101	0.000309278	0.0536702	0.00103833	0.00257176	0.0374903	0.00515464	0.0770884	0	0.025	0	0	0	0.003	0.25	0	0.03	0.03	0.03	0	0.12	0	0.125	0	0	0	0.5	0	0	0	0	1	1	1	TRUE	TRUE	TRUE
317	CCL5	Unstructured | Structured	C-C motif chemokine 5	P13501	FALSE	0.225881	0.0458815	0.18	0.0354519	0.000492887	0.00438833	0.00195979	0.00332993	0.000258621	0.110998	0.00547653	0.0326632	0.109708	0.00431034	0.295433	0	0	0	0	0	0	0.25	0.25	0.06	0.03	0	0.09	0	0	0	0	0	0	0.5	0	0.5	0	1	0	1	0	FALSE	FALSE	TRUE
318	PCDH1	Unstructured | Structured | Mutation	Protocadherin-1	Q08174	TRUE	0.225792	0.000792091	0.225	0.000502283	0	2.35503e-05	0	0.000186272	7.99858e-05	0.00620907	0	0	0.000588757	0.0013331	0.00418569	0.0225	0.025	0.0375	0	0	0.0075	0.25	0.25	0.06	0.015	0	0	0.12	0.25	0.125	0.125	0	0	0.5	0	0.5	0	0	0	0.5	1	TRUE	TRUE	TRUE
319	ACADS	Unstructured | Structured | Mutation	Short-chain specific acyl-CoA dehydrogenase, mitochondrial	P16219	FALSE	0.225776	0.00077615	0.225	0.000510473	0	0.000189127	0	7.65501e-05	0	0.00255167	0	0	0.00472818	0	0.00425394	0.0675	0.025	0.0375	0	0	0.0075	0.25	0	0.03	0.03	0	0.09	0	0.75	0.125	0.125	0	0	0.5	0	0	0	1	0	1	0	FALSE	FALSE	FALSE
320	IGHG1	Unstructured | Structured	Immunoglobulin heavy constant gamma 1	P01857	FALSE	0.225714	0.000714318	0.225	0.000465772	0	0.000248546	0	0	0	0	0	0	0.00621366	0	0.00388144	0.045	0	0	0	0	0	0.25	0.25	0.06	0.03	0	0.09	0	0.5	0	0	0	0	0.5	0	0.5	0	1	0	1	0	FALSE	FALSE	FALSE
321	LGR6	Unstructured | Mutation	Leucine-rich repeat-containing G-protein coupled receptor 6	Q9HBX8	TRUE	0.225701	0.00820148	0.2175	0	6.34242e-05	0.00186989	0.00319761	0.000257719	0.00281283	0.00859063	0.000704714	0.0532935	0.0467473	0.0468806	0	0.045	0.025	0.0375	0	0	0.0075	0	0.25	0.03	0.015	0	0	0.12	0.5	0.125	0.125	0	0	0	0	0.5	0	0	0	0.5	1	TRUE	TRUE	TRUE
322	CTSV	Mutation	Cathepsin L2	O60911	FALSE	0.225656	0.000655797	0.225	0.00056268	1.95671e-05	7.35494e-05	0	0	0	0	0.000217412	0	0.00183873	0	0.004689	0.0675	0.025	0.0375	0	0	0.0075	0.25	0	0.03	0.03	0	0.09	0	0.75	0.125	0.125	0	0	0.5	0	0	0	1	0	1	0	FALSE	FALSE	FALSE
323	MKNK1	Structured | Mutation	MAP kinase-interacting serine/threonine-protein kinase 1	Q9BUB5	FALSE	0.22565	0.000650405	0.225	0.000308468	0	0.000261952	0	0	7.99858e-05	0	0	0	0.00654879	0.0013331	0.00257056	0.0675	0.025	0.0375	0	0	0.0075	0.25	0	0.03	0.03	0	0.09	0	0.75	0.125	0.125	0	0	0.5	0	0	0	1	0	1	0	FALSE	FALSE	TRUE
324	CFL1	Unstructured | Structured	Cofilin-1	P23528	FALSE	0.225643	0.000643043	0.225	0.000559609	0	6.88393e-06	0	7.65501e-05	0	0.00255167	0	0	0.000172098	0	0.00466341	0.045	0	0	0	0	0	0.25	0.25	0.06	0.03	0	0.09	0	0.5	0	0	0	0	0.5	0	0.5	0	1	0	1	0	FALSE	FALSE	FALSE
325	MYH9	Structured | Mutation	Myosin-9	P35579	FALSE	0.225571	0.000570817	0.225	0.000538794	0	9.05781e-06	0	2.2965e-05	0	0.000765501	0	0	0.000226445	0	0.00448995	0.0675	0.025	0.0375	0	0	0.0075	0.25	0	0.03	0.03	0	0.09	0	0.75	0.125	0.125	0	0	0.5	0	0	0	1	0	1	0	FALSE	FALSE	FALSE
326	MKNK2	Mutation	MAP kinase-interacting serine/threonine-protein kinase 2	Q9HBH9	FALSE	0.225567	0.000567001	0.225	0.000199617	0	0.000367385	0	0	0	0	0	0	0.00918462	0	0.00166347	0.0675	0.025	0.0375	0	0	0.0075	0.25	0	0.03	0.03	0	0.09	0	0.75	0.125	0.125	0	0	0.5	0	0	0	1	0	1	0	FALSE	FALSE	FALSE
327	PSMA4	Unstructured	Proteasome subunit alpha type-4	P25789	FALSE	0.225525	0.000524745	0.225	0.000453488	0	2.28257e-05	4.84316e-05	0	0	0	0	0.000807193	0.000570642	0	0.00377907	0.045	0	0	0	0	0	0.25	0.25	0.06	0.03	0	0.09	0	0.5	0	0	0	0	0.5	0	0.5	0	1	0	1	0	FALSE	FALSE	FALSE
328	PSMA1	Unstructured	Proteasome subunit alpha type-1	P25786	FALSE	0.225472	0.000471514	0.225	0.000400257	0	2.28257e-05	4.84316e-05	0	0	0	0	0.000807193	0.000570642	0	0.00333548	0.045	0	0	0	0	0	0.25	0.25	0.06	0.03	0	0.09	0	0.5	0	0	0	0	0.5	0	0.5	0	1	0	1	0	FALSE	FALSE	FALSE
329	IGHG4	Unstructured	Immunoglobulin heavy constant gamma 4	P01861	FALSE	0.22546	0.000460223	0.225	0.000134101	0	0.000259778	0	6.63435e-05	0	0.00221145	0	0	0.00649445	0	0.00111751	0.045	0	0	0	0	0	0.25	0.25	0.06	0.03	0	0.09	0	0.5	0	0	0	0	0.5	0	0.5	0	1	0	1	0	FALSE	FALSE	FALSE
330	PSMD11	Unstructured	26S proteasome non-ATPase regulatory subunit 11	O00231	FALSE	0.225391	0.0153912	0.21	0.00454273	0.00967624	0.000594554	0.000159937	0.000257719	0.000159972	0.00859063	0.107514	0.00266562	0.0148639	0.00266619	0.0378561	0.045	0	0	0	0	0	0.25	0.25	0.06	0.015	0	0.09	0	0.5	0	0	0	0	0.5	0	0.5	0	1	0	0.5	0	FALSE	FALSE	TRUE
331	MAP2K5	Structured | Mutation	Dual specificity mitogen-activated protein kinase kinase 5	Q13163	FALSE	0.225337	0.000337376	0.225	0.000321434	0	1.59417e-05	0	0	0	0	0	0	0.000398544	0	0.00267862	0.0675	0.025	0.0375	0	0	0.0075	0.25	0	0.03	0.03	0	0.09	0	0.75	0.125	0.125	0	0	0.5	0	0	0	1	0	1	0	FALSE	FALSE	FALSE
332	LYN	Unstructured | Structured	Tyrosine-protein kinase Lyn	P07948	FALSE	0.22527	0.000270442	0.225	0.000227256	0	3.07965e-05	1.23895e-05	0	0	0	0	0.000206491	0.000769914	0	0.0018938	0.045	0	0	0	0	0	0.25	0.25	0.06	0.03	0	0.09	0	0.5	0	0	0	0	0.5	0	0.5	0	1	0	1	0	FALSE	FALSE	FALSE
333	SPTBN1	Mutation	Spectrin beta chain, non-erythrocytic 1	Q01082	FALSE	0.2252	0.00019995	0.225	0.000123865	0	7.60856e-05	0	0	0	0	0	0	0.00190214	0	0.00103221	0.0675	0.025	0.0375	0	0	0.0075	0.25	0	0.03	0.03	0	0.09	0	0.75	0.125	0.125	0	0	0.5	0	0	0	1	0	1	0	FALSE	FALSE	FALSE
334	PDGFRB	Unstructured | Structured | Mutation	Platelet-derived growth factor receptor beta	P09619	FALSE	0.224743	0.00724332	0.2175	0.00317749	8.16418e-05	0.00285176	6.87053e-05	6.12401e-05	0.00100249	0.00204134	0.000907131	0.00114509	0.071294	0.0167081	0.0264791	0	0.025	0.0375	0	0	0.0075	0.5	0.25	0.09	0.03	0	0.09	0	0	0.125	0.125	0	0	0.5	0.5	0.5	0	1	0	1	0	FALSE	FALSE	TRUE
335	KMT2A	Unstructured | Mutation	Histone-lysine N-methyltransferase 2A	Q03164	TRUE	0.224694	0.00719383	0.2175	0.00582574	0.000704414	0.000258691	0.000130653	0.000125032	0.000149307	0.00416773	0.00782682	0.00217755	0.00646727	0.00248845	0.0485478	0.045	0.025	0.0375	0	0	0.0075	0.25	0	0.03	0.015	0	0	0.12	0.5	0.125	0.125	0	0	0.5	0	0	0	0	0	0.5	1	TRUE	TRUE	TRUE
336	SOD2	Unstructured | Structured | Genomics Structured	Superoxide dismutase [Mn], mitochondrial	P04179	FALSE	0.224558	0.00405764	0.2205	0.00385789	0	9.78243e-05	2.02737e-05	8.16535e-05	0	0.00272178	0	0.000337895	0.00244561	0	0.0321491	0.0675	0.025	0	0	0	0.003	0.25	0	0.03	0.03	0	0.09	0	0.75	0.125	0	0	0	0.5	0	0	0	1	0	1	0	FALSE	FALSE	FALSE
337	LCN2	Unstructured | Structured | Mutation	Neutrophil gelatinase-associated lipocalin	P80188	FALSE	0.223708	0.00620839	0.2175	0.00480718	5.6677e-05	0.000774624	0	0.000489921	7.99858e-05	0.0163307	0.000629744	0	0.0193656	0.0013331	0.0400598	0	0.025	0.0375	0	0	0.0075	0.25	0.25	0.06	0.03	0.03	0.09	0	0	0.125	0.125	0	0	0.5	0	0.5	0	1	1	1	0	FALSE	FALSE	TRUE
338	RPS6KB1	Unstructured | Structured | Mutation	Ribosomal protein S6 kinase beta-1	P23443	FALSE	0.222427	0.00492675	0.2175	0.00320786	5.19539e-05	0.000776073	0.000263558	0.000517989	0.000109314	0.0172663	0.000577265	0.00439263	0.0194018	0.0018219	0.0267321	0.045	0.025	0.0375	0	0	0.0075	0.25	0.25	0.06	0.015	0	0.09	0	0.5	0.125	0.125	0	0	0.5	0	0.5	0	1	0	0.5	0	FALSE	FALSE	TRUE
339	CCL21	Unstructured | Structured	C-C motif chemokine 21	O00585	FALSE	0.222414	0.00491375	0.2175	0.003171	0	0.00137027	0.000173453	0.00019903	0	0.00663435	0	0.00289088	0.0342566	0	0.026425	0.0225	0	0	0	0	0	0.25	0.25	0.06	0.015	0.03	0.09	0	0.25	0	0	0	0	0.5	0	0.5	0	1	1	0.5	0	FALSE	FALSE	FALSE
340	PTPN13	Mutation	Tyrosine-protein phosphatase non-receptor type 13	Q12923	FALSE	0.222341	0.000341246	0.222	0.000276392	0	6.48539e-05	0	0	0	0	0	0	0.00162135	0	0.00230327	0.045	0.025	0.075	0	0	0.012	0.25	0.25	0.06	0.015	0	0.09	0	0.5	0.125	0.25	0	0	0.5	0	0.5	0	1	0	0.5	0	FALSE	FALSE	FALSE
341	LIF	Unstructured | Structured | Mutation	Leukemia inhibitory factor	P15018	FALSE	0.222277	0.00477731	0.2175	0.00339417	0.000239528	0.000836941	6.53264e-05	0.000206685	3.46605e-05	0.00688951	0.00266142	0.00108877	0.0209235	0.000577675	0.0282847	0.045	0.025	0.0375	0	0	0.0075	0.25	0.25	0.06	0.015	0	0.09	0	0.5	0.125	0.125	0	0	0.5	0	0.5	0	1	0	0.5	0	FALSE	FALSE	FALSE
342	CD40LG	Unstructured | Structured	CD40 ligand	P29965	FALSE	0.222189	0.0196889	0.2025	0.0114771	0.000361316	0.00555388	0.000323253	0.00189334	7.99858e-05	0.0631113	0.00401462	0.00538755	0.138847	0.0013331	0.0956426	0	0	0	0	0	0	0.25	0.4375	0.0825	0.03	0	0.09	0	0	0	0	0	0	0.5	0	0.5	0.375	1	0	1	0	FALSE	FALSE	FALSE
343	CACNA1C	Unstructured | Structured | Genomics Structured	Voltage-dependent L-type calcium channel subunit alpha-1C	Q13936	FALSE	0.221818	0.0013176	0.2205	0.00106803	0	0.000116665	0.000132905	0	0	0	0	0.00221509	0.00291661	0	0.00890029	0.0675	0.025	0	0	0	0.003	0.5	0.5	0.12	0.03	0	0	0	0.75	0.125	0	0	0	0.5	0.5	0.5	0.5	0	0	1	0	FALSE	FALSE	FALSE
344	ADCYAP1R1	Unstructured | Structured | Genomics Structured	Pituitary adenylate cyclase-activating polypeptide type I receptor	P41586	TRUE	0.221807	0.00130739	0.2205	0.000832248	2.29407e-05	0.000236228	0.000135158	4.08267e-05	3.99929e-05	0.00136089	0.000254896	0.00225263	0.00590569	0.000666548	0.0069354	0.0225	0.025	0	0	0	0.003	0.25	0.25	0.06	0.015	0	0	0.12	0.25	0.125	0	0	0	0.5	0	0.5	0	0	0	0.5	1	TRUE	TRUE	TRUE
345	MAP3K7	Unstructured | Structured | Genomics Structured | Mutation	Mitogen-activated protein kinase kinase kinase 7	O43318	FALSE	0.221755	0.00425512	0.2175	0.00382752	0	0.000295285	1.23895e-05	0.000119929	0	0.00399762	0	0.000206491	0.00738211	0	0.031896	0.045	0.025	0.0375	0	0	0.0075	0.25	0.25	0.06	0.015	0	0.09	0	0.5	0.125	0.125	0	0	0.5	0	0.5	0	1	0	0.5	0	FALSE	FALSE	FALSE
346	RPS6KA1	Expression | Mutation	Ribosomal protein S6 kinase alpha-1	Q15418	FALSE	0.221622	0.00112187	0.2205	0.000718279	0	0.000347457	0	5.61368e-05	0	0.00187123	0	0	0.00868644	0	0.00598566	0.045	0.025	0.0375	0	0.15	0.0255	0.25	0	0.03	0.03	0	0.09	0	0.5	0.125	0.125	0.5	0	0.5	0	0	0	1	0	1	0	FALSE	FALSE	FALSE
347	LEPR	Unstructured | Structured | Genomics Structured | Mutation	Leptin receptor	P48357	FALSE	0.22147	0.00396954	0.2175	0.00297241	1.95671e-05	0.000368109	0.000251169	0.000155652	0.000202631	0.0051884	0.000217412	0.00418614	0.00920273	0.00337718	0.0247701	0	0.025	0.0375	0	0	0.0075	0.5	0.25	0.09	0.03	0	0.09	0	0	0.125	0.125	0	0	0.5	0.5	0	0.5	1	0	1	0	FALSE	FALSE	TRUE
348	COL1A1	Unstructured | Structured | Mutation	Collagen alpha-1(I) chain	P02452	FALSE	0.221411	0.0114114	0.21	0.00870397	0	0.0022409	3.71684e-05	0.000176065	0.000253288	0.00586884	0	0.000619474	0.0560225	0.00422147	0.0725331	0.0225	0.025	0.0375	0	0	0.0075	0.5	0	0.06	0.03	0	0.09	0	0.25	0.125	0.125	0	0	0.5	0.5	0	0	1	0	1	0	FALSE	TRUE	TRUE
349	TNFSF13B	Unstructured | Structured | Genomics Structured	Tumor necrosis factor ligand superfamily member 13B	Q9Y275	FALSE	0.221229	0.00822902	0.213	0.00482731	8.7377e-05	0.00200033	0.000307484	0.000801225	0.000205297	0.0267075	0.000970856	0.00512474	0.0500082	0.00342161	0.0402276	0	0.025	0	0	0	0.003	0.25	0.5	0.09	0.03	0	0.09	0	0	0.125	0	0	0	0.5	0	0.5	0.5	1	0	1	0	FALSE	TRUE	TRUE
350	LGALS3	Unstructured | Structured | Expression | Mutation	Galectin-3	P17931	FALSE	0.221063	0.00806263	0.213	0.00499588	0.000124487	0.00184127	0.000337895	0.000403164	0.000359936	0.0134388	0.00138319	0.00563158	0.0460318	0.00599893	0.0416323	0.0675	0.025	0.0375	0	0.15	0.0255	0.25	0.25	0.06	0.03	0.03	0	0	0.75	0.125	0.125	0.5	0	0.5	0	0.5	0	0	1	1	0	FALSE	FALSE	TRUE
351	PSMB4	Unstructured	Proteasome subunit beta type-4	P28070	FALSE	0.22103	0.00353039	0.2175	0.00280999	0	0.00052644	7.65895e-05	0.000117377	0	0.00391256	0	0.00127649	0.013161	0	0.0234166	0.0675	0	0	0	0	0	0.25	0.25	0.06	0	0	0.09	0	0.75	0	0	0	0	0.5	0	0.5	0	1	0	0	0	FALSE	FALSE	FALSE
352	MMP1	Unstructured | Structured	Interstitial collagenase	P03956	FALSE	0.221001	0.0110013	0.21	0.00885445	4.28451e-05	0.00136338	0.000243284	0.000443991	5.33239e-05	0.0147997	0.000476057	0.00405474	0.0340845	0.000888731	0.0737871	0	0	0	0	0	0	0.5	0.25	0.09	0.03	0	0.09	0	0	0	0	0	0	0.5	0.5	0.5	0	1	0	1	0	FALSE	TRUE	TRUE
353	CEBPB	Unstructured | Structured	CCAAT/enhancer-binding protein beta	P17676	FALSE	0.220824	0.00332401	0.2175	0.00263255	0	0.000389848	0.000130653	0.000170962	0	0.00569873	0	0.00217755	0.0097462	0	0.0219379	0.0675	0	0	0	0	0	0.25	0	0.03	0.03	0	0.09	0	0.75	0	0	0	0	0.5	0	0	0	1	0	1	0	FALSE	FALSE	FALSE
354	CTSL	Unstructured	Cathepsin L1	P07711	FALSE	0.220794	0.00329449	0.2175	0.00240291	2.83385e-05	0.000680422	7.88421e-05	0	0.000103982	0	0.000314872	0.00131404	0.0170106	0.00173303	0.0200242	0.045	0	0	0	0	0	0.4375	0	0.0525	0.03	0	0.09	0	0.5	0	0	0	0	0.5	0.375	0	0	1	0	1	0	FALSE	FALSE	TRUE
355	PTPN6	Unstructured | Structured	Tyrosine-protein phosphatase non-receptor type 6	P29350	FALSE	0.22073	0.00323029	0.2175	0.0024616	0	0.000223909	0.000310863	0.000193927	3.99929e-05	0.00646423	0	0.00518106	0.00559772	0.000666548	0.0205133	0.0675	0	0	0	0	0	0.25	0.25	0.06	0	0	0.09	0	0.75	0	0	0	0	0.5	0	0.5	0	1	0	0	0	FALSE	FALSE	TRUE
356	CHIT1	Unstructured | Structured | Genomics Structured | Mutation	Chitotriosidase-1	Q13231	TRUE	0.220506	0.00300577	0.2175	0.00217906	0.00011639	0.000351805	9.79895e-05	7.65501e-05	0.000183967	0.00255167	0.00129322	0.00163316	0.00879513	0.00306612	0.0181589	0	0.025	0.0375	0	0	0.0075	0.25	0.25	0.06	0.03	0	0	0.12	0	0.125	0.125	0	0	0.5	0	0.5	0	0	0	1	1	TRUE	TRUE	TRUE
357	SIRPA	Unstructured | Mutation	Tyrosine-protein phosphatase non-receptor type substrate 1	P78324	FALSE	0.220462	0.00296237	0.2175	0.00157134	2.02418e-05	0.000724262	0.000103621	8.16535e-05	0.000461251	0.00272178	0.000224909	0.00172702	0.0181066	0.00768752	0.0130945	0.045	0.025	0.0375	0	0	0.0075	0.25	0.25	0.06	0.015	0	0.09	0	0.5	0.125	0.125	0	0	0.5	0	0.5	0	1	0	0.5	0	FALSE	FALSE	TRUE
358	SQSTM1	Unstructured | Mutation	Sequestosome-1	Q13501	FALSE	0.220421	0.00292071	0.2175	0.00234251	9.1088e-05	0.000130432	0	0.000191375	0.000165304	0.00637918	0.00101209	0	0.00326081	0.00275507	0.0195209	0.045	0.025	0.0375	0	0	0.0075	0.25	0.25	0.06	0.015	0	0.09	0	0.5	0.125	0.125	0	0	0.5	0	0.5	0	1	0	0.5	0	FALSE	FALSE	TRUE
359	TNFRSF8	Unstructured | Structured | Genomics Structured	Tumor necrosis factor receptor superfamily member 8	P28908	FALSE	0.220392	0.00739209	0.213	0.00273799	0	0.00443434	3.60421e-05	0.00018372	0	0.00612401	0	0.000600702	0.110858	0	0.0228166	0	0.025	0	0	0	0.003	0.25	0.5	0.09	0.03	0	0.09	0	0	0.125	0	0	0	0.5	0	0.5	0.5	1	0	1	0	FALSE	FALSE	FALSE
360	TMED1	Unstructured | Mutation	Transmembrane emp24 domain-containing protein 1	Q13445	TRUE	0.219813	0.00231314	0.2175	0.00171841	0	0.000196736	6.30737e-05	0.00026027	7.46534e-05	0.00867568	0	0.00105123	0.00491839	0.00124422	0.0143201	0.045	0.025	0.0375	0	0	0.0075	0	0.25	0.03	0.015	0	0	0.12	0.5	0.125	0.125	0	0	0	0	0.5	0	0	0	0.5	1	TRUE	TRUE	TRUE
361	CCND1	Unstructured | Structured	G1/S-specific cyclin-D1	P24385	FALSE	0.219794	0.00979401	0.21	0.00872069	4.99297e-05	0.000412674	0.000144168	0.000357234	0.000109314	0.0119078	0.000554775	0.00240281	0.0103168	0.0018219	0.0726724	0	0	0	0	0	0	0.5	0.25	0.09	0.03	0	0.09	0	0	0	0	0	0	0.5	0.5	0.5	0	1	0	1	0	FALSE	TRUE	TRUE
362	CHI3L1	Unstructured | Structured | Genomics Structured	Chitinase-3-like protein 1	P36222	TRUE	0.219766	0.00976625	0.21	0.00536781	0.000146078	0.00138729	0.000651011	0.00181679	0.000397263	0.0605597	0.00162309	0.0108502	0.0346823	0.00662105	0.0447318	0	0.025	0	0.1	0	0.015	0.25	0	0.03	0.015	0.03	0	0.12	0	0.125	0	0	0.5	0.5	0	0	0	0	1	0.5	1	TRUE	TRUE	TRUE
363	IL10RB	Mutation	Interleukin-10 receptor subunit beta	Q08334	FALSE	0.219631	0.00213094	0.2175	0.00155906	0	0.000282241	6.08211e-05	0.000188824	3.99929e-05	0.00629412	0	0.00101368	0.00705603	0.000666548	0.0129921	0.045	0.025	0.0375	0	0	0.0075	0.25	0.25	0.06	0.015	0	0.09	0	0.5	0.125	0.125	0	0	0.5	0	0.5	0	1	0	0.5	0	FALSE	FALSE	TRUE
364	RPTOR	Unstructured | Structured | Mutation	Regulatory-associated protein of mTOR	Q8N122	FALSE	0.219567	0.00206706	0.2175	0.00147477	0.000123812	0.000115578	1.23895e-05	7.65501e-05	0.000263953	0.00255167	0.00137569	0.000206491	0.00288944	0.00439922	0.0122898	0.045	0.025	0.0375	0	0	0.0075	0.25	0.25	0.06	0.015	0	0.09	0	0.5	0.125	0.125	0	0	0.5	0	0.5	0	1	0	0.5	0	FALSE	FALSE	TRUE
365	HSP90AA1	Unstructured | Structured	Heat shock protein HSP 90-alpha	P07900	FALSE	0.219543	0.00954316	0.21	0.00571586	7.28704e-05	0.00289777	0.000193726	0.000377647	0.000285283	0.0125882	0.000809671	0.00322877	0.0724443	0.00475471	0.0476322	0	0	0	0	0	0	0.5	0.25	0.09	0.03	0	0.09	0	0	0	0	0	0	0.5	0.5	0.5	0	1	0	1	0	FALSE	FALSE	TRUE
366	VDAC1	Unstructured | Structured	Voltage-dependent anion-selective channel protein 1	P21796	FALSE	0.219507	0.00200665	0.2175	0.00180986	7.75935e-05	0.000119201	0	0	0	0	0.00086215	0	0.00298002	0	0.0150821	0.0675	0	0	0	0	0	0.5	0.5	0.12	0.03	0	0	0	0.75	0	0	0	0	0.5	0.5	0.5	0.5	0	0	1	0	FALSE	FALSE	FALSE
367	CLDN4	Unstructured | Structured	Claudin-4	O14493	FALSE	0.219352	0.00185162	0.2175	0.00170237	0	6.12308e-05	0	5.86884e-05	2.93281e-05	0.00195628	0	0	0.00153077	0.000488802	0.0141864	0.0225	0	0	0	0	0	0.25	0.25	0.06	0.015	0.03	0.09	0	0.25	0	0	0	0	0.5	0	0.5	0	1	1	0.5	0	FALSE	FALSE	FALSE
368	FLAD1	Unstructured | Mutation	FAD synthase	Q8NFF5	TRUE	0.219309	0.00180927	0.2175	0.000892645	2.76638e-05	2.02895e-05	0.000161063	3.57234e-05	0.000671881	0.00119078	0.000307375	0.00268439	0.000507237	0.011198	0.00743871	0.045	0.025	0.0375	0	0	0.0075	0	0.25	0.03	0.015	0	0	0.12	0.5	0.125	0.125	0	0	0	0	0.5	0	0	0	0.5	1	TRUE	TRUE	TRUE
369	STK11	Unstructured | Structured | Mutation	Serine/threonine-protein kinase STK11	Q15831	FALSE	0.219158	0.00165786	0.2175	0.00131269	0	0.000146374	2.81579e-05	0	0.000170636	0	0	0.000469298	0.00365935	0.00284394	0.0109391	0.045	0.025	0.0375	0	0	0.0075	0.25	0.25	0.06	0.015	0	0.09	0	0.5	0.125	0.125	0	0	0.5	0	0.5	0	1	0	0.5	0	FALSE	FALSE	TRUE
370	NCF2	Mutation	Neutrophil cytosol factor 2	P19878	FALSE	0.219154	0.00165433	0.2175	0.00155394	0	1.81156e-05	3.37895e-05	4.84818e-05	0	0.00161606	0	0.000563158	0.00045289	0	0.0129495	0.045	0.025	0.0375	0	0	0.0075	0.25	0.25	0.06	0.015	0	0.09	0	0.5	0.125	0.125	0	0	0.5	0	0.5	0	1	0	0.5	0	FALSE	FALSE	FALSE
371	DNM2	Structured | Mutation	Dynamin-2	P50570	FALSE	0.219123	0.00162332	0.2175	0.00154268	0	4.34775e-05	3.71684e-05	0	0	0	0	0.000619474	0.00108694	0	0.0128557	0.045	0.025	0.0375	0	0	0.0075	0.25	0.25	0.06	0.015	0	0.09	0	0.5	0.125	0.125	0	0	0.5	0	0.5	0	1	0	0.5	0	FALSE	FALSE	FALSE
372	PRKCB	Structured | Mutation	Protein kinase C beta type	P05771	FALSE	0.219002	0.00150159	0.2175	0.00121067	0	0.000243112	1.46421e-05	3.31717e-05	0	0.00110572	0	0.000244035	0.00607779	0	0.0100889	0	0.025	0.0375	0	0	0.0075	0.5	0.25	0.09	0.03	0	0.09	0	0	0.125	0.125	0	0	0.5	0.5	0.5	0	1	0	1	0	FALSE	FALSE	FALSE
373	PIK3R1	Unstructured | Structured	Phosphatidylinositol 3-kinase regulatory subunit alpha	P27986	FALSE	0.219	0.00149984	0.2175	0.00139425	0	2.49995e-05	0	4.59301e-05	3.46605e-05	0.001531	0	0	0.000624989	0.000577675	0.0116187	0.0675	0	0	0	0	0	0.25	0	0.03	0.03	0	0.09	0	0.75	0	0	0	0	0.5	0	0	0	1	0	1	0	FALSE	FALSE	TRUE
374	TRADD	Mutation	Tumor necrosis factor receptor type 1-associated DEATH domain protein	Q15628	FALSE	0.21898	0.00148015	0.2175	0.00107349	1.92297e-05	0.000291299	0	5.61368e-05	3.99929e-05	0.00187123	0.000213663	0	0.00728248	0.000666548	0.00894579	0.045	0.025	0.0375	0	0	0.0075	0.25	0.25	0.06	0.015	0	0.09	0	0.5	0.125	0.125	0	0	0.5	0	0.5	0	1	0	0.5	0	FALSE	FALSE	TRUE
375	TRPV2	Unstructured | Structured | Mutation	Transient receptor potential cation channel subfamily V member 2	Q9Y5S1	FALSE	0.218896	0.00139627	0.2175	0.00104347	0	0.0002163	0	0.00010717	2.93281e-05	0.00357234	0	0	0.00540751	0.000488802	0.00869555	0.0675	0.025	0.0375	0	0	0.0075	0.4375	0.25	0.0825	0.03	0.03	0	0	0.75	0.125	0.125	0	0	0.5	0.375	0.5	0	0	1	1	0	FALSE	FALSE	FALSE
376	GRK2	Unstructured | Structured | Mutation	Beta-adrenergic receptor kinase 1	P25098	FALSE	0.21887	0.00136979	0.2175	0.00107622	0	8.91288e-05	0.000164442	0	3.99929e-05	0	0	0.0027407	0.00222822	0.000666548	0.00896853	0.045	0.025	0.0375	0	0	0.0075	0.25	0.25	0.06	0.015	0	0.09	0	0.5	0.125	0.125	0	0	0.5	0	0.5	0	1	0	0.5	0	FALSE	FALSE	TRUE
377	PSMA7	Unstructured	Proteasome subunit alpha type-7	O14818	FALSE	0.218764	0.00126424	0.2175	0.00105302	0	7.60856e-05	9.68632e-05	3.82751e-05	0	0.00127584	0	0.00161439	0.00190214	0	0.00877517	0.0675	0	0	0	0	0	0.25	0.25	0.06	0	0	0.09	0	0.75	0	0	0	0	0.5	0	0.5	0	1	0	0	0	FALSE	FALSE	FALSE
378	PDCD4	Unstructured | Structured | Mutation	Programmed cell death protein 4	Q53EL6	FALSE	0.218672	0.00117213	0.2175	0.00112229	0	1.66664e-05	0	3.31717e-05	0	0.00110572	0	0	0.000416659	0	0.00935241	0.045	0.025	0.0375	0	0	0.0075	0.25	0.25	0.06	0.015	0	0.09	0	0.5	0.125	0.125	0	0	0.5	0	0.5	0	1	0	0.5	0	FALSE	FALSE	FALSE
379	ARRB1	Unstructured | Mutation	Beta-arrestin-1	P49407	FALSE	0.21865	0.00115045	0.2175	0.000810068	0	0.000105071	0.000207242	2.80684e-05	0	0.000935613	0	0.00345404	0.00262676	0	0.00675057	0.045	0.025	0.0375	0	0	0.0075	0.25	0.25	0.06	0.015	0	0.09	0	0.5	0.125	0.125	0	0	0.5	0	0.5	0	1	0	0.5	0	FALSE	FALSE	FALSE
380	TEK	Unstructured | Structured | Genomics Structured	Angiopoietin-1 receptor	Q02763	FALSE	0.218599	0.00559895	0.213	0.00196409	0	0.00317023	6.08211e-05	9.18602e-05	0.000311945	0.00306201	0	0.00101368	0.0792558	0.00519908	0.0163674	0	0.025	0	0	0	0.003	0.5	0.25	0.09	0.03	0	0.09	0	0	0.125	0	0	0	0.5	0.5	0.5	0	1	0	1	0	FALSE	FALSE	TRUE
381	EPOR	Mutation	Erythropoietin receptor	P19235	FALSE	0.218587	0.00108656	0.2175	0.000569163	0	0.000321009	6.30737e-05	0	0.00013331	0	0	0.00105123	0.00802522	0.00222183	0.00474303	0	0.025	0.0375	0	0	0.0075	0.25	0.5	0.09	0.03	0	0.09	0	0	0.125	0.125	0	0	0.5	0	0.5	0.5	1	0	1	0	FALSE	FALSE	TRUE
382	MSN	Structured | Mutation	Moesin	P26038	FALSE	0.218573	0.0010732	0.2175	0.000931545	0	9.38389e-05	1.46421e-05	3.31717e-05	0	0.00110572	0	0.000244035	0.00234597	0	0.00776287	0.045	0.025	0.0375	0	0	0.0075	0.25	0.25	0.06	0.015	0	0.09	0	0.5	0.125	0.125	0	0	0.5	0	0.5	0	1	0	0.5	0	FALSE	FALSE	FALSE
383	IFIT3	Unstructured | Structured | Mutation	Interferon-induced protein with tetratricopeptide repeats 3	O14879	FALSE	0.218515	0.00101547	0.2175	0.000976586	2.29407e-05	1.59417e-05	0	0	0	0	0.000254896	0	0.000398544	0	0.00813822	0.045	0.025	0.0375	0	0	0.0075	0.25	0.25	0.06	0.015	0	0.09	0	0.5	0.125	0.125	0	0	0.5	0	0.5	0	1	0	0.5	0	FALSE	FALSE	FALSE
384	CBLB	Unstructured | Mutation	E3 ubiquitin-protein ligase CBL-B	Q13191	FALSE	0.218499	0.000998515	0.2175	0.000754107	0	1.37679e-05	0.000195979	0	3.46605e-05	0	0	0.00326632	0.000344197	0.000577675	0.00628423	0.045	0.025	0.0375	0	0	0.0075	0.25	0.25	0.06	0.015	0	0.09	0	0.5	0.125	0.125	0	0	0.5	0	0.5	0	1	0	0.5	0	FALSE	FALSE	FALSE
385	IL20RA	Unstructured | Structured | Mutation	Interleukin-20 receptor subunit alpha	Q9UHF4	FALSE	0.218327	0.000827026	0.2175	0.000462701	0	0.000331153	0	3.31717e-05	0	0.00110572	0	0	0.00827884	0	0.00385584	0.045	0.025	0.0375	0	0	0.0075	0.25	0.25	0.06	0.015	0	0.09	0	0.5	0.125	0.125	0	0	0.5	0	0.5	0	1	0	0.5	0	FALSE	FALSE	FALSE
386	TCP1	Mutation	T-complex protein 1 subunit alpha	P17987	FALSE	0.218266	0.000765624	0.2175	0.000613864	8.77144e-05	1.81156e-05	0	4.59301e-05	0	0.001531	0.000974604	0	0.00045289	0	0.00511553	0.045	0.025	0.0375	0	0	0.0075	0.25	0.25	0.06	0.015	0	0.09	0	0.5	0.125	0.125	0	0	0.5	0	0.5	0	1	0	0.5	0	FALSE	FALSE	FALSE
387	GAB2	Unstructured | Mutation	GRB2-associated-binding protein 2	Q9UQC2	FALSE	0.218158	0.00065755	0.2175	0.000629219	0	1.59417e-05	1.23895e-05	0	0	0	0	0.000206491	0.000398544	0	0.00524349	0.045	0.025	0.0375	0	0	0.0075	0.25	0.25	0.06	0.015	0	0.09	0	0.5	0.125	0.125	0	0	0.5	0	0.5	0	1	0	0.5	0	FALSE	FALSE	FALSE
388	NEDD4	Unstructured | Genomics Structured | Mutation	E3 ubiquitin-protein ligase NEDD4	P46934	FALSE	0.218137	0.000637295	0.2175	0.000501601	0	1.63041e-05	0.00011939	0	0	0	0	0.00198983	0.000407601	0	0.00418001	0.045	0.025	0.0375	0	0	0.0075	0.25	0.25	0.06	0.015	0	0.09	0	0.5	0.125	0.125	0	0	0.5	0	0.5	0	1	0	0.5	0	FALSE	FALSE	FALSE
389	ZC3H12A	Unstructured | Structured | Mutation	Endoribonuclease ZC3H12A	Q5D1E8	FALSE	0.218134	0.000634441	0.2175	0.000597485	0	3.69559e-05	0	0	0	0	0	0	0.000923896	0	0.00497904	0.045	0.025	0.0375	0	0	0.0075	0.25	0.25	0.06	0.015	0	0.09	0	0.5	0.125	0.125	0	0	0.5	0	0.5	0	1	0	0.5	0	FALSE	FALSE	FALSE
390	GRK5	Unstructured | Structured | Mutation	G protein-coupled receptor kinase 5	P34947	FALSE	0.218132	0.00063202	0.2175	0.000429261	0	8.40564e-05	9.57369e-05	2.2965e-05	0	0.000765501	0	0.00159561	0.00210141	0	0.00357718	0.045	0.025	0.0375	0	0	0.0075	0.25	0.25	0.06	0.015	0	0.09	0	0.5	0.125	0.125	0	0	0.5	0	0.5	0	1	0	0.5	0	FALSE	TRUE	FALSE
391	BTRC	Mutation	F-box/WD repeat-containing protein 1A	Q9Y297	FALSE	0.218103	0.000602604	0.2175	0.000602604	0	0	0	0	0	0	0	0	0	0	0.0050217	0.045	0.025	0.0375	0	0	0.0075	0.25	0.25	0.06	0.015	0	0.09	0	0.5	0.125	0.125	0	0	0.5	0	0.5	0	1	0	0.5	0	FALSE	FALSE	FALSE
392	SPRY2	Unstructured | Structured | Mutation	Protein sprouty homolog 2	O43597	FALSE	0.218088	0.000587566	0.2175	0.000436768	0	0	4.6179e-05	0.000104619	0	0.00348728	0	0.00076965	0	0	0.00363973	0.045	0.025	0.0375	0	0	0.0075	0.25	0.25	0.06	0.015	0	0.09	0	0.5	0.125	0.125	0	0	0.5	0	0.5	0	1	0	0.5	0	FALSE	FALSE	FALSE
393	STAM	Genomics Structured | Mutation	Signal transducing adapter molecule 1	Q92783	FALSE	0.218011	0.000510542	0.2175	0.000464749	1.1133e-05	0	0	0	3.46605e-05	0	0.0001237	0	0	0.000577675	0.00387291	0.045	0.025	0.0375	0	0	0.0075	0.25	0.25	0.06	0.015	0	0.09	0	0.5	0.125	0.125	0	0	0.5	0	0.5	0	1	0	0.5	0	FALSE	FALSE	FALSE
394	PPARG	Unstructured | Structured | Genomics Structured	Peroxisome proliferator-activated receptor gamma	P37231	FALSE	0.217955	0.0199554	0.198	0.0140585	0.000270565	0.00318001	0.00118939	0.000390406	0.000866513	0.0130135	0.00300628	0.0198232	0.0795004	0.0144419	0.117154	0.045	0.025	0	0	0	0.003	0.5	0.25	0.09	0.03	0.03	0	0	0.5	0.125	0	0	0	0.5	0.5	0	0.5	0	1	1	0	FALSE	TRUE	TRUE
395	PLCE1	Mutation	1-phosphatidylinositol 4,5-bisphosphate phosphodiesterase epsilon-1	Q9P212	FALSE	0.217939	0.000439427	0.2175	0.000327576	7.18583e-05	0	0	0	3.99929e-05	0	0.000798426	0	0	0.000666548	0.0027298	0.045	0.025	0.0375	0	0	0.0075	0.25	0.25	0.06	0.015	0	0.09	0	0.5	0.125	0.125	0	0	0.5	0	0.5	0	1	0	0.5	0	FALSE	FALSE	TRUE
396	SHC1	Mutation	SHC-transforming protein 1	P29353	FALSE	0.217895	0.000395346	0.2175	0.000306079	0	4.92745e-05	0	0	3.99929e-05	0	0	0	0.00123186	0.000666548	0.00255066	0.045	0.025	0.0375	0	0	0.0075	0.25	0.25	0.06	0.015	0	0.09	0	0.5	0.125	0.125	0	0	0.5	0	0.5	0	1	0	0.5	0	FALSE	FALSE	TRUE
397	NFATC4	Unstructured | Structured | Mutation	Nuclear factor of activated T-cells, cytoplasmic 4	Q14934	FALSE	0.217885	0.000384992	0.2175	0.000359992	0	2.49995e-05	0	0	0	0	0	0	0.000624989	0	0.00299994	0.045	0.025	0.0375	0	0	0.0075	0.25	0.25	0.06	0.015	0	0.09	0	0.5	0.125	0.125	0	0	0.5	0	0.5	0	1	0	0.5	0	FALSE	FALSE	FALSE
398	SEM1	Unstructured	26S proteasome complex subunit SEM1	P60896	FALSE	0.217881	0.0153813	0.2025	0.00453283	0.00967624	0.000594554	0.000159937	0.000257719	0.000159972	0.00859063	0.107514	0.00266562	0.0148639	0.00266619	0.0377736	0.0675	0	0	0	0	0	0.25	0	0.03	0.015	0	0.09	0	0.75	0	0	0	0	0.5	0	0	0	1	0	0.5	0	FALSE	FALSE	TRUE
399	KPNA2	Structured | Mutation	Importin subunit alpha-1	P52292	FALSE	0.21781	0.000310233	0.2175	0.000303349	0	6.88393e-06	0	0	0	0	0	0	0.000172098	0	0.00252791	0.045	0.025	0.0375	0	0	0.0075	0.25	0.25	0.06	0.015	0	0.09	0	0.5	0.125	0.125	0	0	0.5	0	0.5	0	1	0	0.5	0	FALSE	FALSE	FALSE
400	TNFSF11	Unstructured | Structured	Tumor necrosis factor ligand superfamily member 11	O14788	FALSE	0.217792	0.00779219	0.21	0.00576261	0.000153838	0.0015391	0	0.000221995	0.000114646	0.00739985	0.00170931	0	0.0384776	0.00191077	0.0480217	0	0	0	0	0	0	0.5	0.25	0.09	0.03	0	0.09	0	0	0	0	0	0	0.5	0.5	0	0.5	1	0	1	0	FALSE	FALSE	TRUE
401	PRKCH	Structured | Genomics Structured | Mutation	Protein kinase C eta type	P24723	FALSE	0.21777	0.000270386	0.2175	0.000250459	0	1.99272e-05	0	0	0	0	0	0	0.000498179	0	0.00208716	0.045	0.025	0.0375	0	0	0.0075	0.25	0.25	0.06	0.015	0	0.09	0	0.5	0.125	0.125	0	0	0.5	0	0.5	0	1	0	0.5	0	FALSE	FALSE	FALSE
402	GNAI3	Mutation	Guanine nucleotide-binding protein G(i) subunit alpha	P08754	FALSE	0.217727	0.000227256	0.2175	0.000227256	0	0	0	0	0	0	0	0	0	0	0.0018938	0.045	0.025	0.0375	0	0	0.0075	0.25	0.25	0.06	0.015	0	0.09	0	0.5	0.125	0.125	0	0	0.5	0	0.5	0	1	0	0.5	0	FALSE	FALSE	FALSE
403	NUP62	Unstructured | Mutation	Nuclear pore glycoprotein p62	P37198	FALSE	0.217726	0.000226077	0.2175	0.000217019	0	9.05781e-06	0	0	0	0	0	0	0.000226445	0	0.00180849	0.045	0.025	0.0375	0	0	0.0075	0.25	0.25	0.06	0.015	0	0.09	0	0.5	0.125	0.125	0	0	0.5	0	0.5	0	1	0	0.5	0	FALSE	FALSE	FALSE
404	THEM4	Structured | Mutation	Acyl-coenzyme A thioesterase THEM4	Q5T1C6	FALSE	0.217691	0.000191218	0.2175	0.000165494	0	2.57242e-05	0	0	0	0	0	0	0.000643104	0	0.00137912	0.045	0.025	0.0375	0	0	0.0075	0.25	0.25	0.06	0.015	0	0.09	0	0.5	0.125	0.125	0	0	0.5	0	0.5	0	1	0	0.5	0	FALSE	FALSE	FALSE
405	ITGAX	Unstructured | Structured | Genomics Structured | Mutation	Integrin alpha-X	P20702	FALSE	0.217412	0.0149125	0.2025	0.0138415	2.2266e-05	0.000539121	0.000101368	0.000408267	0	0.0136089	0.000247399	0.00168947	0.013478	0	0.115345	0.045	0.025	0.0375	0	0	0.0075	0.25	0	0.03	0.03	0	0.09	0	0.5	0.125	0.125	0	0	0.5	0	0	0	1	0	1	0	FALSE	FALSE	FALSE
406	IL12A	Unstructured | Structured | Genomics Structured	Interleukin-12 subunit alpha	P29459	FALSE	0.217384	0.0793843	0.138	0.0609326	0.000752994	0.0112005	0.00227629	0.00317683	0.00104515	0.105894	0.0083666	0.0379381	0.280013	0.0174191	0.507771	0	0.025	0	0	0	0.003	0.25	0	0.03	0.015	0	0.09	0	0	0.125	0	0	0	0.5	0	0	0	1	0	0.5	0	FALSE	FALSE	TRUE
407	TICAM1	Unstructured | Mutation	TIR domain-containing adapter molecule 1	Q8IUC6	FALSE	0.216925	0.00692451	0.21	0.00567321	0	0.000981142	0.000138537	9.69635e-05	3.46605e-05	0.00323212	0	0.00230895	0.0245285	0.000577675	0.0472767	0.0675	0.025	0.0375	0	0	0.0075	0.25	0	0.03	0.015	0	0.09	0	0.75	0.125	0.125	0	0	0.5	0	0	0	1	0	0.5	0	FALSE	FALSE	TRUE
408	TRAF3	Unstructured | Structured | Genomics Structured	TNF receptor-associated factor 3	Q13114	FALSE	0.216846	0.00384583	0.213	0.00295945	3.8122e-05	0.000572091	0.000120516	0.000155652	0	0.0051884	0.000423578	0.0020086	0.0143023	0	0.024662	0.045	0.025	0	0	0	0.003	0.25	0.25	0.06	0.015	0	0.09	0	0.5	0.125	0	0	0	0.5	0	0.5	0	1	0	0.5	0	FALSE	FALSE	FALSE
409	SPP1	Unstructured | Structured | Expression | Mutation	Osteopontin	P10451	FALSE	0.216214	0.0107135	0.2055	0.00865927	4.5544e-05	0.00127461	0.0002782	0.000415922	3.99929e-05	0.0138641	0.000506044	0.00463667	0.0318654	0.000666548	0.0721606	0.0225	0.025	0.0375	0	0.15	0.0255	0.25	0.1875	0.0525	0.015	0	0.09	0	0.25	0.125	0.125	0.5	0	0.5	0	0	0.375	1	0	0.5	0	FALSE	TRUE	TRUE
410	FLT3	Unstructured | Structured	Receptor-type tyrosine-protein kinase FLT3	P36888	FALSE	0.216148	0.00614765	0.21	0.00239028	2.05791e-05	0.0035003	0	1.78617e-05	0.000218628	0.00059539	0.000228657	0	0.0875075	0.0036438	0.019919	0	0	0	0	0	0	0.5	0.25	0.09	0.03	0	0.09	0	0	0	0	0	0	0.5	0.5	0.5	0	1	0	1	0	FALSE	FALSE	TRUE
411	APOA1	Unstructured | Structured	Apolipoprotein A-I	P02647	TRUE	0.215493	0.00549315	0.21	0.0036494	9.78353e-05	0.00142316	0.000147547	7.65501e-05	9.86491e-05	0.00255167	0.00108706	0.00245912	0.0355791	0.00164415	0.0304117	0	0	0	0	0	0	0.25	0.25	0.06	0.03	0	0	0.12	0	0	0	0	0	0.5	0	0.5	0	0	0	1	1	TRUE	TRUE	TRUE
412	AKT3	Unstructured	RAC-gamma serine/threonine-protein kinase	Q9Y243	FALSE	0.215405	0.00540507	0.21	0	0.000675401	0.00331008	0.000717464	0.000395509	0.000306612	0.0131836	0.00750445	0.0119577	0.0827521	0.0051102	0	0.045	0	0	0	0	0	0.25	0.25	0.06	0.015	0	0.09	0	0.5	0	0	0	0	0.5	0	0.5	0	1	0	0.5	0	FALSE	FALSE	TRUE
413	TLR9	Unstructured | Structured | Genomics Structured	Toll-like receptor 9	Q9NR96	FALSE	0.214994	0.00949402	0.2055	0	0.000265167	0.00342349	0.000424621	0.0012988	0.00408194	0.0432934	0.0029463	0.00707702	0.0855872	0.0680323	0	0	0.025	0	0	0	0.003	0.25	0.4375	0.0825	0.03	0	0.09	0	0	0.125	0	0	0	0	0.5	0.5	0.375	1	0	1	0	FALSE	TRUE	TRUE
414	FLNB	Mutation	Filamin-B	O75369	FALSE	0.21493	0.000429602	0.2145	0.000429602	0	0	0	0	0	0	0	0	0	0	0.00358002	0.0675	0.025	0.075	0	0	0.012	0.25	0	0.03	0.015	0	0.09	0	0.75	0.125	0.25	0	0	0.5	0	0	0	1	0	0.5	0	FALSE	FALSE	FALSE
415	NR4A1	Unstructured | Structured | Expression | Mutation	Nuclear receptor subfamily 4 group A member 1	P22736	FALSE	0.21492	0.00191986	0.213	0.00132191	0	0.000415572	2.92842e-05	0.0001531	0	0.00510334	0	0.00048807	0.0103893	0	0.0110159	0.0225	0.025	0.0375	0	0.15	0.0255	0.25	0.25	0.06	0.015	0	0.09	0	0.25	0.125	0.125	0.5	0	0.5	0	0.5	0	1	0	0.5	0	FALSE	FALSE	FALSE
416	CDK4	Unstructured	Cyclin-dependent kinase 4	P11802	FALSE	0.214822	0.00482169	0.21	0.00301404	0	0.00126375	0	0	0.000543903	0	0	0	0.0315936	0.00906506	0.025117	0	0	0	0	0	0	0.5	0.25	0.09	0.03	0	0.09	0	0	0	0	0	0	0.5	0.5	0.5	0	1	0	1	0	FALSE	FALSE	TRUE
417	IL23A	Unstructured | Structured	Interleukin-23 subunit alpha	Q9NPF7	FALSE	0.214672	0.0346717	0.18	0.024315	0.000190947	0.00588939	0.000827843	0.00140087	0.00204764	0.0466956	0.00212164	0.0137974	0.147235	0.0341273	0.202625	0	0	0	0	0	0	0.25	0.25	0.06	0.03	0	0.09	0	0	0	0	0	0	0.5	0	0	0.5	1	0	1	0	FALSE	TRUE	TRUE
418	TOLLIP	Unstructured | Structured | Genomics Structured	Toll-interacting protein	Q9H0E2	FALSE	0.214638	0.00163847	0.213	0.00100013	0	0.000235503	0.000377316	2.55167e-05	0	0.000850557	0	0.0062886	0.00588757	0	0.00833442	0.045	0.025	0	0	0	0.003	0.25	0.25	0.06	0.015	0	0.09	0	0.5	0.125	0	0	0	0.5	0	0.5	0	1	0	0.5	0	FALSE	FALSE	FALSE
419	GRIN2B	Unstructured | Structured | Genomics Structured	Glutamate receptor ionotropic, NMDA 2B	Q13224	FALSE	0.214571	0.00157068	0.213	0.000912777	0	0.000528976	0	3.82751e-05	9.06506e-05	0.00127584	0	0	0.0132244	0.00151084	0.00760648	0	0.025	0	0	0	0.003	0.5	0.25	0.09	0.03	0	0.09	0	0	0.125	0	0	0	0.5	0.5	0.5	0	1	0	1	0	FALSE	FALSE	TRUE
420	S100B	Unstructured | Structured | Genomics Structured	Protein S100-B	P04271	FALSE	0.214199	0.00119903	0.213	0.00103664	0	9.09404e-05	0	7.14468e-05	0	0.00238156	0	0	0.00227351	0	0.00863868	0	0.025	0	0	0	0.003	0.5	0.25	0.09	0.03	0	0.09	0	0	0.125	0	0	0	0.5	0.5	0.5	0	1	0	1	0	FALSE	FALSE	FALSE
421	ACVR1B	Unstructured | Structured | Expression	Activin receptor type-1B	P36896	FALSE	0.214174	0.00117365	0.213	0.000343955	0	0.000829695	0	0	0	0	0	0	0.0207424	0	0.00286629	0.045	0	0	0	0.15	0.018	0	0.25	0.03	0.03	0	0.09	0	0.5	0	0	0.5	0	0	0	0.5	0	1	0	1	0	FALSE	FALSE	FALSE
422	SNAP25	Structured | Genomics Structured	Synaptosomal-associated protein 25	P60880	FALSE	0.214171	0.00117105	0.213	0.000967032	0	0.000158693	0	0	4.53253e-05	0	0	0	0.00396732	0.000755421	0.0080586	0	0.025	0	0	0	0.003	0.25	0.5	0.09	0.03	0	0.09	0	0	0.125	0	0	0	0.5	0	0.5	0.5	1	0	1	0	FALSE	FALSE	TRUE
423	THBD	Unstructured | Structured	Thrombomodulin	P07204	TRUE	0.214165	0.00416542	0.21	0.00317066	4.5544e-05	0.000623902	0.000109253	0.000176065	3.99929e-05	0.00586884	0.000506044	0.00182088	0.0155975	0.000666548	0.0264222	0	0	0	0	0	0	0.25	0.25	0.06	0.03	0	0	0.12	0	0	0	0	0	0.5	0	0.5	0	0	0	1	1	TRUE	TRUE	TRUE
424	NFKBIA	Unstructured | Structured | Genomics Structured | Mutation	NF-kappa-B inhibitor alpha	P25963	FALSE	0.214123	0.00412283	0.21	0.00339314	0	0.000190214	0.000337895	0.000201582	0	0.0067194	0	0.00563158	0.00475535	0	0.0282762	0.0225	0.025	0.0375	0	0	0.0075	0.25	0.25	0.06	0.03	0	0.09	0	0.25	0.125	0.125	0	0	0.5	0	0.5	0	1	0	1	0	FALSE	FALSE	FALSE
425	COL15A1	Unstructured | Structured | Genomics Structured | Mutation	Collagen alpha-1(XV) chain	P39059	FALSE	0.213911	0.0114114	0.2025	0.00870397	0	0.0022409	3.71684e-05	0.000176065	0.000253288	0.00586884	0	0.000619474	0.0560225	0.00422147	0.0725331	0	0.025	0.0375	0	0	0.0075	0.5	0.25	0.09	0.015	0	0.09	0	0	0.125	0.125	0	0	0.5	0.5	0.5	0	1	0	0.5	0	FALSE	TRUE	TRUE
426	COL4A5	Unstructured | Mutation	Collagen alpha-5(IV) chain	P29400	FALSE	0.213911	0.0114114	0.2025	0.00870397	0	0.0022409	3.71684e-05	0.000176065	0.000253288	0.00586884	0	0.000619474	0.0560225	0.00422147	0.0725331	0	0.025	0.0375	0	0	0.0075	0.5	0.25	0.09	0.015	0	0.09	0	0	0.125	0.125	0	0	0.5	0.5	0.5	0	1	0	0.5	0	FALSE	TRUE	TRUE
427	COL5A1	Unstructured | Structured | Mutation	Collagen alpha-1(V) chain	P20908	FALSE	0.213911	0.0114114	0.2025	0.00870397	0	0.0022409	3.71684e-05	0.000176065	0.000253288	0.00586884	0	0.000619474	0.0560225	0.00422147	0.0725331	0	0.025	0.0375	0	0	0.0075	0.5	0.25	0.09	0.015	0	0.09	0	0	0.125	0.125	0	0	0.5	0.5	0.5	0	1	0	0.5	0	FALSE	TRUE	TRUE
428	COL5A2	Unstructured | Mutation	Collagen alpha-2(V) chain	P05997	FALSE	0.213911	0.0114114	0.2025	0.00870397	0	0.0022409	3.71684e-05	0.000176065	0.000253288	0.00586884	0	0.000619474	0.0560225	0.00422147	0.0725331	0	0.025	0.0375	0	0	0.0075	0.5	0.25	0.09	0.015	0	0.09	0	0	0.125	0.125	0	0	0.5	0.5	0.5	0	1	0	0.5	0	FALSE	TRUE	TRUE
429	IL1RAP	Unstructured | Structured	Interleukin-1 receptor accessory protein	Q9NPH3	FALSE	0.213837	0.00383696	0.21	0.00259979	4.25077e-05	0.000866651	0.000134032	7.39985e-05	0.000119979	0.00246662	0.000472308	0.00223386	0.0216663	0.00199964	0.021665	0.045	0	0	0	0	0	0.25	0.25	0.06	0.015	0	0.09	0	0.5	0	0	0	0	0.5	0	0.5	0	1	0	0.5	0	FALSE	FALSE	TRUE
430	NFAT5	Structured | Genomics Structured	Nuclear factor of activated T-cells 5	O94916	FALSE	0.213743	0.000743241	0.213	0.00067392	0	0	0	0	6.9321e-05	0	0	0	0	0.00115535	0.005616	0.045	0.025	0	0	0	0.003	0.25	0.25	0.06	0.015	0	0.09	0	0.5	0.125	0	0	0	0.5	0	0.5	0	1	0	0.5	0	FALSE	FALSE	TRUE
431	ZAP70	Unstructured | Structured | Mutation	Tyrosine-protein kinase ZAP-70	P43403	FALSE	0.21369	0.0036901	0.21	0.00237356	1.65308e-05	0.0011431	0	0.000127584	2.93281e-05	0.00425279	0.000183675	0	0.0285774	0.000488802	0.0197797	0.0225	0.025	0.0375	0	0	0.0075	0.25	0.25	0.06	0.03	0	0.09	0	0.25	0.125	0.125	0	0	0.5	0	0.5	0	1	0	1	0	FALSE	FALSE	FALSE
432	TNFRSF14	Unstructured | Structured	Tumor necrosis factor receptor superfamily member 14	Q92956	FALSE	0.213619	0.00361911	0.21	0.00132634	6.20748e-05	0.00156302	0.000322126	0.000201582	0.000143974	0.0067194	0.00068972	0.00536877	0.0390754	0.00239957	0.0110529	0.045	0	0	0	0	0	0.25	0.25	0.06	0.015	0	0.09	0	0.5	0	0	0	0	0.5	0	0.5	0	1	0	0.5	0	FALSE	FALSE	TRUE
433	PRKG1	Unstructured | Structured | Genomics Structured	cGMP-dependent protein kinase 1	Q13976	FALSE	0.213458	0.000457773	0.213	0.000361357	0	3.00719e-05	0	6.63435e-05	0	0.00221145	0	0	0.000751798	0	0.00301131	0.045	0.025	0	0	0	0.003	0.25	0.25	0.06	0.015	0	0.09	0	0.5	0.125	0	0	0	0.5	0	0.5	0	1	0	0.5	0	FALSE	FALSE	FALSE
434	TMSB4X	Structured | Genomics Structured	Thymosin beta-4	P62328	FALSE	0.213381	0.000381471	0.213	0.000287994	0	9.34766e-05	0	0	0	0	0	0	0.00233691	0	0.00239995	0.045	0.025	0	0	0	0.003	0.25	0.25	0.06	0.015	0	0.09	0	0.5	0.125	0	0	0	0.5	0	0.5	0	1	0	0.5	0	FALSE	FALSE	FALSE
435	SPRED2	Structured | Genomics Structured	Sprouty-related, EVH1 domain-containing protein 2	Q7Z698	FALSE	0.213214	0.000213607	0.213	0.000213607	0	0	0	0	0	0	0	0	0	0	0.00178006	0.045	0.025	0	0	0	0.003	0.25	0.25	0.06	0.015	0	0.09	0	0.5	0.125	0	0	0	0.5	0	0.5	0	1	0	0.5	0	FALSE	FALSE	FALSE
436	FGF1	Unstructured | Structured	Fibroblast growth factor 1	P05230	FALSE	0.212885	0.00288507	0.21	0.00152391	0	0.00131411	1.23895e-05	0	3.46605e-05	0	0	0.000206491	0.0328527	0.000577675	0.0126993	0	0	0	0	0	0	0.5	0.25	0.09	0.03	0	0.09	0	0	0	0	0	0	0.5	0.5	0.5	0	1	0	1	0	FALSE	FALSE	TRUE
437	AGTR1	Unstructured | Structured	Type-1 angiotensin II receptor	P30556	FALSE	0.212739	0.00273881	0.21	0.00256465	0	5.54338e-05	1.23895e-05	6.63435e-05	3.99929e-05	0.00221145	0	0.000206491	0.00138584	0.000666548	0.0213721	0	0	0	0	0	0	0.5	0.25	0.09	0.03	0	0.09	0	0	0	0	0	0	0.5	0.5	0.5	0	1	0	1	0	FALSE	FALSE	TRUE
438	TRAF2	Unstructured	TNF receptor-associated factor 2	Q12933	FALSE	0.212723	0.00272335	0.21	0.00226232	0	0.000432963	0	2.80684e-05	0	0.000935613	0	0	0.0108241	0	0.0188527	0.045	0	0	0	0	0	0.25	0.25	0.06	0.015	0	0.09	0	0.5	0	0	0	0	0.5	0	0.5	0	1	0	0.5	0	FALSE	FALSE	FALSE
439	ITGA2B	Unstructured	Integrin alpha-IIb	P08514	FALSE	0.212452	0.00245228	0.21	0.001917	0	0.000392384	0	0.000142894	0	0.00476312	0	0	0.0098096	0	0.015975	0	0	0	0	0	0	0.5	0.25	0.09	0.03	0	0.09	0	0	0	0	0	0	0.5	0.5	0	0.5	1	0	1	0	FALSE	FALSE	FALSE
440	TGFA	Unstructured | Structured	Protransforming growth factor alpha	P01135	FALSE	0.212365	0.00236502	0.21	0.0013823	4.01462e-05	0.000655423	0.000191474	6.63435e-05	2.93281e-05	0.00221145	0.000446069	0.00319123	0.0163856	0.000488802	0.0115192	0.045	0	0	0	0	0	0.25	0.25	0.06	0.015	0	0.09	0	0.5	0	0	0	0	0.5	0	0.5	0	1	0	0.5	0	FALSE	FALSE	FALSE
441	CSF2RA	Unstructured | Structured	Granulocyte-macrophage colony-stimulating factor receptor subunit alpha	P15509	FALSE	0.21223	0.00223043	0.21	0.00150344	0	0.000516295	9.46106e-05	8.67568e-05	2.93281e-05	0.00289189	0	0.00157684	0.0129074	0.000488802	0.0125286	0	0	0	0	0	0	0.25	0.5	0.09	0.03	0	0.09	0	0	0	0	0	0	0.5	0	0.5	0.5	1	0	1	0	FALSE	FALSE	FALSE
442	TNFSF13	Unstructured | Structured	Tumor necrosis factor ligand superfamily member 13	O75888	FALSE	0.211972	0.00197181	0.21	0.00125571	2.15912e-05	0.000582236	0	0.000112274	0	0.00374245	0.000239903	0	0.0145559	0	0.0104642	0.045	0	0	0	0	0	0.25	0.25	0.06	0.015	0	0.09	0	0.5	0	0	0	0	0.5	0	0.5	0	1	0	0.5	0	FALSE	FALSE	FALSE
443	HSPA8	Unstructured | Structured | Mutation	Heat shock cognate 71 kDa protein	P11142	FALSE	0.211778	0.00177754	0.21	0.00142052	0	0.00033224	2.4779e-05	0	0	0	0	0.000412983	0.00830601	0	0.0118377	0.0225	0.025	0.0375	0	0	0.0075	0.25	0.25	0.06	0.03	0	0.09	0	0.25	0.125	0.125	0	0	0.5	0	0.5	0	1	0	1	0	FALSE	FALSE	FALSE
444	GRM5	Unstructured	Metabotropic glutamate receptor 5	P41594	FALSE	0.211566	0.00156634	0.21	0.000719985	0	0.000698538	0	3.31717e-05	0.000114646	0.00110572	0	0	0.0174635	0.00191077	0.00599987	0	0	0	0	0	0	0.5	0.25	0.09	0.03	0	0.09	0	0	0	0	0	0	0.5	0.5	0.5	0	1	0	1	0	FALSE	FALSE	TRUE
445	PTK2B	Unstructured | Structured | Genomics Structured | Mutation	Protein-tyrosine kinase 2-beta	Q14289	FALSE	0.21153	0.00152984	0.21	0.00106565	0	0.000451803	1.23895e-05	0	0	0	0	0.000206491	0.0112951	0	0.00888038	0.0225	0.025	0.0375	0	0	0.0075	0.25	0.25	0.06	0.03	0	0.09	0	0.25	0.125	0.125	0	0	0.5	0	0.5	0	1	0	1	0	FALSE	FALSE	FALSE
446	ALK	Unstructured | Structured | Mutation	ALK tyrosine kinase receptor	Q9UM73	FALSE	0.211398	0.00139808	0.21	0.000992283	0	0.000179707	0	7.14468e-05	0.000154639	0.00238156	0	0	0.00449267	0.00257732	0.00826902	0.0225	0.025	0.0375	0	0	0.0075	0.5	0	0.06	0.03	0	0.09	0	0.25	0.125	0.125	0	0	0.5	0.5	0	0	1	0	1	0	FALSE	FALSE	TRUE
447	TRIM35	Mutation	Tripartite motif-containing protein 35	Q9UPQ4	FALSE	0.211373	0.00137326	0.21	0.0010032	0.000223334	1.23186e-05	0	9.44118e-05	3.99929e-05	0.00314706	0.00248149	0	0.000307965	0.000666548	0.00836002	0.0675	0.025	0.0375	0	0	0.0075	0	0.25	0.03	0.015	0	0.09	0	0.75	0.125	0.125	0	0	0	0	0.5	0	1	0	0.5	0	FALSE	FALSE	TRUE
448	PIM1	Unstructured | Mutation	Serine/threonine-protein kinase pim-1	P11309	FALSE	0.211322	0.00132199	0.21	0.000796761	0	0.000367022	0	0.000158204	0	0.00527345	0	0	0.00917556	0	0.00663967	0.0225	0.025	0.0375	0	0	0.0075	0.25	0.25	0.06	0.03	0	0.09	0	0.25	0.125	0.125	0	0	0.5	0	0.5	0	1	0	1	0	FALSE	TRUE	FALSE
449	DMBT1	Unstructured | Structured | Mutation	Deleted in malignant brain tumors 1 protein	Q9UGM3	TRUE	0.211227	0.00122731	0.21	0.000922331	2.2266e-05	8.5868e-05	0	1.02067e-05	0.000186633	0.000340223	0.000247399	0	0.0021467	0.00311056	0.0076861	0.0675	0.025	0.0375	0	0	0.0075	0	0	0	0.015	0	0	0.12	0.75	0.125	0.125	0	0	0	0	0	0	0	0	0.5	1	TRUE	TRUE	TRUE
450	SRF	Unstructured | Structured | Mutation	Serum response factor	P11831	FALSE	0.21116	0.00115963	0.21	0.000880361	0	0	0.000164442	0.000114825	0	0.00382751	0	0.0027407	0	0	0.00733634	0.0675	0.025	0.0375	0	0	0.0075	0.25	0	0.03	0.015	0	0.09	0	0.75	0.125	0.125	0	0	0.5	0	0	0	1	0	0.5	0	FALSE	FALSE	FALSE
451	BCL2L1	Unstructured | Structured	Bcl-2-like protein 1	Q07817	FALSE	0.21115	0.00864999	0.2025	0.0074527	0	0.000867738	2.59053e-05	0.000303649	0	0.0101216	0	0.000431755	0.0216934	0	0.0621058	0.0225	0	0	0	0	0	0.25	0.25	0.06	0.03	0	0.09	0	0.25	0	0	0	0	0.5	0	0.5	0	1	0	1	0	FALSE	FALSE	FALSE
452	GHR	Unstructured | Structured	Growth hormone receptor	P10912	FALSE	0.211053	0.00105295	0.21	0.000582471	0	0.000273183	0	0	0.000197298	0	0	0	0.00682959	0.0032883	0.00485393	0	0	0	0	0	0	0.25	0.5	0.09	0.03	0	0.09	0	0	0	0	0	0	0.5	0	0.5	0.5	1	0	1	0	FALSE	FALSE	FALSE
453	SMARCA4	Structured | Mutation	Transcription activator BRG1	P51532	FALSE	0.211041	0.00104085	0.21	0.000786865	0	0.000253981	0	0	0	0	0	0	0.00634952	0	0.00655721	0.0675	0.025	0.0375	0	0	0.0075	0.25	0	0.03	0.015	0	0.09	0	0.75	0.125	0.125	0	0	0.5	0	0	0	1	0	0.5	0	FALSE	FALSE	FALSE
454	JAG2	Mutation	Protein jagged-2	Q9Y219	FALSE	0.21102	0.00101995	0.21	0.000747624	0	0.000234054	0	3.82751e-05	0	0.00127584	0	0	0.00585134	0	0.0062302	0.0675	0.025	0.0375	0	0	0.0075	0.25	0	0.03	0.015	0	0.09	0	0.75	0.125	0.125	0	0	0.5	0	0	0	1	0	0.5	0	FALSE	FALSE	FALSE
455	PLCG2	Unstructured | Structured | Mutation	1-phosphatidylinositol 4,5-bisphosphate phosphodiesterase gamma-2	P16885	FALSE	0.210972	0.00097248	0.21	0.000733975	0	0.000149273	3.71684e-05	2.80684e-05	2.39957e-05	0.000935613	0	0.000619474	0.00373182	0.000399929	0.00611646	0.0675	0.025	0.0375	0	0	0.0075	0.25	0	0.03	0.015	0	0.09	0	0.75	0.125	0.125	0	0	0.5	0	0	0	1	0	0.5	0	FALSE	FALSE	TRUE
456	MEF2A	Structured | Mutation	Myocyte-specific enhancer factor 2A	Q02078	FALSE	0.21092	0.000919667	0.21	0.00076025	0	0.000159417	0	0	0	0	0	0	0.00398544	0	0.00633541	0.0675	0.025	0.0375	0	0	0.0075	0.25	0	0.03	0.015	0	0.09	0	0.75	0.125	0.125	0	0	0.5	0	0	0	1	0	0.5	0	FALSE	FALSE	FALSE
457	SDC4	Unstructured | Structured | Mutation	Syndecan-4	P31431	FALSE	0.210764	0.000763872	0.21	0.000642186	0	7.46363e-05	1.23895e-05	0	3.46605e-05	0	0	0.000206491	0.00186591	0.000577675	0.00535155	0.0675	0.025	0.0375	0	0	0.0075	0.25	0	0.03	0.015	0	0.09	0	0.75	0.125	0.125	0	0	0.5	0	0	0	1	0	0.5	0	FALSE	FALSE	TRUE
458	SP100	Unstructured	Nuclear autoantigen Sp-100	P23497	FALSE	0.210746	0.000746206	0.21	0.000369547	0	0.000340936	0	3.57234e-05	0	0.00119078	0	0	0.0085234	0	0.00307956	0.045	0	0	0	0	0	0.25	0.25	0.06	0.015	0	0.09	0	0.5	0	0	0	0	0.5	0	0.5	0	1	0	0.5	0	FALSE	FALSE	FALSE
459	RACK1	Unstructured | Structured | Mutation	Receptor of activated protein C kinase 1	P63244	FALSE	0.210647	0.000646897	0.21	0.000526169	3.84594e-05	9.05781e-06	7.32106e-05	0	0	0	0.000427326	0.00122018	0.000226445	0	0.00438474	0.0225	0.025	0.0375	0	0	0.0075	0.25	0.25	0.06	0.03	0	0.09	0	0.25	0.125	0.125	0	0	0.5	0	0.5	0	1	0	1	0	FALSE	FALSE	FALSE
460	TRAF4	Unstructured | Structured	TNF receptor-associated factor 4	Q9BUZ4	FALSE	0.210606	0.000605579	0.21	0.000276734	0	0.000311951	1.68947e-05	0	0	0	0	0.000281579	0.00779877	0	0.00230611	0.045	0	0	0	0	0	0.25	0.25	0.06	0.015	0	0.09	0	0.5	0	0	0	0	0.5	0	0.5	0	1	0	0.5	0	FALSE	FALSE	FALSE
461	GBP2	Structured | Mutation	Guanylate-binding protein 2	P32456	FALSE	0.210598	0.000598256	0.21	0.000392409	0	8.5868e-05	0	0	0.000119979	0	0	0	0.0021467	0.00199964	0.00327007	0.0675	0.025	0.0375	0	0	0.0075	0	0.25	0.03	0.015	0	0.09	0	0.75	0.125	0.125	0	0	0	0	0.5	0	1	0	0.5	0	FALSE	FALSE	TRUE
462	HSPA9	Structured | Mutation	Stress-70 protein, mitochondrial	P38646	FALSE	0.210574	0.000573644	0.21	0.000543572	0	3.00719e-05	0	0	0	0	0	0	0.000751798	0	0.00452976	0.0675	0.025	0.0375	0	0	0.0075	0.25	0	0.03	0.015	0	0.09	0	0.75	0.125	0.125	0	0	0.5	0	0	0	1	0	0.5	0	FALSE	FALSE	FALSE
463	SAMHD1	Structured | Mutation	Deoxynucleoside triphosphate triphosphohydrolase SAMHD1	Q9Y3Z3	FALSE	0.210538	0.000537616	0.21	0.000528558	0	9.05781e-06	0	0	0	0	0	0	0.000226445	0	0.00440465	0.0675	0.025	0.0375	0	0	0.0075	0.25	0	0.03	0.015	0	0.09	0	0.75	0.125	0.125	0	0	0.5	0	0	0	1	0	0.5	0	FALSE	FALSE	FALSE
464	FHL1	Mutation	Four and a half LIM domains protein 1	Q13642	FALSE	0.210517	0.000517376	0.21	0.000410494	0	0.000106882	0	0	0	0	0	0	0.00267205	0	0.00342078	0.0675	0.025	0.0375	0	0	0.0075	0.25	0	0.03	0.015	0	0.09	0	0.75	0.125	0.125	0	0	0.5	0	0	0	1	0	0.5	0	FALSE	FALSE	FALSE
465	FZD1	Structured | Mutation	Frizzled-1	Q9UP38	FALSE	0.210508	0.000508228	0.21	0.000499895	0	8.33318e-06	0	0	0	0	0	0	0.00020833	0	0.00416579	0.0675	0.025	0.0375	0	0	0.0075	0	0.25	0.03	0.015	0	0.09	0	0.75	0.125	0.125	0	0	0	0	0.5	0	1	0	0.5	0	FALSE	FALSE	FALSE
466	PSMD2	Unstructured | Mutation	26S proteasome non-ATPase regulatory subunit 2	Q13200	FALSE	0.210453	0.0154535	0.195	0.00458402	0.00967624	0.000615569	0.000159937	0.000257719	0.000159972	0.00859063	0.107514	0.00266562	0.0153892	0.00266619	0.0382002	0.0675	0.025	0.0375	0	0	0.0075	0.25	0	0.03	0	0	0.09	0	0.75	0.125	0.125	0	0	0.5	0	0	0	1	0	0	0	FALSE	FALSE	TRUE
467	BIN1	Mutation	Myc box-dependent-interacting protein 1	O00499	FALSE	0.210426	0.000425611	0.21	0.000388655	0	3.69559e-05	0	0	0	0	0	0	0.000923896	0	0.0032388	0.0675	0.025	0.0375	0	0	0.0075	0.25	0	0.03	0.015	0	0.09	0	0.75	0.125	0.125	0	0	0.5	0	0	0	1	0	0.5	0	FALSE	FALSE	FALSE
468	MBTPS1	Structured | Mutation	Membrane-bound transcription factor site-1 protease	Q14703	FALSE	0.210421	0.000420719	0.21	0.000403328	0	1.7391e-05	0	0	0	0	0	0	0.000434775	0	0.00336107	0.0675	0.025	0.0375	0	0	0.0075	0	0.25	0.03	0.015	0	0.09	0	0.75	0.125	0.125	0	0	0	0	0.5	0	1	0	0.5	0	FALSE	FALSE	FALSE
469	PSMC5	Unstructured	26S proteasome regulatory subunit 8	P62195	FALSE	0.210389	0.0153891	0.195	0.00454068	0.00967624	0.000594554	0.000159937	0.000257719	0.000159972	0.00859063	0.107514	0.00266562	0.0148639	0.00266619	0.037839	0.045	0	0	0	0	0	0.25	0.25	0.06	0	0	0.09	0	0.5	0	0	0	0	0.5	0	0.5	0	1	0	0	0	FALSE	FALSE	TRUE
470	TRIM8	Structured | Genomics Structured | Mutation	E3 ubiquitin-protein ligase TRIM8	Q9BZR9	FALSE	0.210387	0.000386949	0.21	0.000386949	0	0	0	0	0	0	0	0	0	0	0.00322458	0.0675	0.025	0.0375	0	0	0.0075	0	0.25	0.03	0.015	0	0.09	0	0.75	0.125	0.125	0	0	0	0	0.5	0	1	0	0.5	0	FALSE	FALSE	FALSE
471	CA1	Mutation	Carbonic anhydrase 1	P00915	FALSE	0.210336	0.000336394	0.21	0.000319728	0	1.66664e-05	0	0	0	0	0	0	0.000416659	0	0.0026644	0.0225	0.025	0.0375	0	0	0.0075	0.5	0	0.06	0.03	0	0.09	0	0.25	0.125	0.125	0	0	0.5	0.5	0	0	1	0	1	0	FALSE	FALSE	FALSE
472	TLN1	Unstructured | Structured | Genomics Structured | Mutation	Talin-1	Q9Y490	FALSE	0.210312	0.000312221	0.21	0.000312221	0	0	0	0	0	0	0	0	0	0	0.00260184	0.0675	0.025	0.0375	0	0	0.0075	0.25	0	0.03	0.015	0	0.09	0	0.75	0.125	0.125	0	0	0.5	0	0	0	1	0	0.5	0	FALSE	FALSE	FALSE
473	PDE12	Mutation	2',5'-phosphodiesterase 12	Q6L8Q7	FALSE	0.210304	0.000303614	0.21	0.000187674	0	0.00011594	0	0	0	0	0	0	0.0028985	0	0.00156395	0.0675	0.025	0.0375	0	0	0.0075	0.25	0	0.03	0.015	0	0.09	0	0.75	0.125	0.125	0	0	0.5	0	0	0	1	0	0.5	0	FALSE	FALSE	FALSE
474	PREX1	Unstructured | Structured | Mutation	Phosphatidylinositol 3,4,5-trisphosphate-dependent Rac exchanger 1 protein	Q8TCU6	FALSE	0.210302	0.000301585	0.21	0.000261037	0	0	4.05474e-05	0	0	0	0	0.00067579	0	0	0.00217531	0.0675	0.025	0.0375	0	0	0.0075	0.25	0	0.03	0.015	0	0.09	0	0.75	0.125	0.125	0	0	0.5	0	0	0	1	0	0.5	0	FALSE	FALSE	FALSE
475	LMNB2	Mutation	Lamin-B2	Q03252	FALSE	0.210288	0.000287994	0.21	0.000287994	0	0	0	0	0	0	0	0	0	0	0.00239995	0.0675	0.025	0.0375	0	0	0.0075	0.25	0	0.03	0.015	0	0.09	0	0.75	0.125	0.125	0	0	0.5	0	0	0	1	0	0.5	0	FALSE	FALSE	FALSE
476	RASA2	Structured | Genomics Structured | Mutation	Ras GTPase-activating protein 2	Q15283	FALSE	0.210287	0.000287371	0.21	0.000280487	0	6.88393e-06	0	0	0	0	0	0	0.000172098	0	0.00233739	0.0675	0.025	0.0375	0	0	0.0075	0	0.25	0.03	0.015	0	0.09	0	0.75	0.125	0.125	0	0	0	0	0.5	0	1	0	0.5	0	FALSE	FALSE	FALSE
477	COL12A1	Genomics Structured | Mutation	Collagen alpha-1(XII) chain	Q99715	FALSE	0.210281	0.000281355	0.21	0.000272298	0	9.05781e-06	0	0	0	0	0	0	0.000226445	0	0.00226915	0.0675	0.025	0.0375	0	0	0.0075	0	0.25	0.03	0.015	0	0.09	0	0.75	0.125	0.125	0	0	0	0	0.5	0	1	0	0.5	0	FALSE	FALSE	FALSE
478	PIAS1	Unstructured | Mutation	E3 SUMO-protein ligase PIAS1	O75925	FALSE	0.210272	0.000271571	0.21	0.000227597	0	9.05781e-06	3.49158e-05	0	0	0	0	0.00058193	0.000226445	0	0.00189664	0.0675	0.025	0.0375	0	0	0.0075	0.25	0	0.03	0.015	0	0.09	0	0.75	0.125	0.125	0	0	0.5	0	0	0	1	0	0.5	0	FALSE	FALSE	FALSE
479	PLCB2	Mutation	1-phosphatidylinositol 4,5-bisphosphate phosphodiesterase beta-2	Q00722	FALSE	0.210262	0.000262072	0.21	0.000217019	0	0	4.50527e-05	0	0	0	0	0.000750878	0	0	0.00180849	0.0675	0.025	0.0375	0	0	0.0075	0.25	0	0.03	0.015	0	0.09	0	0.75	0.125	0.125	0	0	0.5	0	0	0	1	0	0.5	0	FALSE	FALSE	FALSE
480	LRRFIP1	Mutation	Leucine-rich repeat flightless-interacting protein 1	Q32MZ4	FALSE	0.210259	0.000259207	0.21	0.000167542	0	9.1665e-05	0	0	0	0	0	0	0.00229163	0	0.00139618	0.0675	0.025	0.0375	0	0	0.0075	0.25	0	0.03	0.015	0	0.09	0	0.75	0.125	0.125	0	0	0.5	0	0	0	1	0	0.5	0	FALSE	FALSE	FALSE
481	DHX9	Structured | Mutation	ATP-dependent RNA helicase A	Q08211	FALSE	0.210241	0.000241146	0.21	0.000219408	0	2.17387e-05	0	0	0	0	0	0	0.000543468	0	0.0018284	0.0675	0.025	0.0375	0	0	0.0075	0.25	0	0.03	0.015	0	0.09	0	0.75	0.125	0.125	0	0	0.5	0	0	0	1	0	0.5	0	FALSE	FALSE	FALSE
482	RFX5	Mutation	DNA-binding protein RFX5	P48382	FALSE	0.210211	0.000211218	0.21	0.000211218	0	0	0	0	0	0	0	0	0	0	0.00176015	0.0675	0.025	0.0375	0	0	0.0075	0.25	0	0.03	0.015	0	0.09	0	0.75	0.125	0.125	0	0	0.5	0	0	0	1	0	0.5	0	FALSE	FALSE	FALSE
483	SOS2	Mutation	Son of sevenless homolog 2	Q07890	FALSE	0.210191	0.000191427	0.21	0.000191427	0	0	0	0	0	0	0	0	0	0	0.00159523	0.0675	0.025	0.0375	0	0	0.0075	0.25	0	0.03	0.015	0	0.09	0	0.75	0.125	0.125	0	0	0.5	0	0	0	1	0	0.5	0	FALSE	FALSE	FALSE
484	ADAM33	Unstructured | Structured | Genomics Structured | Mutation	Disintegrin and metalloproteinase domain-containing protein 33	Q9BZ11	TRUE	0.209581	0.00708121	0.2025	0.00551215	1.95671e-05	0.000265937	0.00024779	0.000862465	0.000173303	0.0287488	0.000217412	0.00412983	0.00664843	0.00288838	0.0459346	0	0.025	0.0375	0	0	0.0075	0.25	0.25	0.06	0.015	0	0	0.12	0	0.125	0.125	0	0	0.5	0	0.5	0	0	0	0.5	1	TRUE	TRUE	TRUE
485	S100A1	Unstructured	Protein S100-A1	P23297	FALSE	0.209291	0.00679124	0.2025	0.00564352	6.781e-05	0.000448543	0.000251169	0.000380199	0	0.0126733	0.000753444	0.00418614	0.0112136	0	0.0470294	0.0225	0	0	0	0	0	0.25	0.25	0.06	0.03	0	0.09	0	0.25	0	0	0	0	0.5	0	0.5	0	1	0	1	0	FALSE	FALSE	FALSE
486	PSMA5	Unstructured | Mutation	Proteasome subunit alpha type-5	P28066	FALSE	0.208733	0.00623293	0.2025	0.00491364	0	0.00109599	7.65895e-05	0.000117377	2.93281e-05	0.00391256	0	0.00127649	0.0273999	0.000488802	0.040947	0.045	0.025	0.0375	0	0	0.0075	0.25	0	0.03	0.03	0	0.09	0	0.5	0.125	0.125	0	0	0.5	0	0	0	1	0	1	0	FALSE	FALSE	FALSE
487	CD274	Unstructured | Structured	Programmed cell death 1 ligand 1	Q9NZQ7	FALSE	0.208203	0.0207031	0.1875	0.0108431	0.000198369	0.00454303	0.000301853	0.000796121	0.00402062	0.0265374	0.0022041	0.00503088	0.113576	0.0670103	0.0903593	0.045	0	0	0	0	0	0.4375	0.5	0.1125	0.03	0	0	0	0.5	0	0	0	0	0.5	0.375	0.5	0.5	0	0	1	0	FALSE	FALSE	TRUE
488	STAT5B	Unstructured | Structured | Genomics Structured	Signal transducer and activator of transcription 5B	P51692	FALSE	0.20805	0.0100498	0.198	0.00826993	0	0.000406877	0.000531621	0.000737433	0.000103982	0.0245811	0	0.00886036	0.0101719	0.00173303	0.0689161	0.045	0.025	0	0	0	0.003	0.25	0	0.03	0.03	0	0.09	0	0.5	0.125	0	0	0	0.5	0	0	0	1	0	1	0	FALSE	FALSE	TRUE
489	FCER1A	Unstructured | Structured | Genomics Structured | Mutation	High affinity immunoglobulin epsilon receptor subunit alpha	P12319	FALSE	0.207885	0.00538505	0.2025	0.00270694	0.000109643	0.000442746	0.00125134	0.000834397	3.99929e-05	0.0278132	0.00121826	0.0208556	0.0110686	0.000666548	0.0225578	0.045	0.025	0.0375	0	0	0.0075	0.25	0	0.03	0.03	0	0.09	0	0.5	0.125	0.125	0	0	0.5	0	0	0	1	0	1	0	FALSE	FALSE	TRUE
490	CCR9	Unstructured	C-C chemokine receptor type 9	P51686	FALSE	0.207882	0.00538155	0.2025	0.00266156	0	0.00244525	0	0.000234754	3.99929e-05	0.00782513	0	0	0.0611311	0.000666548	0.0221796	0	0	0	0	0	0	0.4375	0.25	0.0825	0.03	0	0.09	0	0	0	0	0	0	0.5	0.375	0.5	0	1	0	1	0	FALSE	FALSE	TRUE
491	FGFR3	Structured | Expression | Mutation	Fibroblast growth factor receptor 3	P22607	FALSE	0.20785	0.00234975	0.2055	0.000886844	0	0.00142208	0	4.08267e-05	0	0.00136089	0	0	0.0355519	0	0.00739037	0	0.025	0.0375	0	0.15	0.0255	0.5	0	0.06	0.03	0	0.09	0	0	0.125	0.125	0.5	0	0.5	0.5	0	0	1	0	1	0	FALSE	FALSE	FALSE
492	SERPINA1	Unstructured | Structured | Genomics Structured | Mutation	Alpha-1-antitrypsin	P01009	FALSE	0.207849	0.0128492	0.195	0.00845795	0.00022266	0.00185794	0.000114884	0.000798673	0.00139708	0.0266224	0.00247399	0.00191474	0.0464484	0.0232847	0.0704829	0.0675	0.025	0.0375	0	0	0.0075	0.25	0.25	0.06	0.03	0.03	0	0	0.75	0.125	0.125	0	0	0.5	0	0.5	0	0	1	1	0	FALSE	FALSE	TRUE
493	TF	Unstructured | Structured | Genomics Structured | Expression	Serotransferrin	P02787	FALSE	0.207713	0.00671315	0.201	0	9.4799e-05	0.00204815	5.40632e-05	0.000127584	0.00438855	0.00425279	0.00105332	0.000901053	0.0512038	0.0731426	0	0	0.025	0	0	0.15	0.021	0.25	0.25	0.06	0.03	0	0.09	0	0	0.125	0	0.5	0	0.5	0	0.5	0	1	0	1	0	FALSE	FALSE	TRUE
494	HLA-DPB1	Unstructured | Structured | Genomics Structured	HLA class II histocompatibility antigen, DP beta 1 chain	P04440	FALSE	0.207452	0.00195181	0.2055	0.00171704	0	0.000117389	0	0.000117377	0	0.00391256	0	0	0.00293473	0	0.0143087	0.0675	0.025	0	0	0	0.003	0.25	0	0.03	0.015	0	0.09	0	0.75	0.125	0	0	0	0.5	0	0	0	1	0	0.5	0	FALSE	FALSE	FALSE
495	HSPB3	Unstructured	Heat shock protein beta-3	Q12988	TRUE	0.207188	0.0121878	0.195	0.00930726	0.000132246	0.00167642	0.000393084	0.000380199	0.000298614	0.0126733	0.0014694	0.00655141	0.0419105	0.00497689	0.0775605	0	0	0	0	0	0	0.25	0.25	0.06	0.015	0	0	0.12	0	0	0	0	0	0.5	0	0.5	0	0	0	0.5	1	TRUE	TRUE	TRUE
496	IRAK4	Unstructured | Structured	Interleukin-1 receptor-associated kinase 4	Q9NWZ3	FALSE	0.207184	0.00468357	0.2025	0.00236264	0	0.00188765	0	0.000147997	0.000285283	0.00493323	0	0	0.0471912	0.00475471	0.0196887	0.0225	0	0	0	0	0	0.25	0.25	0.06	0.03	0	0.09	0	0.25	0	0	0	0	0.5	0	0.5	0	1	0	1	0	FALSE	FALSE	TRUE
497	ITLN1	Unstructured | Structured | Genomics Structured | Mutation	Intelectin-1	Q8WWA0	TRUE	0.207083	0.00458256	0.2025	0.00132634	9.51364e-05	0.00014565	5.63158e-05	0.000186272	0.00277284	0.00620907	0.00105707	0.000938597	0.00364124	0.046214	0.0110529	0	0.025	0.0375	0	0	0.0075	0.25	0.25	0.06	0.015	0	0	0.12	0	0.125	0.125	0	0	0.5	0	0.5	0	0	0	0.5	1	TRUE	TRUE	TRUE
498	CDC42	Unstructured | Structured	Cell division control protein 42 homolog	P60953	FALSE	0.206847	0.00434706	0.2025	0.00332149	0	0.000369559	0.000341274	0.000234754	7.99858e-05	0.00782513	0	0.0056879	0.00923896	0.0013331	0.027679	0.0225	0	0	0	0	0	0.25	0.25	0.06	0.03	0	0.09	0	0.25	0	0	0	0	0.5	0	0.5	0	1	0	1	0	FALSE	FALSE	TRUE
499	PF4	Unstructured | Structured	Platelet factor 4	P02776	FALSE	0.206792	0.00429164	0.2025	0.00271786	7.65814e-05	0.0013199	7.09579e-05	6.63435e-05	3.99929e-05	0.00221145	0.000850904	0.00118263	0.0329976	0.000666548	0.0226488	0.0225	0	0	0	0	0	0.25	0.25	0.06	0.03	0	0.09	0	0.25	0	0	0	0	0.5	0	0.5	0	1	0	1	0	FALSE	FALSE	TRUE
500	VCAM1	Unstructured | Structured	Vascular cell adhesion protein 1	P19320	FALSE	0.206693	0.0266926	0.18	0.0198422	0.000185887	0.00404087	0.00144619	0.00103343	0.000143974	0.0344476	0.00206541	0.0241032	0.101022	0.00239957	0.165352	0	0	0	0	0	0	0.25	0.25	0.06	0.03	0	0.09	0	0	0	0	0	0	0.5	0	0.5	0	1	0	1	0	FALSE	FALSE	TRUE
501	ALOX15	Unstructured | Structured | Genomics Structured | Mutation	Arachidonate 15-lipoxygenase	P16050	FALSE	0.206688	0.0266882	0.18	0.0255161	0	0.000561946	0.0002354	0.000265374	0.000109314	0.00884579	0	0.00392334	0.0140487	0.0018219	0.212634	0.0225	0.025	0.0375	0	0	0.0075	0.25	0	0.03	0.03	0	0.09	0	0.25	0.125	0.125	0	0	0.5	0	0	0	1	0	1	0	FALSE	FALSE	TRUE
502	TLR3	Unstructured | Structured | Genomics Structured | Mutation	Toll-like receptor 3	O15455	FALSE	0.206621	0.0191214	0.1875	0.0149525	3.50857e-05	0.00199743	0.000505716	0.00132942	0.00030128	0.044314	0.000389842	0.0084286	0.0499357	0.00502133	0.124604	0.045	0.025	0.0375	0	0	0.0075	0.25	0	0.03	0.015	0	0.09	0	0.5	0.125	0.125	0	0	0.5	0	0	0	1	0	0.5	0	FALSE	FALSE	TRUE
503	COL27A1	Unstructured | Genomics Structured | Mutation	Collagen alpha-1(XXVII) chain	Q8IZC6	FALSE	0.206411	0.0114114	0.195	0.00870397	0	0.0022409	3.71684e-05	0.000176065	0.000253288	0.00586884	0	0.000619474	0.0560225	0.00422147	0.0725331	0.0225	0.025	0.0375	0	0	0.0075	0.25	0.25	0.06	0.015	0	0.09	0	0.25	0.125	0.125	0	0	0	0.5	0.5	0	1	0	0.5	0	FALSE	TRUE	TRUE
504	PRKAA2	Unstructured | Structured | Genomics Structured | Mutation	5'-AMP-activated protein kinase catalytic subunit alpha-2	P54646	FALSE	0.206334	0.0113342	0.195	0.0097761	3.03627e-05	0.00088223	0.000218505	0.00016841	0.000258621	0.00561368	0.000337363	0.00364176	0.0220558	0.00431034	0.0814675	0.0225	0.025	0.0375	0	0	0.0075	0.25	0.25	0.06	0.015	0	0.09	0	0.25	0.125	0.125	0	0	0.5	0	0.5	0	1	0	0.5	0	FALSE	FALSE	TRUE
505	GAST	Unstructured | Structured	Gastrin	P01350	FALSE	0.206236	0.00373553	0.2025	0.00241826	5.12792e-05	0.000622815	0	0.000283236	0.000359936	0.00944118	0.000569769	0	0.0155704	0.00599893	0.0201522	0	0	0	0	0	0	0.4375	0.25	0.0825	0.03	0	0.09	0	0	0	0	0	0	0.5	0.375	0.5	0	1	0	1	0	FALSE	FALSE	TRUE
506	CALM1	Unstructured	Calmodulin-1	P0DP23	FALSE	0.206103	0.00360328	0.2025	0.00342829	2.76638e-05	9.78243e-06	1.46421e-05	5.35851e-05	6.9321e-05	0.00178617	0.000307375	0.000244035	0.000244561	0.00115535	0.0285691	0.0225	0	0	0	0	0	0.25	0.25	0.06	0.03	0	0.09	0	0.25	0	0	0	0	0.5	0	0.5	0	1	0	1	0	FALSE	FALSE	TRUE
507	IFNAR1	Unstructured | Structured	Interferon alpha/beta receptor 1	P17181	FALSE	0.206068	0.00356842	0.2025	0.00325188	4.48693e-05	1.99272e-05	7.88421e-05	0.000127584	4.53253e-05	0.00425279	0.000498547	0.00131404	0.000498179	0.000755421	0.027099	0.0225	0	0	0	0	0	0.25	0.25	0.06	0.03	0	0.09	0	0.25	0	0	0	0	0.5	0	0	0.5	1	0	1	0	FALSE	FALSE	TRUE
508	PSMA3	Unstructured | Structured | Genomics Structured | Mutation	Proteasome subunit alpha type-3	P25788	FALSE	0.20603	0.00353039	0.2025	0.00280999	0	0.00052644	7.65895e-05	0.000117377	0	0.00391256	0	0.00127649	0.013161	0	0.0234166	0.045	0.025	0.0375	0	0	0.0075	0.25	0.25	0.06	0	0	0.09	0	0.5	0.125	0.125	0	0	0.5	0	0.5	0	1	0	0	0	FALSE	FALSE	FALSE
509	PSMA2	Unstructured	Proteasome subunit alpha type-2	P25787	FALSE	0.20603	0.00353039	0.2025	0.00280999	0	0.00052644	7.65895e-05	0.000117377	0	0.00391256	0	0.00127649	0.013161	0	0.0234166	0.0225	0	0	0	0	0	0.25	0.25	0.06	0.03	0	0.09	0	0.25	0	0	0	0	0.5	0	0.5	0	1	0	1	0	FALSE	FALSE	FALSE
510	NFKB2	Unstructured | Structured | Mutation	Nuclear factor NF-kappa-B p100 subunit	Q00653	FALSE	0.205981	0.00348054	0.2025	0.00278679	4.1833e-05	0.000333327	1.23895e-05	0.000306201	0	0.0102067	0.000464811	0.000206491	0.00833318	0	0.0232232	0.045	0.025	0.0375	0	0	0.0075	0.25	0	0.03	0.03	0	0.09	0	0.5	0.125	0.125	0	0	0.5	0	0	0	1	0	1	0	FALSE	FALSE	FALSE
511	ACVRL1	Unstructured | Mutation	Serine/threonine-protein kinase receptor R3	P37023	FALSE	0.205946	0.00344612	0.2025	0.000957478	0	0.00233039	0	3.82751e-05	0.000119979	0.00127584	0	0	0.0582598	0.00199964	0.00797898	0.045	0.025	0.0375	0	0	0.0075	0.25	0	0.03	0.03	0	0.09	0	0.5	0.125	0.125	0	0	0.5	0	0	0	1	0	1	0	FALSE	FALSE	TRUE
512	H3C12	Genomics Structured	Histone H3.1	P68431	FALSE	0.205848	0.000348391	0.2055	0.000348391	0	0	0	0	0	0	0	0	0	0	0.00290326	0.0675	0.025	0	0	0	0.003	0.25	0	0.03	0.015	0	0.09	0	0.75	0.125	0	0	0	0.5	0	0	0	1	0	0.5	0	FALSE	FALSE	FALSE
513	ADORA3	Unstructured | Structured	Adenosine receptor A3	P0DMS8	FALSE	0.205771	0.0032714	0.2025	0.00169521	0	0.00133367	0.000138537	0	0.000103982	0	0	0.00230895	0.0333418	0.00173303	0.0141267	0	0	0	0	0	0	0.4375	0.25	0.0825	0.03	0	0.09	0	0	0	0	0	0	0.5	0.375	0.5	0	1	0	1	0	FALSE	FALSE	TRUE
514	CFLAR	Unstructured | Structured	CASP8 and FADD-like apoptosis regulator	O15519	FALSE	0.205694	0.003194	0.2025	0.00217053	0.000241889	0.00014891	1.01368e-05	0.000267925	0.000354604	0.00893085	0.00268766	0.000168947	0.00372276	0.00591006	0.0180878	0.0675	0	0	0	0	0	0.25	0	0.03	0.015	0	0.09	0	0.75	0	0	0	0	0.5	0	0	0	1	0	0.5	0	FALSE	FALSE	TRUE
515	PLAUR	Unstructured | Structured | Mutation	Urokinase plasminogen activator surface receptor	Q03405	TRUE	0.205368	0.00286771	0.2025	0.0022166	4.25077e-05	0.000425717	0	0.000142894	3.99929e-05	0.00476312	0.000472308	0	0.0106429	0.000666548	0.0184717	0	0.025	0.0375	0	0	0.0075	0.375	0	0.045	0.03	0	0	0.12	0	0.125	0.125	0	0	0.5	0.25	0	0	0	0	1	1	TRUE	TRUE	TRUE
516	PDK1	Unstructured | Structured | Mutation	[Pyruvate dehydrogenase (acetyl-transferring)] kinase isozyme 1, mitochondrial	Q15118	FALSE	0.205147	0.00264736	0.2025	0.00192144	0	0.000567743	8.67264e-05	7.14468e-05	0	0.00238156	0	0.00144544	0.0141936	0	0.016012	0.045	0.025	0.0375	0	0	0.0075	0.25	0	0.03	0.03	0	0.09	0	0.5	0.125	0.125	0	0	0.5	0	0	0	1	0	1	0	FALSE	FALSE	FALSE
517	HAVCR1	Unstructured | Structured | Genomics Structured	Hepatitis A virus cellular receptor 1	Q96D42	TRUE	0.205115	0.00711521	0.198	0.00514636	0	0.000970997	0.000780537	0.000147997	6.9321e-05	0.00493323	0	0.013009	0.0242749	0.00115535	0.0428863	0	0.025	0	0	0	0.003	0.25	0.25	0.06	0.015	0	0	0.12	0	0.125	0	0	0	0.5	0	0.5	0	0	0	0.5	1	TRUE	TRUE	TRUE
518	CTSK	Unstructured | Structured	Cathepsin K	P43235	FALSE	0.205113	0.00261334	0.2025	0.00176789	0	0.000696002	0	5.61368e-05	9.33167e-05	0.00187123	0	0	0.0174	0.00155528	0.0147324	0	0	0	0	0	0	0.4375	0.25	0.0825	0.03	0	0.09	0	0	0	0	0	0	0.5	0.375	0.5	0	1	0	1	0	FALSE	FALSE	FALSE
519	CD80	Unstructured | Structured | Genomics Structured	T-lymphocyte activation antigen CD80	P33681	FALSE	0.204933	0.0219334	0.183	0.0160918	3.60978e-05	0.00465137	5.85685e-05	0.00101557	7.99858e-05	0.0338522	0.000401087	0.000976141	0.116284	0.0013331	0.134099	0	0.025	0	0	0	0.003	0.25	0.25	0.06	0.03	0	0.09	0	0	0.125	0	0	0	0.5	0	0	0.5	1	0	1	0	FALSE	FALSE	TRUE
520	AURKA	Unstructured | Structured | Mutation	Aurora kinase A	O14965	FALSE	0.204642	0.00214227	0.2025	0.000922673	0	0.00109962	0	0	0.000119979	0	0	0	0.0274904	0.00199964	0.00768894	0.0225	0.025	0.0375	0	0	0.0075	0.4375	0.25	0.0825	0	0	0.09	0	0.25	0.125	0.125	0	0	0.5	0.375	0.5	0	1	0	0	0	FALSE	FALSE	TRUE
521	PDGFB	Structured | Mutation	Platelet-derived growth factor subunit B	P01127	FALSE	0.204405	0.00190534	0.2025	0.00113253	0	0.000772812	0	0	0	0	0	0	0.0193203	0	0.00943772	0.045	0.025	0.0375	0	0	0.0075	0.25	0	0.03	0.03	0	0.09	0	0.5	0.125	0.125	0	0	0.5	0	0	0	1	0	1	0	FALSE	FALSE	FALSE
522	CDK5	Unstructured	Cyclin-dependent-like kinase 5	Q00535	FALSE	0.204389	0.0018889	0.2025	0.00109636	0	0.000700712	0	3.31717e-05	5.86562e-05	0.00110572	0	0	0.0175178	0.000977604	0.0091363	0.0225	0	0	0	0	0	0.25	0.25	0.06	0.03	0	0.09	0	0.25	0	0	0	0	0.5	0	0.5	0	1	0	1	0	FALSE	FALSE	FALSE
523	HCAR2	Unstructured | Mutation	Hydroxycarboxylic acid receptor 2	Q8TDS4	FALSE	0.204235	0.001735	0.2025	0.0015437	0	0.000114128	3.37895e-05	4.33784e-05	0	0.00144595	0	0.000563158	0.00285321	0	0.0128642	0.0225	0.025	0.0375	0	0	0.0075	0.1875	0.25	0.0525	0.03	0	0.09	0	0.25	0.125	0.125	0	0	0	0.375	0.5	0	1	0	1	0	FALSE	FALSE	FALSE
524	MIF	Unstructured | Structured	Macrophage migration inhibitory factor	P14174	FALSE	0.20402	0.00902036	0.195	0.00370468	0	0.0011257	0.000129526	0.00012248	0.00393797	0.00408267	0	0.00215877	0.0281426	0.0656328	0.0308723	0.045	0	0	0	0	0	0.25	0	0.03	0.03	0	0.09	0	0.5	0	0	0	0	0.5	0	0	0	1	0	1	0	FALSE	FALSE	TRUE
525	PAK1	Unstructured | Structured	Serine/threonine-protein kinase PAK 1	Q13153	FALSE	0.204007	0.00150743	0.2025	0.00123831	0	0.000111954	2.70316e-05	0.000130135	0	0.00433784	0	0.000450527	0.00279886	0	0.0103192	0.0225	0	0	0	0	0	0.25	0.25	0.06	0.03	0	0.09	0	0.25	0	0	0	0	0.5	0	0.5	0	1	0	1	0	FALSE	FALSE	FALSE
526	MAPK13	Unstructured | Structured | Mutation	Mitogen-activated protein kinase 13	O15264	FALSE	0.203549	0.00104863	0.2025	0.000602604	0	0.000178258	0.000156558	7.65501e-05	3.46605e-05	0.00255167	0	0.0026093	0.00445644	0.000577675	0.0050217	0.045	0.025	0.0375	0	0	0.0075	0.25	0	0.03	0.03	0	0.09	0	0.5	0.125	0.125	0	0	0.5	0	0	0	1	0	1	0	FALSE	FALSE	FALSE
527	PIK3C3	Structured | Genomics Structured | Mutation	Phosphatidylinositol 3-kinase catalytic subunit type 3	Q8NEB9	FALSE	0.203454	0.000953912	0.2025	0.000915507	0	3.84051e-05	0	0	0	0	0	0	0.000960128	0	0.00762922	0.045	0.025	0.0375	0	0	0.0075	0.25	0	0.03	0.03	0	0.09	0	0.5	0.125	0.125	0	0	0.5	0	0	0	1	0	1	0	FALSE	FALSE	FALSE
528	MEF2C	Unstructured | Structured	Myocyte-specific enhancer factor 2C	Q06413	FALSE	0.2034	0.000899913	0.2025	0.000831566	0	3.00719e-05	0	3.82751e-05	0	0.00127584	0	0	0.000751798	0	0.00692971	0.0675	0	0	0	0	0	0	0.25	0.03	0.015	0	0.09	0	0.75	0	0	0	0	0	0	0.5	0	1	0	0.5	0	FALSE	FALSE	FALSE
529	IL17RD	Unstructured	Interleukin-17 receptor D	Q8NFM7	FALSE	0.203015	0.000515482	0.2025	0.000450758	0	2.64488e-05	0	3.82751e-05	0	0.00127584	0	0	0.00066122	0	0.00375632	0.0675	0	0	0	0	0	0	0.25	0.03	0.015	0	0.09	0	0.75	0	0	0	0	0	0	0.5	0	1	0	0.5	0	FALSE	FALSE	FALSE
530	PSMD7	Unstructured	26S proteasome non-ATPase regulatory subunit 7	P51665	FALSE	0.202939	0.0154386	0.1875	0.00459016	0.00967624	0.000594554	0.000159937	0.000257719	0.000159972	0.00859063	0.107514	0.00266562	0.0148639	0.00266619	0.0382513	0.0675	0	0	0	0	0	0.25	0	0.03	0	0	0.09	0	0.75	0	0	0	0	0.5	0	0	0	1	0	0	0	FALSE	FALSE	TRUE
531	PSMC6	Unstructured | Structured | Genomics Structured | Mutation	26S proteasome regulatory subunit 10B	P62333	FALSE	0.202881	0.0153813	0.1875	0.00453283	0.00967624	0.000594554	0.000159937	0.000257719	0.000159972	0.00859063	0.107514	0.00266562	0.0148639	0.00266619	0.0377736	0.045	0.025	0.0375	0	0	0.0075	0.25	0	0.03	0.015	0	0.09	0	0.5	0.125	0.125	0	0	0.5	0	0	0	1	0	0.5	0	FALSE	FALSE	TRUE
532	PSMD6	Unstructured | Structured | Mutation	26S proteasome non-ATPase regulatory subunit 6	Q15008	FALSE	0.202881	0.0153813	0.1875	0.00453283	0.00967624	0.000594554	0.000159937	0.000257719	0.000159972	0.00859063	0.107514	0.00266562	0.0148639	0.00266619	0.0377736	0.045	0.025	0.0375	0	0	0.0075	0.25	0	0.03	0.015	0	0.09	0	0.5	0.125	0.125	0	0	0.5	0	0	0	1	0	0.5	0	FALSE	FALSE	TRUE
533	PSMD8	Unstructured | Mutation	26S proteasome non-ATPase regulatory subunit 8	P48556	FALSE	0.202881	0.0153813	0.1875	0.00453283	0.00967624	0.000594554	0.000159937	0.000257719	0.000159972	0.00859063	0.107514	0.00266562	0.0148639	0.00266619	0.0377736	0.045	0.025	0.0375	0	0	0.0075	0.25	0	0.03	0.015	0	0.09	0	0.5	0.125	0.125	0	0	0.5	0	0	0	1	0	0.5	0	FALSE	FALSE	TRUE
534	CSNK1E	Mutation	Casein kinase I isoform epsilon	P49674	FALSE	0.202845	0.000344983	0.2025	0.000217019	0	1.95649e-05	6.30737e-05	0	4.53253e-05	0	0	0.00105123	0.000489122	0.000755421	0.00180849	0.045	0.025	0.0375	0	0	0.0075	0.25	0	0.03	0.03	0	0.09	0	0.5	0.125	0.125	0	0	0.5	0	0	0	1	0	1	0	FALSE	FALSE	TRUE
535	PIK3R2	Mutation	Phosphatidylinositol 3-kinase regulatory subunit beta	O00459	FALSE	0.202832	0.000332012	0.2025	0.000332012	0	0	0	0	0	0	0	0	0	0	0.00276677	0.045	0.025	0.0375	0	0	0.0075	0.25	0	0.03	0.03	0	0.09	0	0.5	0.125	0.125	0	0	0.5	0	0	0	1	0	1	0	FALSE	FALSE	FALSE
536	PSME1	Mutation	Proteasome activator complex subunit 1	Q06323	FALSE	0.20279	0.000289853	0.2025	0.000252507	2.90132e-05	8.33318e-06	0	0	0	0	0.000322369	0	0.00020833	0	0.00210422	0.045	0.025	0.0375	0	0	0.0075	0.25	0	0.03	0.03	0	0.09	0	0.5	0.125	0.125	0	0	0.5	0	0	0	1	0	1	0	FALSE	FALSE	FALSE
537	NSMF	Unstructured	NMDA receptor synaptonuclear signaling and neuronal migration factor	Q6X4W1	FALSE	0.202774	0.000274324	0.2025	0.000169589	6.64605e-05	0	0	3.82751e-05	0	0.00127584	0.00073845	0	0	0	0.00141324	0.0675	0	0	0	0	0	0	0.25	0.03	0.015	0	0.09	0	0.75	0	0	0	0	0	0	0.5	0	1	0	0.5	0	FALSE	FALSE	FALSE
538	PIK3R3	Unstructured | Genomics Structured	Phosphatidylinositol 3-kinase regulatory subunit gamma	Q92569	FALSE	0.202542	0.0120417	0.1905	0	0.000154175	0.0069506	0.00105986	0.00147487	0.00240224	0.0491622	0.00171305	0.0176644	0.173765	0.0400373	0	0.045	0.025	0	0	0	0.003	0.1875	0	0.0225	0.03	0	0.09	0	0.5	0.125	0	0	0	0	0.375	0	0	1	0	1	0	FALSE	TRUE	TRUE
539	PSMC2	Unstructured	26S proteasome regulatory subunit 7	P35998	FALSE	0.202527	0.007527	0.195	0.00135159	0.00584987	3.58689e-05	0.000101368	8.16535e-05	0.000106648	0.00272178	0.0649986	0.00168947	0.000896723	0.00177746	0.0112633	0.045	0	0	0	0	0	0.25	0.25	0.06	0	0	0.09	0	0.5	0	0	0	0	0.5	0	0.5	0	1	0	0	0	FALSE	FALSE	TRUE
540	MRC1	Unstructured | Structured | Genomics Structured | Mutation	Macrophage mannose receptor 1	P22897	FALSE	0.202271	0.00727095	0.195	0.00612943	0	0.000290937	0.000121642	0.000688951	3.99929e-05	0.022965	0	0.00202737	0.00727342	0.000666548	0.0510786	0.0675	0.025	0.0375	0	0	0.0075	0.5	0.25	0.09	0.03	0	0	0	0.75	0.125	0.125	0	0	0.5	0.5	0.5	0	0	0	1	0	FALSE	FALSE	TRUE
541	TRAF6	Unstructured | Structured | Mutation	TNF receptor-associated factor 6	Q9Y4K3	FALSE	0.202146	0.00714609	0.195	0.00627206	0	0.000626438	3.15369e-05	0.000176065	3.99929e-05	0.00586884	0	0.000525614	0.0156609	0.000666548	0.0522672	0.0225	0.025	0.0375	0	0	0.0075	0.25	0.25	0.06	0.015	0	0.09	0	0.25	0.125	0.125	0	0	0.5	0	0.5	0	1	0	0.5	0	FALSE	FALSE	TRUE
542	STAT2	Unstructured | Structured | Expression	Signal transducer and activator of transcription 2	P52630	FALSE	0.201827	0.00382725	0.198	0.00316623	0	0.000223547	0.000164442	0.000273029	0	0.00910096	0	0.0027407	0.00558867	0	0.0263852	0.045	0	0	0	0.15	0.018	0.25	0	0.03	0.015	0	0.09	0	0.5	0	0	0.5	0	0.5	0	0	0	1	0	0.5	0	FALSE	TRUE	FALSE
543	PLA2G7	Unstructured | Structured | Genomics Structured | Mutation	Platelet-activating factor acetylhydrolase	Q13093	FALSE	0.201794	0.00229358	0.1995	0.00161229	1.95671e-05	0.000181881	0.000271442	0.00016841	3.99929e-05	0.00561368	0.000217412	0.00452404	0.00454702	0.000666548	0.0134357	0	0.025	0.0375	0.1	0	0.0195	0.25	0.25	0.06	0.03	0	0.09	0	0	0.125	0.125	0	0.5	0.5	0	0.5	0	1	0	1	0	FALSE	FALSE	FALSE
544	IL19	Unstructured | Structured | Genomics Structured	Interleukin-19	Q9UHD0	FALSE	0.201721	0.00372088	0.198	0.00195931	0	0.00160396	4.50527e-06	0.0001531	0	0.00510334	0	7.50878e-05	0.0400989	0	0.0163276	0	0.025	0	0	0	0.003	0.25	0.25	0.06	0.015	0.03	0.09	0	0	0.125	0	0	0	0.5	0	0.5	0	1	1	0.5	0	FALSE	FALSE	FALSE
545	HGF	Unstructured | Structured	Hepatocyte growth factor	P14210	FALSE	0.201512	0.00651236	0.195	0.00476999	0	0.00140251	3.82948e-05	0.000112274	0.0001893	0.00374245	0	0.000638246	0.0350628	0.00315499	0.0397499	0.045	0	0	0	0	0	0.25	0	0.03	0.03	0	0.09	0	0.5	0	0	0	0	0.5	0	0	0	1	0	1	0	FALSE	FALSE	TRUE
546	AICDA	Unstructured | Structured | Genomics Structured	Single-stranded DNA cytosine deaminase	Q9GZX7	TRUE	0.201007	0.00300732	0.198	0.00213573	0	0.000220648	0.000251169	0.000359786	3.99929e-05	0.0119929	0	0.00418614	0.0055162	0.000666548	0.0177977	0	0.025	0	0	0	0.003	0.25	0.25	0.06	0.015	0	0	0.12	0	0.125	0	0	0	0.5	0	0.5	0	0	0	0.5	1	TRUE	TRUE	TRUE
547	SFTPA2	Unstructured | Structured | Genomics Structured	Pulmonary surfactant-associated protein A2	Q8IWL1	FALSE	0.200788	0.00278844	0.198	0.00195215	0	0.000312675	0.000305232	0.00018372	3.46605e-05	0.00612401	0	0.0050872	0.00781689	0.000577675	0.0162679	0.09	0.025	0	0	0	0.003	0	0	0	0.015	0	0.09	0	1	0.125	0	0	0	0	0	0	0	1	0	0.5	0	FALSE	FALSE	TRUE
548	SLPI	Unstructured | Structured	Antileukoproteinase	P03973	TRUE	0.200701	0.00570125	0.195	0.00343716	6.98341e-05	0.0018583	0	0.000237305	9.86491e-05	0.00791018	0.000775935	0	0.0464575	0.00164415	0.028643	0	0	0	0	0	0	0.25	0.25	0.06	0.015	0	0	0.12	0	0	0	0	0	0.5	0	0.5	0	0	0	0.5	1	TRUE	TRUE	TRUE
549	IL3RA	Unstructured | Structured	Interleukin-3 receptor subunit alpha	P26951	FALSE	0.200645	0.0056446	0.195	0.00281681	0.000107956	0.00162896	2.81579e-05	0.000321511	0.000741202	0.010717	0.00119951	0.000469298	0.0407239	0.0123534	0.0234734	0.045	0	0	0	0	0	0.25	0	0.03	0.03	0	0.09	0	0.5	0	0	0	0	0.5	0	0	0	1	0	1	0	FALSE	FALSE	TRUE
550	IKBKE	Unstructured | Structured | Genomics Structured	Inhibitor of nuclear factor kappa-B kinase subunit epsilon	Q14164	FALSE	0.200519	0.00251854	0.198	0.0011629	8.87265e-05	0.00083513	8.78527e-05	0	0.000343939	0	0.000985849	0.00146421	0.0208782	0.00573231	0.00969079	0.045	0.025	0	0	0	0.003	0	0.25	0.03	0.03	0	0.09	0	0.5	0.125	0	0	0	0	0	0.5	0	1	0	1	0	FALSE	FALSE	TRUE
551	CYCS	Unstructured | Structured	Cytochrome c	P99999	FALSE	0.199915	0.012415	0.1875	0.0116627	0	0.000210503	5.51895e-05	0.000446542	3.99929e-05	0.0148847	0	0.000919825	0.00526259	0.000666548	0.0971894	0.0675	0	0	0	0	0	0.25	0	0.03	0	0	0.09	0	0.75	0	0	0	0	0.5	0	0	0	1	0	0	0	FALSE	FALSE	TRUE
552	HMGCR	Unstructured | Structured | Mutation	3-hydroxy-3-methylglutaryl-coenzyme A reductase	P04035	FALSE	0.199777	0.00477698	0.195	0.00322185	5.22913e-05	0.0012815	0.000101368	0	0.000119979	0	0.000581014	0.00168947	0.0320375	0.00199964	0.0268487	0.0675	0.025	0.0375	0	0	0.0075	0.5	0.25	0.09	0.03	0	0	0	0.75	0.125	0.125	0	0	0.5	0.5	0	0.5	0	0	1	0	FALSE	FALSE	TRUE
553	PSMD1	Unstructured	26S proteasome non-ATPase regulatory subunit 1	Q99460	FALSE	0.199426	0.011926	0.1875	0.00176277	0.00967624	6.05062e-05	0.000126147	0.000140342	0.000159972	0.00467806	0.107514	0.00210246	0.00151265	0.00266619	0.0146897	0.0225	0	0	0	0	0	0.5	0	0.06	0.015	0	0.09	0	0.25	0	0	0	0	0.5	0.5	0	0	1	0	0.5	0	FALSE	TRUE	TRUE
554	IL1RN	Unstructured | Structured | Genomics Structured	Interleukin-1 receptor antagonist protein	P18510	FALSE	0.199099	0.0160991	0.183	0.0128365	0.000286421	0.00129744	0.000177958	0.00125542	0.00024529	0.0418474	0.00318246	0.00296597	0.032436	0.00408816	0.106971	0	0.025	0	0	0	0.003	0.25	0.25	0.06	0.03	0	0.09	0	0	0.125	0	0	0	0.5	0	0	0.5	1	0	1	0	FALSE	FALSE	TRUE
555	PSMB9	Unstructured | Structured | Genomics Structured	Proteasome subunit beta type-9	P28065	FALSE	0.198921	0.000921494	0.198	0.000848968	0	4.99991e-05	2.25263e-05	0	0	0	0	0.000375439	0.00124998	0	0.00707473	0.045	0.025	0	0	0	0.003	0.25	0	0.03	0.03	0	0.09	0	0.5	0.125	0	0	0	0.5	0	0	0	1	0	1	0	FALSE	FALSE	FALSE
556	IL1RL1	Unstructured | Structured | Genomics Structured | Mutation	Interleukin-1 receptor-like 1	Q01638	FALSE	0.198414	0.0109145	0.1875	0.00708861	0.000160585	0.00124925	0.000272569	0.00184486	0.000298614	0.0614953	0.00178428	0.00454281	0.0312313	0.00497689	0.0590718	0	0.15	0.0375	0	0	0.0225	0.25	0.25	0.06	0.015	0	0.09	0	0	0.75	0.125	0	0	0.5	0	0.5	0	1	0	0.5	0	FALSE	TRUE	TRUE
557	PLCL1	Unstructured | Structured | Genomics Structured	Inactive phospholipase C-like protein 1	Q15111	FALSE	0.198212	0.000211647	0.198	0.000183579	0	0	0	2.80684e-05	0	0.000935613	0	0	0	0	0.00152983	0.045	0.025	0	0	0	0.003	0	0.25	0.03	0.03	0	0.09	0	0.5	0.125	0	0	0	0	0	0.5	0	1	0	1	0	FALSE	FALSE	FALSE
558	PPIA	Unstructured | Structured	Peptidyl-prolyl cis-trans isomerase A	P62937	FALSE	0.197945	0.00294513	0.195	0.00252984	0	0.000127172	0.000166695	8.67568e-05	3.46605e-05	0.00289189	0	0.00277825	0.00317929	0.000577675	0.021082	0.045	0	0	0	0	0	0.25	0	0.03	0.03	0	0.09	0	0.5	0	0	0	0	0.5	0	0	0	1	0	1	0	FALSE	FALSE	TRUE
559	NOS3	Unstructured | Structured | Genomics Structured	Nitric oxide synthase, endothelial	P29474	FALSE	0.197845	0.0148451	0.183	0.0128785	0.000223672	0.000669553	0.000377316	0.000293442	0.000402595	0.00978141	0.00248524	0.0062886	0.0167388	0.00670992	0.107321	0	0.025	0	0	0	0.003	0.5	0	0.06	0.03	0	0.09	0	0	0.125	0	0	0	0.5	0.5	0	0	1	0	1	0	FALSE	FALSE	TRUE
560	PDPK1	Unstructured | Structured	3-phosphoinositide-dependent protein kinase 1	O15530	FALSE	0.197824	0.00282375	0.195	0.00205349	0	0.000577163	0.000121642	7.14468e-05	0	0.00238156	0	0.00202737	0.0144291	0	0.0171124	0.045	0	0	0	0	0	0.25	0	0.03	0.03	0	0.09	0	0.5	0	0	0	0	0.5	0	0	0	1	0	1	0	FALSE	FALSE	FALSE
561	ENO1	Unstructured | Structured | Mutation	Alpha-enolase	P06733	FALSE	0.197545	0.00254545	0.195	0.00195727	0	0.000397094	5.96948e-05	0.000102067	2.93281e-05	0.00340223	0	0.000994913	0.00992736	0.000488802	0.0163106	0.0675	0.025	0.0375	0	0	0.0075	0.25	0	0.03	0	0	0.09	0	0.75	0.125	0.125	0	0	0.5	0	0	0	1	0	0	0	FALSE	FALSE	FALSE
562	CPA4	Unstructured | Structured	Carboxypeptidase A4	Q9UI42	TRUE	0.197404	0.00240353	0.195	0.00165119	2.3278e-05	0.00019746	8.33474e-05	0.000408267	3.99929e-05	0.0136089	0.000258645	0.00138912	0.0049365	0.000666548	0.0137599	0	0	0	0	0	0	0.25	0.25	0.06	0.015	0	0	0.12	0	0	0	0	0	0.5	0	0.5	0	0	0	0.5	1	TRUE	TRUE	TRUE
563	HSP90B1	Unstructured | Structured	Endoplasmin	P14625	FALSE	0.197292	0.00229186	0.195	0.00124923	0	0.000622452	1.12632e-05	0.000334269	7.46534e-05	0.0111423	0	0.000187719	0.0155613	0.00124422	0.0104102	0.045	0	0	0	0	0	0.25	0	0.03	0.03	0	0.09	0	0.5	0	0	0	0	0.5	0	0	0	1	0	1	0	FALSE	FALSE	TRUE
564	IL9	Unstructured | Structured | Genomics Structured	Interleukin-9	P15248	FALSE	0.197232	0.00673228	0.1905	0.00343102	0.000213213	0.00105143	0.000582306	0.000150549	0.00130377	0.00501829	0.00236904	0.00970509	0.0262858	0.0217295	0.0285918	0	0.025	0	0	0	0.003	0	0.4375	0.0525	0.015	0.03	0.09	0	0	0.125	0	0	0	0	0	0.5	0.375	1	1	0.5	0	FALSE	TRUE	TRUE
565	FCER1G	Unstructured | Structured | Genomics Structured	High affinity immunoglobulin epsilon receptor subunit gamma	P30273	FALSE	0.197114	0.00661369	0.1905	0.00371116	0.000130222	0.000436224	0.00137748	0.000918602	3.99929e-05	0.0306201	0.00144691	0.0229581	0.0109056	0.000666548	0.0309264	0.0675	0.025	0	0	0	0.003	0	0	0	0.03	0	0.09	0	0.75	0.125	0	0	0	0	0	0	0	1	0	1	0	FALSE	FALSE	TRUE
566	C5AR1	Unstructured | Structured | Mutation	C5a anaphylatoxin chemotactic receptor 1	P21730	FALSE	0.196865	0.00936489	0.1875	0.00299835	0	0.00161301	0.000658895	0.000311304	0.00378333	0.0103768	0	0.0109816	0.0403254	0.0630555	0.0249862	0.045	0.025	0.0375	0	0	0.0075	0.25	0	0.03	0.015	0	0.09	0	0.5	0.125	0.125	0	0	0.5	0	0	0	1	0	0.5	0	FALSE	FALSE	TRUE
567	FCGR1A	Unstructured | Structured | Mutation	High affinity immunoglobulin gamma Fc receptor I	P12314	FALSE	0.19683	0.00932979	0.1875	0.00561793	8.60276e-05	0.00173113	0.00116574	0.000510334	0.000218628	0.0170111	0.000955862	0.019429	0.0432782	0.0036438	0.0468161	0	0.025	0.0375	0	0	0.0075	0.25	0.25	0.06	0.03	0	0.09	0	0	0.125	0.125	0	0	0.5	0	0.5	0	1	0	1	0	FALSE	FALSE	TRUE
568	IL6ST	Unstructured | Structured | Expression | Mutation	Interleukin-6 receptor subunit beta	P40189	FALSE	0.19636	0.00585959	0.1905	0.00454102	0	0.00109744	4.50527e-05	0.000176065	0	0.00586884	0	0.000750878	0.0274361	0	0.0378419	0	0.025	0.0375	0	0.15	0.0255	0.25	0.25	0.06	0.015	0	0.09	0	0	0.125	0.125	0.5	0	0.5	0	0.5	0	1	0	0.5	0	FALSE	FALSE	FALSE
569	MAP3K1	Unstructured | Structured | Genomics Structured | Mutation	Mitogen-activated protein kinase kinase kinase 1	Q13233	FALSE	0.196329	0.00132859	0.195	0.00096635	0	0.000301444	2.25263e-05	3.82751e-05	0	0.00127584	0	0.000375439	0.0075361	0	0.00805291	0.0675	0.025	0.0375	0	0	0.0075	0	0	0	0.03	0	0.09	0	0.75	0.125	0.125	0	0	0	0	0	0	1	0	1	0	FALSE	FALSE	FALSE
570	RPS6KA5	Unstructured | Structured | Mutation	Ribosomal protein S6 kinase alpha-5	O75582	FALSE	0.196279	0.00127927	0.195	0.000955772	0	0.000270285	1.23895e-05	4.08267e-05	0	0.00136089	0	0.000206491	0.00675712	0	0.00796476	0.0225	0.025	0.0375	0	0	0.0075	0.25	0.25	0.06	0.015	0	0.09	0	0.25	0.125	0.125	0	0	0.5	0	0.5	0	1	0	0.5	0	FALSE	FALSE	FALSE
571	GBP1	Unstructured | Mutation	Guanylate-binding protein 1	P32455	FALSE	0.196202	0.00120156	0.195	0.00068245	3.10374e-05	7.86218e-05	0	2.55167e-05	0.000383932	0.000850557	0.00034486	0	0.00196554	0.00639886	0.00568709	0.0225	0.025	0.0375	0	0	0.0075	0.25	0.25	0.06	0.015	0	0.09	0	0.25	0.125	0.125	0	0	0.5	0	0.5	0	1	0	0.5	0	FALSE	FALSE	TRUE
572	TNFRSF6B	Unstructured | Structured	Tumor necrosis factor receptor superfamily member 6B	O95407	FALSE	0.196177	0.00117687	0.195	0.000474644	0	0.000589844	6.64527e-05	4.59301e-05	0	0.001531	0	0.00110754	0.0147461	0	0.00395537	0	0	0	0	0	0	0.25	0.25	0.06	0.015	0.03	0.09	0	0	0	0	0	0	0.5	0	0.5	0	1	1	0.5	0	FALSE	FALSE	FALSE
573	IL1R1	Unstructured | Structured | Genomics Structured | Mutation	Interleukin-1 receptor type 1	P14778	FALSE	0.196129	0.00562943	0.1905	0.0036494	0	0.00131592	4.6179e-05	0.000548609	6.9321e-05	0.018287	0	0.00076965	0.032898	0.00115535	0.0304117	0	0.05	0.0375	0	0	0.0105	0.25	0.25	0.06	0.03	0	0.09	0	0	0.25	0.125	0	0	0.5	0	0.5	0	1	0	1	0	FALSE	FALSE	TRUE
574	STK40	Unstructured | Genomics Structured | Mutation	Serine/threonine-protein kinase 40	Q8N2I9	FALSE	0.195797	0.000797008	0.195	0.000531629	1.95671e-05	0	0	0.00010717	0.000138642	0.00357234	0.000217412	0	0	0.0023107	0.00443024	0.0225	0.025	0.0375	0	0	0.0075	0.25	0.25	0.06	0.015	0	0.09	0	0.25	0.125	0.125	0	0	0.5	0	0.5	0	1	0	0.5	0	FALSE	FALSE	FALSE
575	CCL3	Unstructured | Structured	C-C motif chemokine 3	P10147	FALSE	0.1955	0.0155004	0.18	0.0132003	0.000132246	0.00153765	4.39263e-05	0.000482266	0.000103982	0.0160755	0.0014694	0.000732106	0.0384413	0.00173303	0.110002	0	0	0	0	0	0	0.25	0.25	0.06	0.03	0	0.09	0	0	0	0	0	0	0.5	0	0.5	0	1	0	1	0	FALSE	FALSE	TRUE
576	ADAMTS9	Structured | Genomics Structured | Mutation	A disintegrin and metalloproteinase with thrombospondin motifs 9	Q9P2N4	TRUE	0.195451	0.000450989	0.195	0.000332012	0	7.89841e-05	0	0	3.99929e-05	0	0	0	0.0019746	0.000666548	0.00276677	0.0225	0.025	0.0375	0	0	0.0075	0	0.25	0.03	0.015	0	0	0.12	0.25	0.125	0.125	0	0	0	0	0.5	0	0	0	0.5	1	TRUE	TRUE	TRUE
577	PHB	Structured | Mutation	Prohibitin	P35232	FALSE	0.195388	0.000388031	0.195	0.000349756	0	0	0	3.82751e-05	0	0.00127584	0	0	0	0	0.00291463	0.0675	0.025	0.0375	0	0	0.0075	0.25	0	0.03	0	0	0.09	0	0.75	0.125	0.125	0	0	0.5	0	0	0	1	0	0	0	FALSE	FALSE	FALSE
578	MAP3K9	Unstructured | Structured	Mitogen-activated protein kinase kinase kinase 9	P80192	FALSE	0.195352	0.000352352	0.195	0.000106462	1.1133e-05	0.000101447	0	0	0.00013331	0	0.0001237	0	0.00253619	0.00222183	0.000887185	0.045	0	0	0	0	0	0.25	0	0.03	0.03	0	0.09	0	0.5	0	0	0	0	0.5	0	0	0	1	0	1	0	FALSE	FALSE	FALSE
579	AARS1	Mutation	Alanine--tRNA ligase, cytoplasmic	P49588	FALSE	0.195348	0.000347891	0.195	0.000268544	0	7.93464e-05	0	0	0	0	0	0	0.00198366	0	0.00223787	0.0225	0.025	0.0375	0	0	0.0075	0.25	0.25	0.06	0.015	0	0.09	0	0.25	0.125	0.125	0	0	0.5	0	0.5	0	1	0	0.5	0	FALSE	FALSE	FALSE
580	PTPN7	Mutation	Tyrosine-protein phosphatase non-receptor type 7	P35236	FALSE	0.195257	0.000256801	0.195	0.000106803	0	0.000149997	0	0	0	0	0	0	0.00374993	0	0.000890029	0.0225	0.025	0.0375	0	0	0.0075	0.25	0.25	0.06	0.015	0	0.09	0	0.25	0.125	0.125	0	0	0.5	0	0.5	0	1	0	0.5	0	FALSE	FALSE	FALSE
581	ARG1	Unstructured | Structured | Genomics Structured	Arginase-1	P05089	FALSE	0.194978	0.0119784	0.183	0.00965496	0.000108631	0.00101918	0.000287211	0.000788466	0.000119979	0.0262822	0.00120701	0.00478684	0.0254796	0.00199964	0.080458	0	0.025	0	0	0	0.003	0.25	0.25	0.06	0.03	0	0.09	0	0	0.125	0	0	0	0.5	0	0.5	0	1	0	1	0	FALSE	FALSE	TRUE
582	IL22	Unstructured | Structured	Interleukin-22	Q9GZX6	FALSE	0.194916	0.0374159	0.1575	0.0265268	0.000378184	0.00621583	0.0010869	0.00230161	0.000906506	0.0767203	0.00420204	0.0181149	0.155396	0.0151084	0.221057	0	0	0	0	0	0	0.25	0.1875	0.0525	0.015	0	0.09	0	0	0	0	0	0	0.5	0	0	0.375	1	0	0.5	0	FALSE	TRUE	TRUE
583	ANKRD42	Unstructured | Structured | Mutation	Ankyrin repeat domain-containing protein 42	Q8N9B4	TRUE	0.194736	0.00723613	0.1875	0.00244112	0.000483104	2.46372e-05	0.0021186	0.00169941	0.00046925	0.0566471	0.00536782	0.03531	0.000615931	0.00782083	0.0203427	0.045	0.025	0.0375	0	0	0.0075	0	0	0	0.015	0	0	0.12	0.5	0.125	0.125	0	0	0	0	0	0	0	0	0.5	1	TRUE	TRUE	TRUE
584	NF1	Unstructured | Structured | Mutation	Neurofibromin	P21359	FALSE	0.194393	0.00689251	0.1875	0.00230702	0	0.00391044	0	0.000285787	0.000389264	0.00952624	0	0	0.0977609	0.00648774	0.0192252	0.045	0.025	0.0375	0	0	0.0075	0.25	0	0.03	0.015	0	0.09	0	0.5	0.125	0.125	0	0	0.5	0	0	0	1	0	0.5	0	FALSE	FALSE	TRUE
585	HDAC2	Unstructured | Structured	Histone deacetylase 2	Q92769	FALSE	0.194194	0.00669368	0.1875	0.00559063	5.26286e-05	0.00036195	6.19474e-05	0.000357234	0.000269285	0.0119078	0.000584762	0.00103246	0.00904875	0.00448809	0.0465886	0.0675	0	0	0	0	0	0.5	0.25	0.09	0.03	0	0	0	0.75	0	0	0	0	0.5	0.5	0.5	0	0	0	1	0	FALSE	FALSE	TRUE
586	CX3CR1	Unstructured | Structured | Genomics Structured | Mutation	CX3C chemokine receptor 1	P49238	FALSE	0.194177	0.00667744	0.1875	0.00473689	0	0.00135976	0.000266937	0.000313856	0	0.0104619	0	0.00444895	0.0339939	0	0.0394741	0.045	0.025	0.0375	0	0	0.0075	0	0.25	0.03	0.015	0	0.09	0	0.5	0.125	0.125	0	0	0	0	0.5	0	1	0	0.5	0	FALSE	FALSE	FALSE
587	VWF	Unstructured | Structured | Mutation	von Willebrand factor	P04275	FALSE	0.19409	0.00659037	0.1875	0.0056599	3.4411e-05	0.000400717	3.04105e-05	0.000155652	0.000309278	0.0051884	0.000382345	0.000506842	0.0100179	0.00515464	0.0471658	0	0.025	0.0375	0	0	0.0075	0.25	0.25	0.06	0.03	0	0.09	0	0	0.125	0.125	0	0	0.5	0	0	0.5	1	0	1	0	FALSE	FALSE	TRUE
588	IL2RA	Unstructured | Structured | Genomics Structured	Interleukin-2 receptor subunit alpha	P01589	FALSE	0.193987	0.00798698	0.186	0	0.000287771	0.00524085	0.000355916	0.00186782	0.000234625	0.0622608	0.00319745	0.00593193	0.131021	0.00391042	0	0	0.05	0	0	0	0.006	0.25	0.25	0.06	0.03	0	0.09	0	0	0.25	0	0	0	0.5	0	0	0.5	1	0	1	0	FALSE	FALSE	TRUE
589	CX3CL1	Unstructured | Structured | Mutation	Fractalkine	P78423	FALSE	0.193813	0.00631283	0.1875	0.00457242	4.28451e-05	0.000889477	0.000239905	0.000528196	3.99929e-05	0.0176065	0.000476057	0.00399842	0.0222369	0.000666548	0.0381035	0.045	0.025	0.0375	0	0	0.0075	0.25	0	0.03	0.015	0	0.09	0	0.5	0.125	0.125	0	0	0.5	0	0	0	1	0	0.5	0	FALSE	FALSE	TRUE
590	CD83	Unstructured | Structured | Mutation	CD83 antigen	Q01151	FALSE	0.193538	0.00603761	0.1875	0.00383332	6.91594e-05	0.0017141	0	0.000421026	0	0.0140342	0.000768438	0	0.0428525	0	0.0319444	0.045	0.025	0.0375	0	0	0.0075	0.25	0	0.03	0.015	0	0.09	0	0.5	0.125	0.125	0	0	0.5	0	0	0	1	0	0.5	0	FALSE	FALSE	FALSE
591	IL2RG	Unstructured | Structured | Mutation	Cytokine receptor common subunit gamma	P31785	FALSE	0.193503	0.00600325	0.1875	0.00505013	0	0.000538396	5.74421e-05	0.000237305	0.000119979	0.00791018	0	0.000957369	0.0134599	0.00199964	0.0420844	0	0.025	0.0375	0	0	0.0075	0.25	0.25	0.06	0.03	0	0.09	0	0	0.125	0.125	0	0	0.5	0	0.5	0	1	0	1	0	FALSE	FALSE	TRUE
592	NR3C1	Unstructured | Structured | Genomics Structured | Mutation	Glucocorticoid receptor	P04150	FALSE	0.193475	0.0284752	0.165	0.0177908	0.000503008	0.00375174	0.00287323	0.00214596	0.00141042	0.0715319	0.00558898	0.0478872	0.0937936	0.0235069	0.148257	0.0675	0.025	0.0375	0	0	0.0075	0.5	0	0.06	0.03	0	0	0	0.75	0.125	0.125	0	0	0.5	0.5	0	0	0	0	1	0	FALSE	TRUE	TRUE
593	GNG2	Unstructured | Structured	Guanine nucleotide-binding protein G(I)/G(S)/G(O) subunit gamma-2	P59768	FALSE	0.193397	0.0133967	0.18	0.00973515	0.000135957	0.00264234	0.00037619	0.00010717	0.000399929	0.00357234	0.00151064	0.00626983	0.0660586	0.00666548	0.0811263	0	0	0	0	0	0	0.25	0.25	0.06	0.03	0	0.09	0	0	0	0	0	0	0.5	0	0.5	0	1	0	1	0	FALSE	FALSE	TRUE
594	SOCS1	Unstructured | Structured | Mutation	Suppressor of cytokine signaling 1	O15524	FALSE	0.193167	0.00566684	0.1875	0.0050747	3.17121e-05	0.000142389	6.7579e-05	0.000270477	7.99858e-05	0.00901591	0.000352357	0.00112632	0.00355972	0.0013331	0.0422892	0.045	0.025	0.0375	0	0	0.0075	0	0.25	0.03	0.015	0	0.09	0	0.5	0.125	0.125	0	0	0	0	0.5	0	1	0	0.5	0	FALSE	FALSE	TRUE
595	MAP3K14	Structured | Genomics Structured	Mitogen-activated protein kinase kinase kinase 14	Q99558	FALSE	0.192991	0.00249051	0.1905	0.00190131	0	0.000455427	9.91158e-05	0	3.46605e-05	0	0	0.00165193	0.0113857	0.000577675	0.0158442	0.0225	0.025	0	0	0	0.003	0.25	0.25	0.06	0.015	0	0.09	0	0.25	0.125	0	0	0	0.5	0	0.5	0	1	0	0.5	0	FALSE	FALSE	TRUE
596	CPA3	Unstructured | Structured | Expression | Mutation	Mast cell carboxypeptidase A	P15088	TRUE	0.19289	0.00239031	0.1905	0.0016099	2.3278e-05	0.00019746	8.33474e-05	0.000436336	3.99929e-05	0.0145445	0.000258645	0.00138912	0.0049365	0.000666548	0.0134158	0	0.025	0.0375	0	0.15	0.0255	0	0.25	0.03	0.015	0	0	0.12	0	0.125	0.125	0.5	0	0	0	0.5	0	0	0	0.5	1	TRUE	TRUE	TRUE
597	MYDGF	Unstructured	Myeloid-derived growth factor	Q969H8	TRUE	0.192457	0.0349566	0.1575	0.0235561	0.000237166	0.00457528	0.00217154	0.00353662	0.000879844	0.117887	0.00263518	0.0361923	0.114382	0.0146641	0.196301	0.0225	0	0	0	0	0	0	0	0	0.015	0	0	0.12	0.25	0	0	0	0	0	0	0	0	0	0	0.5	1	TRUE	TRUE	TRUE
598	LTB	Unstructured | Structured	Lymphotoxin-beta	Q06643	FALSE	0.192244	0.00474421	0.1875	0.00306898	0.000194321	0.00145613	2.4779e-05	0	0	0	0.00215912	0.000412983	0.0364033	0	0.0255748	0.0225	0	0	0	0	0	0.25	0.25	0.06	0.015	0	0.09	0	0.25	0	0	0	0	0.5	0	0.5	0	1	0	0.5	0	FALSE	FALSE	FALSE
599	CDK2	Unstructured | Structured | Genomics Structured | Mutation	Cyclin-dependent kinase 2	P24941	FALSE	0.192227	0.00472723	0.1875	0.00267282	0	0.00195576	0	0	9.86491e-05	0	0	0	0.048894	0.00164415	0.0222735	0	0.025	0.0375	0	0	0.0075	0.25	0.25	0.06	0.03	0	0.09	0	0	0.125	0.125	0	0	0.5	0	0.5	0	1	0	1	0	FALSE	FALSE	TRUE
600	POU2F1	Unstructured | Structured | Genomics Structured | Mutation	POU domain, class 2, transcription factor 1	P14859	FALSE	0.192183	0.00468309	0.1875	0	0	0.000149635	0.000145295	0.000127584	0.00426058	0.00425279	0	0.00242158	0.00374087	0.0710096	0	0.045	0.025	0.0375	0	0	0.0075	0.25	0	0.03	0.015	0	0.09	0	0.5	0.125	0.125	0	0	0.5	0	0	0	1	0	0.5	0	FALSE	FALSE	TRUE
601	ITGB1	Unstructured | Structured | Mutation	Integrin beta-1	P05556	FALSE	0.191936	0.00443606	0.1875	0.00336448	2.2266e-05	0.000980417	0	6.88951e-05	0	0.0022965	0.000247399	0	0.0245104	0	0.0280373	0	0.025	0.0375	0	0	0.0075	0.25	0.25	0.06	0.03	0	0.09	0	0	0.125	0.125	0	0	0.5	0	0.5	0	1	0	1	0	FALSE	FALSE	FALSE
602	IL18RAP	Unstructured | Structured | Genomics Structured	Interleukin-18 receptor accessory protein	O95256	FALSE	0.191826	0.00132635	0.1905	0.000956795	0	0.000255792	0	7.91018e-05	3.46605e-05	0.00263673	0	0	0.00639481	0.000577675	0.00797329	0.0225	0.025	0	0	0	0.003	0.25	0.25	0.06	0.015	0	0.09	0	0.25	0.125	0	0	0	0.5	0	0.5	0	1	0	0.5	0	FALSE	FALSE	FALSE
603	LAMA5	Mutation	Laminin subunit alpha-5	O15230	FALSE	0.191762	0.00126215	0.1905	0.000819281	8.06297e-05	0.000281879	0	5.10334e-05	2.93281e-05	0.00170111	0.000895886	0	0.00704697	0.000488802	0.00682735	0	0.05	0.0375	0	0	0.0105	0.25	0.25	0.06	0.03	0	0.09	0	0	0.25	0.125	0	0	0.5	0	0.5	0	1	0	1	0	FALSE	FALSE	FALSE
604	GNRH1	Unstructured | Structured	Progonadoliberin-1	P01148	FALSE	0.191501	0.0040011	0.1875	0.00226198	0.000138319	0.00133621	0	0.000104619	0.000159972	0.00348728	0.00153688	0	0.0334052	0.00266619	0.0188498	0.0225	0	0	0	0	0	0.25	0.25	0.06	0.015	0	0.09	0	0.25	0	0	0	0	0.5	0	0.5	0	1	0	0.5	0	FALSE	FALSE	TRUE
605	CD63	Unstructured | Structured	CD63 antigen	P08962	TRUE	0.191209	0.0112086	0.18	0.00722783	0.000207141	0.00125469	0	0.0024496	6.9321e-05	0.0816535	0.00230156	0	0.0313672	0.00115535	0.0602319	0.045	0	0	0	0	0	0	0	0	0.015	0	0	0.12	0.5	0	0	0	0	0	0	0	0	0	0	0.5	1	TRUE	TRUE	TRUE
606	ACE	Unstructured | Structured | Genomics Structured | Mutation	Angiotensin-converting enzyme	P12821	FALSE	0.190942	0.0184424	0.1725	0.014975	0.000480067	0.00166736	0.000152053	0.000472059	0.000695876	0.0157353	0.00533408	0.00253421	0.041684	0.0115979	0.124792	0.045	0.025	0.0375	0	0	0.0075	0.5	0.25	0.09	0.03	0	0	0	0.5	0.125	0.125	0	0	0.5	0.5	0.5	0	0	0	1	0	FALSE	FALSE	TRUE
607	ADORA2B	Unstructured | Structured | Mutation	Adenosine receptor A2b	P29275	FALSE	0.1909	0.00340017	0.1875	0.00144714	0	0.00167533	0.0001284	0	0.000149307	0	0	0.00214	0.0418833	0.00248845	0.0120595	0	0.025	0.0375	0	0	0.0075	0.25	0.25	0.06	0.03	0	0.09	0	0	0.125	0.125	0	0	0	0.5	0	0.5	1	0	1	0	FALSE	FALSE	TRUE
608	TNFRSF17	Unstructured | Mutation	Tumor necrosis factor receptor superfamily member 17	Q02223	FALSE	0.190869	0.00336917	0.1875	0.000942464	2.15912e-05	0.00082426	0	6.37918e-05	0.00151706	0.00212639	0.000239903	0	0.0206065	0.0252844	0.00785386	0	0.025	0.0375	0	0	0.0075	0.25	0.25	0.06	0.03	0	0.09	0	0	0.125	0.125	0	0	0.5	0	0	0.5	1	0	1	0	FALSE	FALSE	TRUE
609	PRG2	Unstructured | Structured | Mutation	Bone marrow proteoglycan	P13727	FALSE	0.190626	0.00312615	0.1875	0.00215961	2.56396e-05	8.91288e-05	0.00052599	0.000285787	3.99929e-05	0.00952624	0.000284884	0.0087665	0.00222822	0.000666548	0.0179968	0	0.025	0.0375	0	0	0.0075	0.25	0.25	0.06	0.03	0	0.09	0	0	0.125	0.125	0	0	0.5	0	0.5	0	1	0	1	0	FALSE	FALSE	TRUE
610	RNF128	Unstructured | Structured	E3 ubiquitin-protein ligase RNF128	Q8TEB7	TRUE	0.190436	0.00293642	0.1875	0.00158328	0	4.6376e-05	1.68947e-05	1.27584e-05	0.00127711	0.000425279	0	0.000281579	0.0011594	0.0212851	0.013194	0.0225	0	0	0	0	0	0.25	0	0.03	0.015	0	0	0.12	0.25	0	0	0	0	0.5	0	0	0	0	0	0.5	1	TRUE	TRUE	TRUE
611	IFNAR2	Unstructured | Structured | Mutation	Interferon alpha/beta receptor 2	P48551	FALSE	0.190159	0.0026594	0.1875	0.00201971	1.95671e-05	0.000109056	0.00014079	0.00024496	0.000125311	0.00816535	0.000217412	0.00234649	0.0027264	0.00208852	0.0168309	0	0.025	0.0375	0	0	0.0075	0.25	0.25	0.06	0.03	0	0.09	0	0	0.125	0.125	0	0	0.5	0	0.5	0	1	0	1	0	FALSE	FALSE	TRUE
612	COL3A1	Unstructured | Mutation	Collagen alpha-1(III) chain	P02461	FALSE	0.189886	0.00238576	0.1875	0.00227802	0	6.77524e-05	0	0	3.99929e-05	0	0	0	0.00169381	0.000666548	0.0189835	0	0.025	0.0375	0	0	0.0075	0.25	0.25	0.06	0.03	0	0.09	0	0	0.125	0.125	0	0	0.5	0	0.5	0	1	0	1	0	FALSE	FALSE	TRUE
613	TGFBR2	Unstructured | Structured | Mutation	TGF-beta receptor type-2	P37173	FALSE	0.189795	0.00229546	0.1875	0.00161195	0	0.000507962	2.81579e-05	0.000102067	4.53253e-05	0.00340223	0	0.000469298	0.012699	0.000755421	0.0134329	0	0.025	0.0375	0	0	0.0075	0.25	0.25	0.06	0.03	0	0.09	0	0	0.125	0.125	0	0	0.5	0	0.5	0	1	0	1	0	FALSE	FALSE	TRUE
614	GSK3B	Unstructured | Structured | Mutation	Glycogen synthase kinase-3 beta	P49841	FALSE	0.18978	0.00227972	0.1875	0.00182078	0	0.000305792	0	3.31717e-05	0.000119979	0.00110572	0	0	0.00764479	0.00199964	0.0151731	0	0.025	0.0375	0	0	0.0075	0.25	0.25	0.06	0.03	0	0.09	0	0	0.125	0.125	0	0	0.5	0	0.5	0	1	0	1	0	FALSE	FALSE	TRUE
615	FCER2	Unstructured | Structured | Genomics Structured	Low affinity immunoglobulin epsilon Fc receptor	P06734	FALSE	0.189505	0.0140052	0.1755	0.00833408	0.000130897	0.00388616	0.000828969	0.000745088	7.99858e-05	0.0248363	0.00145441	0.0138161	0.097154	0.0013331	0.0694507	0	0.025	0	0	0	0.003	0.25	0.1875	0.0525	0.03	0	0.09	0	0	0.125	0	0	0	0.5	0	0	0.375	1	0	1	0	FALSE	TRUE	TRUE
616	IL17RC	Unstructured | Structured | Genomics Structured | Mutation	Interleukin-17 receptor C	Q8NAC3	FALSE	0.189412	0.00191178	0.1875	0.00141881	0	0.000353254	0.000110379	0	2.93281e-05	0	0	0.00183965	0.00883136	0.000488802	0.0118235	0.045	0.025	0.0375	0	0	0.0075	0	0.25	0.03	0.015	0	0.09	0	0.5	0.125	0.125	0	0	0	0	0.5	0	1	0	0.5	0	FALSE	FALSE	FALSE
617	IL3	Unstructured | Structured | Genomics Structured	Interleukin-3	P08700	FALSE	0.189378	0.00637802	0.183	0.00439327	6.4099e-05	0.000656148	0.000908937	0.000275581	7.99858e-05	0.00918602	0.000712211	0.015149	0.0164037	0.0013331	0.0366106	0	0.025	0	0	0	0.003	0.5	0	0.06	0.03	0	0.09	0	0	0.125	0	0	0	0.5	0.5	0	0	1	0	1	0	FALSE	FALSE	TRUE
618	FAAH	Unstructured | Structured	Fatty-acid amide hydrolase 1	O00519	FALSE	0.189319	0.00181881	0.1875	0.00083839	1.51813e-05	0.000831144	2.4779e-05	0	0.000109314	0	0.000168681	0.000412983	0.0207786	0.0018219	0.00698658	0.0675	0	0	0	0	0	0.25	0.5	0.09	0.03	0	0	0	0.75	0	0	0	0	0	0.5	0.5	0.5	0	0	1	0	FALSE	FALSE	TRUE
619	TNFSF14	Unstructured | Structured	Tumor necrosis factor ligand superfamily member 14	O43557	FALSE	0.189284	0.00178446	0.1875	0.000834978	0	0.000519193	0.000229769	0.000165859	3.46605e-05	0.00552862	0	0.00382948	0.0129798	0.000577675	0.00695815	0.0225	0	0	0	0	0	0.25	0.25	0.06	0.015	0	0.09	0	0.25	0	0	0	0	0.5	0	0.5	0	1	0	0.5	0	FALSE	FALSE	TRUE
620	NFATC2	Unstructured | Structured | Genomics Structured | Mutation	Nuclear factor of activated T-cells, cytoplasmic 2	Q13469	FALSE	0.18923	0.00173009	0.1875	0.00145601	0	9.05781e-05	0.000155432	2.80684e-05	0	0.000935613	0	0.00259053	0.00226445	0	0.0121334	0.045	0.025	0.0375	0	0	0.0075	0.25	0	0.03	0.015	0	0.09	0	0.5	0.125	0.125	0	0	0.5	0	0	0	1	0	0.5	0	FALSE	FALSE	FALSE
621	RALGAPA1	Unstructured	Ral GTPase-activating protein subunit alpha-1	Q6GYQ0	TRUE	0.189053	0.00155258	0.1875	0.000594073	9.64858e-05	0.000548903	0	3.31717e-05	0.00027995	0.00110572	0.00107206	0	0.0137226	0.00466584	0.00495061	0.0225	0	0	0	0	0	0	0.25	0.03	0.015	0	0	0.12	0.25	0	0	0	0	0	0	0.5	0	0	0	0.5	1	TRUE	TRUE	TRUE
622	IL18BP	Unstructured | Structured | Mutation	Interleukin-18-binding protein	O95998	FALSE	0.189041	0.0015415	0.1875	0.000797443	0	0.000630061	0	7.39985e-05	3.99929e-05	0.00246662	0	0	0.0157515	0.000666548	0.00664536	0.045	0.025	0.0375	0	0	0.0075	0	0.25	0.03	0.015	0	0.09	0	0.5	0.125	0.125	0	0	0	0	0.5	0	1	0	0.5	0	FALSE	FALSE	TRUE
623	IRAK2	Unstructured | Structured | Mutation	Interleukin-1 receptor-associated kinase-like 2	O43187	FALSE	0.189035	0.00153522	0.1875	0.000998766	0	0.000498179	0	3.82751e-05	0	0.00127584	0	0	0.0124545	0	0.00832305	0.045	0.025	0.0375	0	0	0.0075	0.25	0	0.03	0.015	0	0.09	0	0.5	0.125	0.125	0	0	0.5	0	0	0	1	0	0.5	0	FALSE	FALSE	FALSE
624	IGF1	Unstructured | Structured	Insulin-like growth factor I	P05019	FALSE	0.189002	0.00900198	0.18	0.00613932	0.000190947	0.00143295	0.000246663	0.000290891	0.000701209	0.00969635	0.00212164	0.00411105	0.0358236	0.0116868	0.051161	0	0	0	0	0	0	0.25	0.25	0.06	0.03	0	0.09	0	0	0	0	0	0	0.5	0	0.5	0	1	0	1	0	FALSE	FALSE	TRUE
625	METAP2	Mutation	Methionine aminopeptidase 2	P50579	FALSE	0.18898	0.00148006	0.1875	0.00135637	0	8.36941e-05	0	0	3.99929e-05	0	0	0	0.00209235	0.000666548	0.0113031	0.0675	0.025	0.0375	0	0	0.0075	0.4375	0.25	0.0825	0.03	0	0	0	0.75	0.125	0.125	0	0	0.5	0.375	0.5	0	0	0	1	0	FALSE	FALSE	TRUE
626	FST	Unstructured | Structured | Mutation	Follistatin	P19883	TRUE	0.188936	0.00143604	0.1875	0.000789936	0	0.000556512	2.02737e-05	0	6.9321e-05	0	0	0.000337895	0.0139128	0.00115535	0.0065828	0	0.025	0.0375	0	0	0.0075	0.25	0	0.03	0.03	0	0	0.12	0	0.125	0.125	0	0	0.5	0	0	0	0	0	1	1	TRUE	TRUE	TRUE
627	S100A7	Unstructured | Structured | Mutation	Protein S100-A7	P31151	FALSE	0.188911	0.00141115	0.1875	0.00115948	1.1133e-05	7.02886e-05	6.30737e-05	0.00010717	0	0.00357234	0.0001237	0.00105123	0.00175721	0	0.00966236	0	0.025	0.0375	0	0	0.0075	0.25	0.25	0.06	0.03	0	0.09	0	0	0.125	0.125	0	0	0.5	0	0.5	0	1	0	1	0	FALSE	FALSE	FALSE
628	DLG4	Mutation	Disks large homolog 4	P78352	FALSE	0.188848	0.00134807	0.1875	0.00123319	0	0	0.000114884	0	0	0	0	0.00191474	0	0	0.0102766	0	0.025	0.0375	0	0	0.0075	0.25	0.25	0.06	0.03	0	0.09	0	0	0.125	0.125	0	0	0.5	0	0.5	0	1	0	1	0	FALSE	FALSE	FALSE
629	PIK3R4	Unstructured | Mutation	Phosphoinositide 3-kinase regulatory subunit 4	Q99570	FALSE	0.188784	0.00128446	0.1875	0.000972833	0	9.13027e-05	0	0.000140342	7.99858e-05	0.00467806	0	0	0.00228257	0.0013331	0.00810694	0.045	0.025	0.0375	0	0	0.0075	0	0.25	0.03	0.015	0	0.09	0	0.5	0.125	0.125	0	0	0	0	0.5	0	1	0	0.5	0	FALSE	FALSE	TRUE
630	RNASEL	Unstructured | Genomics Structured | Mutation	2-5A-dependent ribonuclease	Q05823	FALSE	0.188634	0.00113408	0.1875	0.00107725	0	9.78243e-06	1.23895e-05	0	3.46605e-05	0	0	0.000206491	0.000244561	0.000577675	0.00897706	0.045	0.025	0.0375	0	0	0.0075	0.25	0	0.03	0.015	0	0.09	0	0.5	0.125	0.125	0	0	0.5	0	0	0	1	0	0.5	0	FALSE	FALSE	TRUE
631	SIGIRR	Unstructured | Structured | Mutation	Single Ig IL-1-related receptor	Q6IA17	FALSE	0.18862	0.00112021	0.1875	0.0010479	1.95671e-05	1.95649e-05	0	3.31717e-05	0	0.00110572	0.000217412	0	0.000489122	0	0.00873252	0.045	0.025	0.0375	0	0	0.0075	0	0.25	0.03	0.015	0	0.09	0	0.5	0.125	0.125	0	0	0	0	0.5	0	1	0	0.5	0	FALSE	FALSE	FALSE
632	BPI	Unstructured | Structured | Mutation	Bactericidal permeability-increasing protein	P17213	FALSE	0.188518	0.00101781	0.1875	0.000772534	0	9.20273e-05	2.92842e-05	8.93085e-05	3.46605e-05	0.00297695	0	0.00048807	0.00230068	0.000577675	0.00643778	0	0.025	0.0375	0	0	0.0075	0.25	0	0.03	0.03	0.03	0.09	0	0	0.125	0.125	0	0	0.5	0	0	0	1	1	1	0	FALSE	FALSE	FALSE
633	FPR1	Unstructured | Structured | Mutation	fMet-Leu-Phe receptor	P21462	FALSE	0.188492	0.0084915	0.18	0.00703197	3.71099e-05	0.000502527	0.000349158	0.000530748	3.99929e-05	0.0176916	0.000412332	0.0058193	0.0125632	0.000666548	0.0585997	0.0225	0.025	0.0375	0	0	0.0075	0	0.25	0.03	0.03	0	0.09	0	0.25	0.125	0.125	0	0	0	0	0.5	0	1	0	1	0	FALSE	FALSE	TRUE
634	IRAK1	Unstructured | Structured | Mutation	Interleukin-1 receptor-associated kinase 1	P51617	FALSE	0.188475	0.00847463	0.18	0.00549748	0.000117402	0.00256916	5.85685e-05	0.000117377	0.000114646	0.00391256	0.00130447	0.000976141	0.0642289	0.00191077	0.0458123	0.0225	0.025	0.0375	0	0	0.0075	0.25	0	0.03	0.03	0	0.09	0	0.25	0.125	0.125	0	0	0.5	0	0	0	1	0	1	0	FALSE	FALSE	TRUE
635	IL15RA	Structured | Mutation	Interleukin-15 receptor subunit alpha	Q13261	FALSE	0.188409	0.000908649	0.1875	0.000488976	0	0.000306516	0	3.31717e-05	7.99858e-05	0.00110572	0	0	0.0076629	0.0013331	0.0040748	0.045	0.025	0.0375	0	0	0.0075	0.25	0	0.03	0.015	0	0.09	0	0.5	0.125	0.125	0	0	0.5	0	0	0	1	0	0.5	0	FALSE	FALSE	TRUE
636	S1PR4	Structured | Mutation	Sphingosine 1-phosphate receptor 4	O95977	FALSE	0.188393	0.000892743	0.1875	0.000607039	0	0.000252532	0	3.31717e-05	0	0.00110572	0	0	0.00631329	0	0.00505866	0	0.025	0.0375	0	0	0.0075	0.25	0.25	0.06	0.03	0	0.09	0	0	0.125	0.125	0	0	0.5	0	0.5	0	1	0	1	0	FALSE	FALSE	FALSE
637	OSMR	Unstructured | Structured | Mutation	Oncostatin-M-specific receptor subunit beta	Q99650	FALSE	0.188385	0.000884894	0.1875	0.000762979	2.6989e-05	9.49258e-05	0	0	0	0	0.000299878	0	0.00237315	0	0.00635816	0.045	0.025	0.0375	0	0	0.0075	0	0.25	0.03	0.015	0	0.09	0	0.5	0.125	0.125	0	0	0	0	0.5	0	1	0	0.5	0	FALSE	FALSE	FALSE
638	TNFRSF11A	Structured | Genomics Structured | Mutation	Tumor necrosis factor receptor superfamily member 11A	Q9Y6Q6	FALSE	0.188326	0.000825947	0.1875	0.000483175	0	0.00027898	0	6.37918e-05	0	0.00212639	0	0	0.00697451	0	0.00402646	0	0.025	0.0375	0	0	0.0075	0.25	0.25	0.06	0.03	0	0.09	0	0	0.125	0.125	0	0	0.5	0	0.5	0	1	0	1	0	FALSE	FALSE	FALSE
639	PRKCE	Unstructured | Structured | Genomics Structured | Mutation	Protein kinase C epsilon type	Q02156	FALSE	0.188319	0.000818533	0.1875	0.000590661	0	0.000171736	0	5.61368e-05	0	0.00187123	0	0	0.0042934	0	0.00492217	0	0.025	0.0375	0	0	0.0075	0.25	0.25	0.06	0.03	0	0.09	0	0	0.125	0.125	0	0	0.5	0	0.5	0	1	0	1	0	FALSE	FALSE	FALSE
640	PLCG1	Structured | Mutation	1-phosphatidylinositol 4,5-bisphosphate phosphodiesterase gamma-1	P19174	FALSE	0.188282	0.000782116	0.1875	0.000554832	0	6.15931e-06	0.000121642	4.08267e-05	5.86562e-05	0.00136089	0	0.00202737	0.000153983	0.000977604	0.0046236	0.045	0.025	0.0375	0	0	0.0075	0.25	0	0.03	0.015	0	0.09	0	0.5	0.125	0.125	0	0	0.5	0	0	0	1	0	0.5	0	FALSE	FALSE	FALSE
641	PTPN2	Unstructured | Structured | Genomics Structured | Mutation	Tyrosine-protein phosphatase non-receptor type 2	P17706	FALSE	0.18824	0.00074027	0.1875	0.000645598	2.76638e-05	3.76805e-05	0	0	2.93281e-05	0	0.000307375	0	0.000942012	0.000488802	0.00537998	0.045	0.025	0.0375	0	0	0.0075	0.25	0	0.03	0.015	0	0.09	0	0.5	0.125	0.125	0	0	0.5	0	0	0	1	0	0.5	0	FALSE	FALSE	FALSE
642	IL17RE	Mutation	Interleukin-17 receptor E	Q8NFR9	FALSE	0.18822	0.000720196	0.1875	0.000577012	0	0.000130795	1.23895e-05	0	0	0	0	0.000206491	0.00326987	0	0.00480843	0.045	0.025	0.0375	0	0	0.0075	0	0.25	0.03	0.015	0	0.09	0	0.5	0.125	0.125	0	0	0	0	0.5	0	1	0	0.5	0	FALSE	FALSE	FALSE
643	MTCH1	Mutation	Mitochondrial carrier homolog 1	Q9NZJ7	FALSE	0.188152	0.000652459	0.1875	0.000352827	0	0.000299632	0	0	0	0	0	0	0.00749081	0	0.00294022	0.045	0.025	0.0375	0	0	0.0075	0	0.25	0.03	0.015	0	0.09	0	0.5	0.125	0.125	0	0	0	0	0.5	0	1	0	0.5	0	FALSE	FALSE	FALSE
644	GBP5	Unstructured | Structured | Mutation	Guanylate-binding protein 5	Q96PP8	FALSE	0.188135	0.000635245	0.1875	0.00037876	0	5.65207e-05	0	0	0.000199964	0	0	0	0.00141302	0.00333274	0.00315633	0.045	0.025	0.0375	0	0	0.0075	0	0.25	0.03	0.015	0	0.09	0	0.5	0.125	0.125	0	0	0	0	0.5	0	1	0	0.5	0	FALSE	FALSE	TRUE
645	SOS1	Mutation	Son of sevenless homolog 1	Q07889	FALSE	0.188103	0.000603336	0.1875	0.000485222	0	1.44925e-05	0.000103621	0	0	0	0	0.00172702	0.000362312	0	0.00404352	0.045	0.025	0.0375	0	0	0.0075	0.25	0	0.03	0.015	0	0.09	0	0.5	0.125	0.125	0	0	0.5	0	0	0	1	0	0.5	0	FALSE	FALSE	FALSE
646	IFI6	Unstructured | Structured | Mutation	Interferon alpha-inducible protein 6	P09912	FALSE	0.188096	0.000596356	0.1875	0.000505013	0	2.49995e-05	0	6.63435e-05	0	0.00221145	0	0	0.000624989	0	0.00420844	0.045	0.025	0.0375	0	0	0.0075	0	0.25	0.03	0.015	0	0.09	0	0.5	0.125	0.125	0	0	0	0	0.5	0	1	0	0.5	0	FALSE	FALSE	FALSE
647	TAC1	Unstructured | Structured	Protachykinin-1	P20366	FALSE	0.188069	0.0230692	0.165	0.0230692	0	0	0	0	0	0	0	0	0	0	0.192243	0	0	0	0	0	0	0.25	0.25	0.06	0.015	0	0.09	0	0	0	0	0	0	0.5	0	0.5	0	1	0	0.5	0	FALSE	FALSE	TRUE
648	RANBP2	Unstructured | Structured | Mutation	E3 SUMO-protein ligase RanBP2	P49792	FALSE	0.188053	0.000553097	0.1875	0.000500918	3.03627e-05	9.05781e-06	0	1.27584e-05	0	0.000425279	0.000337363	0	0.000226445	0	0.00417432	0.045	0.025	0.0375	0	0	0.0075	0.25	0	0.03	0.015	0	0.09	0	0.5	0.125	0.125	0	0	0.5	0	0	0	1	0	0.5	0	FALSE	FALSE	FALSE
649	ADCY9	Unstructured | Structured | Genomics Structured | Mutation	Adenylate cyclase type 9	O60503	FALSE	0.188032	0.000532499	0.1875	0.000494094	0	3.84051e-05	0	0	0	0	0	0	0.000960128	0	0.00411745	0.045	0.025	0.0375	0	0	0.0075	0	0.25	0.03	0.015	0	0.09	0	0.5	0.125	0.125	0	0	0	0	0.5	0	1	0	0.5	0	FALSE	FALSE	FALSE
650	VAV2	Unstructured | Mutation	Guanine nucleotide exchange factor VAV2	P52735	FALSE	0.188021	0.000520725	0.1875	0.000326211	0	3.00719e-05	0.000164442	0	0	0	0	0.0027407	0.000751798	0	0.00271843	0.045	0.025	0.0375	0	0	0.0075	0.25	0	0.03	0.015	0	0.09	0	0.5	0.125	0.125	0	0	0.5	0	0	0	1	0	0.5	0	FALSE	FALSE	FALSE
651	EIF4G2	Unstructured | Mutation	Eukaryotic translation initiation factor 4 gamma 2	P78344	FALSE	0.188008	0.000507963	0.1875	0.000486587	0	2.13764e-05	0	0	0	0	0	0	0.000534411	0	0.00405489	0.045	0.025	0.0375	0	0	0.0075	0.25	0	0.03	0.015	0	0.09	0	0.5	0.125	0.125	0	0	0.5	0	0	0	1	0	0.5	0	FALSE	FALSE	FALSE
652	CDK3	Unstructured | Mutation	Cyclin-dependent kinase 3	Q00526	FALSE	0.187955	0.000455472	0.1875	0.000134101	0	0.000321371	0	0	0	0	0	0	0.00803427	0	0.00111751	0.045	0.025	0.0375	0	0	0.0075	0.25	0	0.03	0.015	0	0.09	0	0.5	0.125	0.125	0	0	0.5	0	0	0	1	0	0.5	0	FALSE	FALSE	FALSE
653	TRIM25	Mutation	E3 ubiquitin/ISG15 ligase TRIM25	Q14258	FALSE	0.187929	0.000429334	0.1875	0.000372959	0	2.06518e-05	0	3.57234e-05	0	0.00119078	0	0	0.000516295	0	0.00310799	0.045	0.025	0.0375	0	0	0.0075	0.25	0	0.03	0.015	0	0.09	0	0.5	0.125	0.125	0	0	0.5	0	0	0	1	0	0.5	0	FALSE	FALSE	FALSE
654	GBP4	Structured | Mutation	Guanylate-binding protein 4	Q96PP9	FALSE	0.187901	0.000401339	0.1875	0.000264108	0	5.72453e-05	0	0	7.99858e-05	0	0	0	0.00143113	0.0013331	0.0022009	0.045	0.025	0.0375	0	0	0.0075	0	0.25	0.03	0.015	0	0.09	0	0.5	0.125	0.125	0	0	0	0	0.5	0	1	0	0.5	0	FALSE	FALSE	TRUE
655	PIAS2	Mutation	E3 SUMO-protein ligase PIAS2	O75928	FALSE	0.187901	0.00040098	0.1875	0.000171636	0	0.000229344	0	0	0	0	0	0	0.00573359	0	0.0014303	0.045	0.025	0.0375	0	0	0.0075	0.25	0	0.03	0.015	0	0.09	0	0.5	0.125	0.125	0	0	0.5	0	0	0	1	0	0.5	0	FALSE	FALSE	FALSE
656	PSMD13	Unstructured | Mutation	26S proteasome non-ATPase regulatory subunit 13	Q9UNM6	FALSE	0.187895	0.0153953	0.1725	0.00454068	0.00967624	0.000600714	0.000159937	0.000257719	0.000159972	0.00859063	0.107514	0.00266562	0.0150178	0.00266619	0.037839	0.045	0.025	0.0375	0	0	0.0075	0.25	0	0.03	0	0	0.09	0	0.5	0.125	0.125	0	0	0.5	0	0	0	1	0	0	0	FALSE	FALSE	TRUE
657	PSMD3	Unstructured | Structured | Genomics Structured | Mutation	26S proteasome non-ATPase regulatory subunit 3	O43242	FALSE	0.187889	0.0153891	0.1725	0.00454068	0.00967624	0.000594554	0.000159937	0.000257719	0.000159972	0.00859063	0.107514	0.00266562	0.0148639	0.00266619	0.037839	0.045	0.025	0.0375	0	0	0.0075	0.25	0	0.03	0	0	0.09	0	0.5	0.125	0.125	0	0	0.5	0	0	0	1	0	0	0	FALSE	FALSE	TRUE
658	HRAS	Unstructured | Structured	GTPase HRas	P01112	FALSE	0.187884	0.00788402	0.18	0.00538965	0	0.000461948	0.000104747	0.000237305	0.00169037	0.00791018	0	0.00174579	0.0115487	0.0281728	0.0449138	0	0	0	0	0	0	0.25	0.25	0.06	0.03	0	0.09	0	0	0	0	0	0	0.5	0	0.5	0	1	0	1	0	FALSE	FALSE	TRUE
659	FZD6	Mutation	Frizzled-6	O60353	FALSE	0.187883	0.000383033	0.1875	0.000282534	0	6.05062e-05	0	0	3.99929e-05	0	0	0	0.00151265	0.000666548	0.00235445	0.045	0.025	0.0375	0	0	0.0075	0	0.25	0.03	0.015	0	0.09	0	0.5	0.125	0.125	0	0	0	0	0.5	0	1	0	0.5	0	FALSE	FALSE	TRUE
660	MLST8	Mutation	Target of rapamycin complex subunit LST8	Q9BVC4	FALSE	0.187876	0.000376072	0.1875	0.000345661	0	0	3.04105e-05	0	0	0	0	0.000506842	0	0	0.00288051	0.045	0.025	0.0375	0	0	0.0075	0.25	0	0.03	0.015	0	0.09	0	0.5	0.125	0.125	0	0	0.5	0	0	0	1	0	0.5	0	FALSE	FALSE	FALSE
661	GRK6	Structured | Mutation	G protein-coupled receptor kinase 6	P43250	FALSE	0.187871	0.000370567	0.1875	0.000256943	0	3.4782e-05	7.88421e-05	0	0	0	0	0.00131404	0.000869549	0	0.00214119	0.045	0.025	0.0375	0	0	0.0075	0.25	0	0.03	0.015	0	0.09	0	0.5	0.125	0.125	0	0	0.5	0	0	0	1	0	0.5	0	FALSE	FALSE	FALSE
662	ADCY6	Unstructured | Mutation	Adenylate cyclase type 6	O43306	FALSE	0.187869	0.000369085	0.1875	0.000270933	0	1.37679e-05	5.63158e-05	2.80684e-05	0	0.000935613	0	0.000938597	0.000344197	0	0.00225777	0.045	0.025	0.0375	0	0	0.0075	0	0.25	0.03	0.015	0	0.09	0	0.5	0.125	0.125	0	0	0	0	0.5	0	1	0	0.5	0	FALSE	FALSE	FALSE
663	SPRY1	Structured | Mutation	Protein sprouty homolog 1	O43609	FALSE	0.187846	0.000345661	0.1875	0.000345661	0	0	0	0	0	0	0	0	0	0	0.00288051	0.045	0.025	0.0375	0	0	0.0075	0	0.25	0.03	0.015	0	0.09	0	0.5	0.125	0.125	0	0	0	0	0.5	0	1	0	0.5	0	FALSE	FALSE	FALSE
664	CISH	Unstructured | Structured | Mutation	Cytokine-inducible SH2-containing protein	Q9NSE2	FALSE	0.187833	0.00783284	0.18	0.0057435	4.75682e-05	0.00121556	0.000282705	0.000543506	0	0.0181169	0.000528535	0.00471176	0.0303889	0	0.0478625	0.0675	0.025	0.0375	0	0	0.0075	0	0	0	0.015	0	0.09	0	0.75	0.125	0.125	0	0	0	0	0	0	1	0	0.5	0	FALSE	FALSE	FALSE
665	PTPRA	Unstructured | Mutation	Receptor-type tyrosine-protein phosphatase alpha	P18433	FALSE	0.187831	0.000330547	0.1875	0.00015594	0	5.97815e-05	0	0.000114825	0	0.00382751	0	0	0.00149454	0	0.0012995	0.045	0.025	0.0375	0	0	0.0075	0	0.25	0.03	0.015	0	0.09	0	0.5	0.125	0.125	0	0	0	0	0.5	0	1	0	0.5	0	FALSE	FALSE	FALSE
666	PLB1	Unstructured | Mutation	Phospholipase B1, membrane-associated	Q6P1J6	TRUE	0.187828	0.0153281	0.1725	0.0123363	0	0.00119454	0.00137523	0.000160755	0.000261287	0.00535851	0	0.0229205	0.0298636	0.00435478	0.102803	0	0.025	0.0375	0	0	0.0075	0	0.25	0.03	0.015	0	0	0.12	0	0.125	0.125	0	0	0	0	0.5	0	0	0	0.5	1	TRUE	TRUE	TRUE
667	INPPL1	Mutation	Phosphatidylinositol 3,4,5-trisphosphate 5-phosphatase 2	O15357	FALSE	0.187821	0.000320671	0.1875	0.000238858	0	1.63041e-05	0	2.55167e-05	3.99929e-05	0.000850557	0	0	0.000407601	0.000666548	0.00199048	0.045	0.025	0.0375	0	0	0.0075	0.25	0	0.03	0.015	0	0.09	0	0.5	0.125	0.125	0	0	0.5	0	0	0	1	0	0.5	0	FALSE	FALSE	TRUE
668	TRIM22	Mutation	E3 ubiquitin-protein ligase TRIM22	Q8IYM9	FALSE	0.187796	0.00029602	0.1875	0.000214972	0	0	0	3.57234e-05	4.53253e-05	0.00119078	0	0	0	0.000755421	0.00179143	0.045	0.025	0.0375	0	0	0.0075	0	0.25	0.03	0.015	0	0.09	0	0.5	0.125	0.125	0	0	0	0	0.5	0	1	0	0.5	0	FALSE	FALSE	TRUE
669	NDC1	Mutation	Nucleoporin NDC1	Q9BTX1	FALSE	0.187793	0.000293224	0.1875	0.00020337	0	8.98534e-05	0	0	0	0	0	0	0.00224634	0	0.00169475	0.045	0.025	0.0375	0	0	0.0075	0	0.25	0.03	0.015	0	0.09	0	0.5	0.125	0.125	0	0	0	0	0.5	0	1	0	0.5	0	FALSE	FALSE	FALSE
670	GBP3	Mutation	Guanylate-binding protein 3	Q9H0R5	FALSE	0.187774	0.000274202	0.1875	0.000187333	0	6.88393e-06	0	0	7.99858e-05	0	0	0	0.000172098	0.0013331	0.0015611	0.045	0.025	0.0375	0	0	0.0075	0	0.25	0.03	0.015	0	0.09	0	0.5	0.125	0.125	0	0	0	0	0.5	0	1	0	0.5	0	FALSE	FALSE	TRUE
671	LRP1	Structured | Expression | Mutation	Prolow-density lipoprotein receptor-related protein 1	Q07954	FALSE	0.187766	0.00176556	0.186	0.00154507	0	0.000151809	3.04105e-05	3.82751e-05	0	0.00127584	0	0.000506842	0.00379522	0	0.0128756	0.0675	0.05	0.0375	0	0.15	0.0285	0.25	0.25	0.06	0.03	0	0	0	0.75	0.25	0.125	0.5	0	0.5	0	0.5	0	0	0	1	0	FALSE	FALSE	FALSE
672	RPS27A	Mutation	Ubiquitin-40S ribosomal protein S27a	P62979	FALSE	0.187759	0.000258961	0.1875	0.000183238	0	7.57233e-05	0	0	0	0	0	0	0.00189308	0	0.00152698	0.045	0.025	0.0375	0	0	0.0075	0.25	0	0.03	0.015	0	0.09	0	0.5	0.125	0.125	0	0	0.5	0	0	0	1	0	0.5	0	FALSE	FALSE	FALSE
673	RPS6KA2	Mutation	Ribosomal protein S6 kinase alpha-2	Q15349	FALSE	0.187739	0.000239007	0.1875	0.000207124	0	3.18835e-05	0	0	0	0	0	0	0.000797087	0	0.00172603	0.045	0.025	0.0375	0	0	0.0075	0	0.25	0.03	0.015	0	0.09	0	0.5	0.125	0.125	0	0	0	0	0.5	0	1	0	0.5	0	FALSE	FALSE	FALSE
674	MYH10	Mutation	Myosin-10	P35580	FALSE	0.187729	0.000229447	0.1875	0.000221114	0	8.33318e-06	0	0	0	0	0	0	0.00020833	0	0.00184262	0.045	0.025	0.0375	0	0	0.0075	0.25	0	0.03	0.015	0	0.09	0	0.5	0.125	0.125	0	0	0.5	0	0	0	1	0	0.5	0	FALSE	FALSE	FALSE
675	APBB1IP	Unstructured | Mutation	Amyloid beta A4 precursor protein-binding family B member 1-interacting protein	Q7Z5R6	FALSE	0.187729	0.000228993	0.1875	0.000210877	0	1.81156e-05	0	0	0	0	0	0	0.00045289	0	0.00175731	0.045	0.025	0.0375	0	0	0.0075	0.25	0	0.03	0.015	0	0.09	0	0.5	0.125	0.125	0	0	0.5	0	0	0	1	0	0.5	0	FALSE	FALSE	FALSE
676	PSMD14	Mutation	26S proteasome non-ATPase regulatory subunit 14	O00487	FALSE	0.187712	0.00021156	0.1875	0.00021156	0	0	0	0	0	0	0	0	0	0	0.001763	0.045	0.025	0.0375	0	0	0.0075	0.25	0	0.03	0.015	0	0.09	0	0.5	0.125	0.125	0	0	0.5	0	0	0	1	0	0.5	0	FALSE	FALSE	FALSE
677	LAMA1	Unstructured | Structured | Mutation	Laminin subunit alpha-1	P25391	TRUE	0.187563	0.0300634	0.1575	0	0.00680157	0.00170649	3.71684e-05	0.00191631	0.0196018	0.0638768	0.075573	0.000619474	0.0426623	0.326697	0	0	0.025	0.0375	0	0	0.0075	0	0	0	0.03	0	0	0.12	0	0.125	0.125	0	0	0	0	0	0	0	0	1	1	TRUE	TRUE	TRUE
678	NPY	Unstructured | Structured | Genomics Structured	Pro-neuropeptide Y	P01303	FALSE	0.187469	0.00446946	0.183	0.00321673	0	0.00108295	5.85685e-05	7.65501e-05	3.46605e-05	0.00255167	0	0.000976141	0.0270738	0.000577675	0.0268061	0	0.025	0	0	0	0.003	0.5	0	0.06	0.03	0	0.09	0	0	0.125	0	0	0	0.5	0.5	0	0	1	0	1	0	FALSE	TRUE	TRUE
679	IL1A	Unstructured | Structured	Interleukin-1 alpha	P01583	FALSE	0.187374	0.00737355	0.18	0.00481776	0.000135283	0.00145722	0.000182463	0.000602194	0.000178635	0.0200731	0.00150314	0.00304105	0.0364305	0.00297725	0.040148	0	0	0	0	0	0	0.25	0.25	0.06	0.03	0	0.09	0	0	0	0	0	0	0.5	0	0.5	0	1	0	1	0	FALSE	FALSE	TRUE
680	IL12B	Unstructured | Structured | Genomics Structured	Interleukin-12 subunit beta	P29460	FALSE	0.187292	0.00429181	0.183	0.00366817	0	0.000387674	2.4779e-05	0.000165859	4.53253e-05	0.00552862	0	0.000412983	0.00969185	0.000755421	0.0305681	0	0.025	0	0	0	0.003	0.25	0.25	0.06	0.03	0	0.09	0	0	0.125	0	0	0	0.5	0	0.5	0	1	0	1	0	FALSE	FALSE	TRUE
681	CXCR1	Unstructured | Structured | Mutation	C-X-C chemokine receptor type 1	P25024	FALSE	0.186945	0.00694487	0.18	0.00434584	0	0.00214634	0.000168947	0.0001531	0.000130643	0.00510334	0	0.00281579	0.0536584	0.00217739	0.0362154	0.0225	0.025	0.0375	0	0	0.0075	0.25	0	0.03	0.03	0	0.09	0	0.25	0.125	0.125	0	0	0.5	0	0	0	1	0	1	0	FALSE	FALSE	TRUE
682	TACR1	Unstructured | Structured | Genomics Structured	Substance-P receptor	P25103	FALSE	0.186857	0.00385725	0.183	0.00256431	0	0.000858318	0.00029059	0.000117377	2.66619e-05	0.00391256	0	0.00484316	0.0214579	0.000444365	0.0213692	0	0.025	0	0	0	0.003	0.5	0	0.06	0.03	0	0.09	0	0	0.125	0	0	0	0.5	0.5	0	0	1	0	1	0	FALSE	FALSE	TRUE
683	MMP13	Unstructured | Structured	Collagenase 3	P45452	FALSE	0.18681	0.00681001	0.18	0.00423904	2.05791e-05	0.00229271	0.000109253	7.91018e-05	6.9321e-05	0.00263673	0.000228657	0.00182088	0.0573178	0.00115535	0.0353253	0	0	0	0	0	0	0.25	0.25	0.06	0.03	0	0.09	0	0	0	0	0	0	0.5	0	0.5	0	1	0	1	0	FALSE	FALSE	TRUE
684	FLG	Unstructured | Structured | Genomics Structured | Mutation	Filaggrin	P20930	TRUE	0.186694	0.0111938	0.1755	0.00843577	0.000323868	0.000176808	0.000609337	0.00100281	0.000645219	0.0334269	0.00359854	0.0101556	0.00442021	0.0107536	0.0702981	0	0.05	0.0375	0	0	0.0105	0.25	0	0.03	0.015	0	0	0.12	0	0.25	0.125	0	0	0.5	0	0	0	0	0	0.5	1	TRUE	TRUE	TRUE
685	KRAS	Unstructured	GTPase KRas	P01116	FALSE	0.18649	0.00648972	0.18	0.00425064	0	0.000389123	2.4779e-05	0.000204134	0.00162105	0.00680446	0	0.000412983	0.00972808	0.0270174	0.035422	0	0	0	0	0	0	0.5	0	0.06	0.03	0	0.09	0	0	0	0	0	0	0.5	0.5	0	0	1	0	1	0	FALSE	FALSE	TRUE
686	IL21	Unstructured | Structured | Genomics Structured	Interleukin-21	Q9HBE4	FALSE	0.186341	0.0183413	0.168	0.0123148	0.000138319	0.00417275	0.000228642	0.00138811	9.86491e-05	0.0462703	0.00153688	0.0038107	0.104319	0.00164415	0.102623	0	0.025	0	0	0	0.003	0.25	0.25	0.06	0.015	0	0.09	0	0	0.125	0	0	0	0.5	0	0.5	0	1	0	0.5	0	FALSE	FALSE	TRUE
687	CCL8	Unstructured | Structured	C-C motif chemokine 8	P80075	FALSE	0.186164	0.00616397	0.18	0.00399813	0	0.00183837	4.16737e-05	0.000285787	0	0.00952624	0	0.000694562	0.0459593	0	0.0333178	0	0	0	0	0	0	0.25	0.25	0.06	0.03	0	0.09	0	0	0	0	0	0	0.5	0	0.5	0	1	0	1	0	FALSE	FALSE	FALSE
688	TNFRSF13B	Unstructured | Structured | Genomics Structured	Tumor necrosis factor receptor superfamily member 13B	O14836	FALSE	0.185873	0.00287257	0.183	0.00167337	2.15912e-05	0.000623902	0	0.000553713	0	0.0184571	0.000239903	0	0.0155975	0	0.0139447	0.045	0.025	0	0	0	0.003	0.25	0	0.03	0.015	0	0.09	0	0.5	0.125	0	0	0	0.5	0	0	0	1	0	0.5	0	FALSE	FALSE	FALSE
689	TNFRSF1B	Unstructured | Structured	Tumor necrosis factor receptor superfamily member 1B	P20333	FALSE	0.185742	0.00574199	0.18	0.0040384	0	0.00149635	2.25263e-05	0.000102067	8.2652e-05	0.00340223	0	0.000375439	0.0374087	0.00137753	0.0336533	0	0	0	0	0	0	0.25	0.25	0.06	0.03	0	0.09	0	0	0	0	0	0	0.5	0	0.5	0	1	0	1	0	FALSE	FALSE	TRUE
690	RXRG	Unstructured | Structured | Genomics Structured	Retinoic acid receptor RXR-gamma	P48443	FALSE	0.185443	0.00244293	0.183	0.00232272	0	7.06509e-05	4.95579e-05	0	0	0	0	0.000825965	0.00176627	0	0.019356	0	0.025	0	0	0	0.003	0.5	0	0.06	0.03	0	0.09	0	0	0.125	0	0	0	0.5	0.5	0	0	1	0	1	0	FALSE	TRUE	FALSE
691	EPCAM	Unstructured | Mutation	Epithelial cell adhesion molecule	P16422	FALSE	0.185346	0.00534594	0.18	0.00302974	0	0.00205793	3.37895e-05	0.00010717	0.000117312	0.00357234	0	0.000563158	0.0514483	0.00195521	0.0252478	0.0225	0.025	0.0375	0	0	0.0075	0.5	0.5	0.12	0.03	0	0	0	0.25	0.125	0.125	0	0	0.5	0.5	0.5	0.5	0	0	1	0	FALSE	FALSE	FALSE
692	MMP8	Unstructured | Structured	Neutrophil collagenase	P22894	FALSE	0.185243	0.00524323	0.18	0.00342488	8.33286e-05	0.00150722	6.19474e-05	0.000165859	0	0.00552862	0.000925874	0.00103246	0.0376805	0	0.0285406	0	0	0	0	0	0	0.25	0.25	0.06	0.03	0	0.09	0	0	0	0	0	0	0.5	0	0.5	0	1	0	1	0	FALSE	FALSE	FALSE
693	OPRM1	Unstructured | Structured | Genomics Structured	Mu-type opioid receptor	P35372	FALSE	0.185076	0.00207609	0.183	0.00143485	0	0.000160142	0	3.31717e-05	0.00044792	0.00110572	0	0	0.00400355	0.00746534	0.0119571	0	0.025	0	0	0	0.003	0.25	0.25	0.06	0.03	0	0.09	0	0	0.125	0	0	0	0	0.5	0	0.5	1	0	1	0	FALSE	FALSE	FALSE
694	CSF1	Unstructured | Structured | Mutation	Macrophage colony-stimulating factor 1	P09603	FALSE	0.185041	0.012541	0.1725	0.00892884	1.88923e-05	0.0028398	0.000126147	0.000398061	0.000229293	0.0132687	0.000209915	0.00210246	0.0709951	0.00382154	0.074407	0	0.025	0.0375	0	0	0.0075	0.25	0.25	0.06	0.015	0	0.09	0	0	0.125	0.125	0	0	0.5	0	0.5	0	1	0	0.5	0	FALSE	FALSE	TRUE
695	IL13RA2	Unstructured | Structured	Interleukin-13 receptor subunit alpha-2	Q14627	FALSE	0.18488	0.00488012	0.18	0.00191871	4.01462e-05	0.00160396	0.000669032	0.000288339	0.000359936	0.0096113	0.000446069	0.0111505	0.0400989	0.00599893	0.0159892	0	0	0	0	0	0	0.25	0.25	0.06	0.03	0	0.09	0	0	0	0	0	0	0.5	0	0.5	0	1	0	1	0	FALSE	FALSE	TRUE
696	ADCY3	Unstructured | Genomics Structured	Adenylate cyclase type 3	O60266	FALSE	0.184635	0.00163527	0.183	0.0016215	0	1.37679e-05	0	0	0	0	0	0	0.000344197	0	0.0135125	0.045	0.025	0	0	0	0.003	0	0.25	0.03	0.015	0	0.09	0	0.5	0.125	0	0	0	0	0	0.5	0	1	0	0.5	0	FALSE	FALSE	FALSE
697	SLC2A1	Unstructured | Structured	Solute carrier family 2, facilitated glucose transporter member 1	P11166	FALSE	0.18456	0.0045603	0.18	0.00379579	1.1133e-05	0.000409413	5.06842e-05	0	0.000293281	0	0.0001237	0.000844737	0.0102353	0.00488802	0.0316316	0	0	0	0	0	0	0.5	0	0.06	0.03	0	0.09	0	0	0	0	0	0	0.5	0.5	0	0	1	0	1	0	FALSE	FALSE	TRUE
698	IL5RA	Unstructured | Structured	Interleukin-5 receptor subunit alpha	Q01344	FALSE	0.184397	0.00439665	0.18	0.00247115	0.000254034	0.000610134	0.000209495	0.000505231	0.000346605	0.016841	0.0028226	0.00349158	0.0152533	0.00577675	0.0205929	0	0	0	0	0	0	0.25	0	0.03	0.03	0.03	0.09	0	0	0	0	0	0	0.5	0	0	0	1	1	1	0	FALSE	FALSE	TRUE
699	TAC3	Unstructured | Structured | Genomics Structured	Tachykinin-3	Q9UHF0	FALSE	0.184322	0.00132167	0.183	0.000851015	0	0.000289488	0	0.000181169	0	0.00603896	0	0	0.00723719	0	0.0070918	0	0.025	0	0	0	0.003	0.25	0.25	0.06	0.03	0	0.09	0	0	0.125	0	0	0	0.5	0	0.5	0	1	0	1	0	FALSE	FALSE	FALSE
700	HLA-DPA1	Unstructured | Structured | Genomics Structured	HLA class II histocompatibility antigen, DP alpha 1 chain	P20036	FALSE	0.18415	0.00115049	0.183	0.000945876	0	9.99982e-05	0	0.000104619	0	0.00348728	0	0	0.00249995	0	0.0078823	0.045	0.025	0	0	0	0.003	0.25	0	0.03	0.015	0	0.09	0	0.5	0.125	0	0	0	0.5	0	0	0	1	0	0.5	0	FALSE	FALSE	FALSE
701	SRC	Unstructured | Structured	Proto-oncogene tyrosine-protein kinase Src	P12931	FALSE	0.184036	0.00403606	0.18	0.00289257	0	0.000626076	6.30737e-05	9.44118e-05	0.000359936	0.00314706	0	0.00105123	0.0156519	0.00599893	0.0241047	0	0	0	0	0	0	0.25	0.25	0.06	0.03	0	0.09	0	0	0	0	0	0	0.5	0	0.5	0	1	0	1	0	FALSE	FALSE	TRUE
702	CYLD	Unstructured | Structured | Genomics Structured	Ubiquitin carboxyl-terminal hydrolase CYLD	Q9NQC7	FALSE	0.183936	0.000936428	0.183	0.000858181	0	2.57242e-05	0	1.78617e-05	3.46605e-05	0.00059539	0	0	0.000643104	0.000577675	0.00715151	0.045	0.025	0	0	0	0.003	0.25	0	0.03	0.015	0	0.09	0	0.5	0.125	0	0	0	0.5	0	0	0	1	0	0.5	0	FALSE	FALSE	TRUE
703	COL4A2	Unstructured | Mutation	Collagen alpha-2(IV) chain	P08572	FALSE	0.183911	0.0114114	0.1725	0.00870397	0	0.0022409	3.71684e-05	0.000176065	0.000253288	0.00586884	0	0.000619474	0.0560225	0.00422147	0.0725331	0	0.025	0.0375	0	0	0.0075	0.5	0	0.06	0.015	0	0.09	0	0	0.125	0.125	0	0	0.5	0.5	0	0	1	0	0.5	0	FALSE	TRUE	TRUE
704	CCK	Unstructured | Structured	Cholecystokinin	P06307	FALSE	0.18383	0.00382974	0.18	0.00305089	5.43154e-05	0.000618105	2.81579e-05	3.82751e-05	3.99929e-05	0.00127584	0.000603505	0.000469298	0.0154526	0.000666548	0.0254241	0	0	0	0	0	0	0.25	0.25	0.06	0.03	0	0.09	0	0	0	0	0	0	0	0.5	0.5	0	1	0	1	0	FALSE	FALSE	TRUE
705	EDAR	Genomics Structured	Tumor necrosis factor receptor superfamily member EDAR	Q9UNE0	FALSE	0.183788	0.000787857	0.183	0.000578718	2.02418e-05	0.000107244	0	8.16535e-05	0	0.00272178	0.000224909	0	0.00268111	0	0.00482265	0.045	0.025	0	0	0	0.003	0	0.25	0.03	0.015	0	0.09	0	0.5	0.125	0	0	0	0	0	0.5	0	1	0	0.5	0	FALSE	FALSE	FALSE
706	USP5	Unstructured | Expression	Ubiquitin carboxyl-terminal hydrolase 5	P45974	FALSE	0.183644	0.00064398	0.183	0.00032587	0	0.00031811	0	0	0	0	0	0	0.00795275	0	0.00271558	0.045	0	0	0	0.15	0.018	0.25	0	0.03	0	0	0.09	0	0.5	0	0	0.5	0	0.5	0	0	0	1	0	0	0	FALSE	FALSE	FALSE
707	IRS1	Mutation	Insulin receptor substrate 1	P35568	FALSE	0.183581	0.00358108	0.18	0.00319011	0	0.000190214	0	0.000160755	3.99929e-05	0.00535851	0	0	0.00475535	0.000666548	0.0265843	0.0225	0.025	0.0375	0	0	0.0075	0.25	0	0.03	0.03	0	0.09	0	0.25	0.125	0.125	0	0	0.5	0	0	0	1	0	1	0	FALSE	FALSE	TRUE
708	OAS3	Expression | Mutation	2'-5'-oligoadenylate synthase 3	Q9Y6K5	FALSE	0.183534	0.00053447	0.183	0.000509108	0	2.53619e-05	0	0	0	0	0	0	0.000634046	0	0.00424257	0.0225	0.025	0.0375	0	0.15	0.0255	0.25	0	0.03	0.015	0	0.09	0	0.25	0.125	0.125	0.5	0	0.5	0	0	0	1	0	0.5	0	FALSE	FALSE	FALSE
709	HLA-DOA	Unstructured | Structured | Genomics Structured	HLA class II histocompatibility antigen, DO alpha chain	P06340	FALSE	0.183476	0.000476205	0.183	0.000449393	0	2.68111e-05	0	0	0	0	0	0	0.000670278	0	0.00374495	0.045	0.025	0	0	0	0.003	0.25	0	0.03	0.015	0	0.09	0	0.5	0.125	0	0	0	0.5	0	0	0	1	0	0.5	0	FALSE	FALSE	FALSE
710	IFNA2	Unstructured | Structured	Interferon alpha-2	P01563	FALSE	0.183449	0.00344907	0.18	0.00215074	0.000317459	0.000437311	0	0.000423577	0.000119979	0.0141192	0.00352732	0	0.0109328	0.00199964	0.0179228	0	0	0	0	0	0	0.25	0.25	0.06	0.03	0	0.09	0	0	0	0	0	0	0.5	0	0.5	0	1	0	1	0	FALSE	FALSE	TRUE
711	NFIA	Unstructured | Structured | Genomics Structured	Nuclear factor 1 A-type	Q12857	TRUE	0.183404	0.000404376	0.183	0.00032587	0	2.06518e-05	0	1.78617e-05	3.99929e-05	0.00059539	0	0	0.000516295	0.000666548	0.00271558	0.045	0.025	0	0	0	0.003	0	0	0	0.015	0	0	0.12	0.5	0.125	0	0	0	0	0	0	0	0	0	0.5	1	TRUE	TRUE	TRUE
712	RHOU	Genomics Structured	Rho-related GTP-binding protein RhoU	Q7L0Q8	FALSE	0.183263	0.0002626	0.183	0.00014195	0	0.00012065	0	0	0	0	0	0	0.00301625	0	0.00118291	0.045	0.025	0	0	0	0.003	0.25	0	0.03	0.015	0	0.09	0	0.5	0.125	0	0	0	0.5	0	0	0	1	0	0.5	0	FALSE	FALSE	FALSE
713	MAP3K2	Structured | Genomics Structured	Mitogen-activated protein kinase kinase kinase 2	Q9Y2U5	FALSE	0.183234	0.000234414	0.183	0.00022282	0	1.1594e-05	0	0	0	0	0	0	0.00028985	0	0.00185683	0	0.025	0	0	0	0.003	0.25	0.25	0.06	0.03	0	0.09	0	0	0.125	0	0	0	0.5	0	0.5	0	1	0	1	0	FALSE	FALSE	FALSE
714	GRM3	Genomics Structured	Metabotropic glutamate receptor 3	Q14832	FALSE	0.183196	0.000195522	0.183	0.000195522	0	0	0	0	0	0	0	0	0	0	0.00162935	0	0.025	0	0	0	0.003	0.25	0.25	0.06	0.03	0	0.09	0	0	0.125	0	0	0	0.5	0	0.5	0	1	0	1	0	FALSE	FALSE	FALSE
715	PAK2	Unstructured | Structured	Serine/threonine-protein kinase PAK 2	Q13177	FALSE	0.182938	0.0104378	0.1725	0.00907829	0.000298566	0.000679698	0.000168947	2.2965e-05	0.0001893	0.000765501	0.0033174	0.00281579	0.0169924	0.00315499	0.0756525	0.0225	0	0	0	0	0	0.25	0	0.03	0.03	0	0.09	0	0.25	0	0	0	0	0.5	0	0	0	1	0	1	0	FALSE	FALSE	TRUE
716	LTB4R2	Unstructured | Structured | Mutation	Leukotriene B4 receptor 2	Q9NPC1	FALSE	0.18293	0.00292962	0.18	0.00171841	0	0.000957229	6.19474e-05	0.000117377	7.46534e-05	0.00391256	0	0.00103246	0.0239307	0.00124422	0.0143201	0	0.025	0.0375	0	0	0.0075	0.1875	0.25	0.0525	0.03	0	0.09	0	0	0.125	0.125	0	0	0	0.375	0.5	0	1	0	1	0	FALSE	FALSE	TRUE
717	CCR1	Unstructured | Structured | Mutation	C-C chemokine receptor type 1	P32246	FALSE	0.182868	0.0103685	0.1725	0.00446186	0	0.00450101	0.000368305	0.000293442	0.000743868	0.00978141	0	0.00613842	0.112525	0.0123978	0.0371822	0	0.025	0.0375	0	0	0.0075	0.25	0.25	0.06	0.015	0	0.09	0	0	0.125	0.125	0	0	0.5	0	0.5	0	1	0	0.5	0	FALSE	FALSE	TRUE
718	COL1A2	Unstructured | Structured	Collagen alpha-2(I) chain	P08123	FALSE	0.182826	0.00282573	0.18	0.00261583	0.000113354	6.8477e-05	0	2.80684e-05	0	0.000935613	0.00125949	0	0.00171193	0	0.0217986	0.045	0	0	0	0	0	0.25	0	0.03	0.015	0	0.09	0	0.5	0	0	0	0	0.5	0	0	0	1	0	0.5	0	FALSE	FALSE	FALSE
719	ARIH1	Unstructured	E3 ubiquitin-protein ligase ARIH1	Q9Y4X5	FALSE	0.182783	0.00278327	0.18	0.00186514	0.000182176	0.000263401	0	0.000104619	0.000367935	0.00348728	0.00202418	0	0.00658503	0.00613224	0.0155428	0.045	0	0	0	0	0	0.25	0	0.03	0.015	0	0.09	0	0.5	0	0	0	0	0.5	0	0	0	1	0	0.5	0	FALSE	FALSE	TRUE
720	TPO	Unstructured | Structured	Thyroid peroxidase	P07202	FALSE	0.182698	0.00269794	0.18	0.00213368	2.76638e-05	0.000137316	2.92842e-05	0.000369992	0	0.0123331	0.000307375	0.00048807	0.00343291	0	0.0177807	0	0	0	0	0	0	0.25	0.25	0.06	0.03	0	0.09	0	0	0	0	0	0	0	0.5	0.5	0	1	0	1	0	FALSE	FALSE	FALSE
721	FADD	Unstructured | Structured	FAS-associated death domain protein	Q13158	FALSE	0.182358	0.00235755	0.18	0.00198184	0	0.000375718	0	0	0	0	0	0	0.00939295	0	0.0165153	0.045	0	0	0	0	0	0.25	0	0.03	0.015	0	0.09	0	0.5	0	0	0	0	0.5	0	0	0	1	0	0.5	0	FALSE	FALSE	FALSE
722	SOCS2	Unstructured | Structured	Suppressor of cytokine signaling 2	O14508	FALSE	0.182354	0.00235399	0.18	0.00122602	0	0.0011065	1.12632e-05	1.02067e-05	0	0.000340223	0	0.000187719	0.0276625	0	0.0102168	0.045	0	0	0	0	0	0.25	0	0.03	0.015	0	0.09	0	0.5	0	0	0	0	0.5	0	0	0	1	0	0.5	0	FALSE	FALSE	FALSE
723	KNG1	Unstructured | Structured	Kininogen-1	P01042	FALSE	0.182325	0.00232523	0.18	0.00135876	0.000123137	8.51434e-05	4.95579e-05	0.000428681	0.00027995	0.0142894	0.00136819	0.000825965	0.00212858	0.00466584	0.011323	0	0	0	0	0	0	0.25	0.25	0.06	0.03	0	0.09	0	0	0	0	0	0	0.5	0	0.5	0	1	0	1	0	FALSE	FALSE	TRUE
724	CIITA	Unstructured | Structured | Genomics Structured | Mutation	MHC class II transactivator	P33076	FALSE	0.181992	0.00199196	0.18	0.00157714	0	0.000282966	0	9.18602e-05	3.99929e-05	0.00306201	0	0	0.00707415	0.000666548	0.0131429	0.0675	0.025	0.0375	0	0	0.0075	0	0	0	0.015	0	0.09	0	0.75	0.125	0.125	0	0	0	0	0	0	1	0	0.5	0	FALSE	FALSE	TRUE
725	DLL4	Unstructured | Structured	Delta-like protein 4	Q9NR61	FALSE	0.181963	0.00196289	0.18	0.000969079	0	0.000885854	1.46421e-05	0	9.33167e-05	0	0	0.000244035	0.0221463	0.00155528	0.00807566	0.045	0	0	0	0	0	0.25	0	0.03	0.015	0	0.09	0	0.5	0	0	0	0	0.5	0	0	0	1	0	0.5	0	FALSE	FALSE	TRUE
726	FGF23	Unstructured | Structured	Fibroblast growth factor 23	Q9GZV9	FALSE	0.181962	0.00196226	0.18	0.00118644	4.89176e-05	0.00046231	0	0.000104619	0.000159972	0.00348728	0.000543529	0	0.0115578	0.00266619	0.009887	0	0	0	0	0	0	0.25	0.25	0.06	0.03	0	0.09	0	0	0	0	0	0	0.5	0	0	0.5	1	0	1	0	FALSE	FALSE	TRUE
727	CPT1A	Unstructured | Mutation	Carnitine O-palmitoyltransferase 1, liver isoform	P50416	FALSE	0.181714	0.00171439	0.18	0.0013434	5.60022e-05	0.000176446	0.000138537	0	0	0	0.000622247	0.00230895	0.00441115	0	0.011195	0.0225	0.025	0.0375	0	0	0.0075	0.25	0	0.03	0.03	0	0.09	0	0.25	0.125	0.125	0	0	0.5	0	0	0	1	0	1	0	FALSE	FALSE	FALSE
728	IFIT1	Unstructured	Interferon-induced protein with tetratricopeptide repeats 1	P09914	FALSE	0.181622	0.00162173	0.18	0.00142632	0	7.60856e-05	0	7.39985e-05	4.53253e-05	0.00246662	0	0	0.00190214	0.000755421	0.011886	0.045	0	0	0	0	0	0.25	0	0.03	0.015	0	0.09	0	0.5	0	0	0	0	0.5	0	0	0	1	0	0.5	0	FALSE	FALSE	TRUE
729	EIF4EBP1	Unstructured	Eukaryotic translation initiation factor 4E-binding protein 1	Q13541	FALSE	0.181572	0.00157212	0.18	0.0013492	5.19539e-05	0	0	0.000170962	0	0.00569873	0.000577265	0	0	0	0.0112434	0.045	0	0	0	0	0	0.25	0	0.03	0.015	0	0.09	0	0.5	0	0	0	0	0.5	0	0	0	1	0	0.5	0	FALSE	FALSE	FALSE
730	PLK1	Unstructured | Structured | Mutation	Serine/threonine-protein kinase PLK1	P53350	FALSE	0.181572	0.00157195	0.18	0.00088582	0	0.000485136	6.53264e-05	6.63435e-05	6.9321e-05	0.00221145	0	0.00108877	0.0121284	0.00115535	0.00738184	0.0225	0.025	0.0375	0	0	0.0075	0.25	0.25	0.06	0	0	0.09	0	0.25	0.125	0.125	0	0	0.5	0	0.5	0	1	0	0	0	FALSE	FALSE	TRUE
731	CCL1	Unstructured | Structured	C-C motif chemokine 1	P22362	FALSE	0.181508	0.0165082	0.165	0	0	0.000687669	0	0.000431232	0.0153893	0.0143744	0	0	0.0171917	0.256488	0	0	0	0	0	0	0	0.25	0.25	0.06	0.015	0	0.09	0	0	0	0	0	0	0.5	0	0.5	0	1	0	0.5	0	FALSE	FALSE	TRUE
732	COL2A1	Unstructured | Structured	Collagen alpha-1(II) chain	P02458	FALSE	0.181463	0.0014635	0.18	0.00111581	0	0.000309415	0	3.82751e-05	0	0.00127584	0	0	0.00773537	0	0.00929838	0	0	0	0	0	0	0.25	0.25	0.06	0.03	0	0.09	0	0	0	0	0	0	0.5	0	0.5	0	1	0	1	0	FALSE	FALSE	FALSE
733	ADAMTS5	Mutation	A disintegrin and metalloproteinase with thrombospondin motifs 5	Q9UNA0	FALSE	0.181312	0.0013116	0.18	0.000725445	0	0.000186229	0	0	0.000399929	0	0	0	0.00465571	0.00666548	0.00604537	0.0225	0.025	0.0375	0	0	0.0075	0.25	0	0.03	0.03	0	0.09	0	0.25	0.125	0.125	0	0	0.5	0	0	0	1	0	1	0	FALSE	FALSE	TRUE
734	CCL7	Unstructured | Structured	C-C motif chemokine 7	P80098	FALSE	0.18124	0.0462396	0.135	0.0232275	0.00457194	0.00623938	0.00116686	0.00407247	0.00696143	0.135749	0.0507994	0.0194477	0.155984	0.116024	0.193563	0	0	0	0	0	0	0.25	0	0.03	0.015	0	0.09	0	0	0	0	0	0	0.5	0	0	0	1	0	0.5	0	FALSE	FALSE	TRUE
735	CTLA4	Unstructured | Structured | Genomics Structured | Mutation	Cytotoxic T-lymphocyte protein 4	P16410	FALSE	0.181239	0.0237388	0.1575	0.014702	0.000225358	0.00555352	0.000489948	0.000821638	0.00194632	0.0273879	0.00250398	0.00816579	0.138838	0.0324387	0.122517	0	0.025	0.0375	0	0	0.0075	0.25	0.5	0.09	0.03	0.03	0	0	0	0.125	0.125	0	0	0.5	0	0.5	0.5	0	1	1	0	FALSE	FALSE	TRUE
736	PCK2	Mutation	Phosphoenolpyruvate carboxykinase [GTP], mitochondrial	Q16822	FALSE	0.181194	0.001194	0.18	0.00104722	0	8.04333e-05	0	6.63435e-05	0	0.00221145	0	0	0.00201083	0	0.00872683	0.0675	0.025	0.0375	0	0	0.0075	0	0	0	0.015	0	0.09	0	0.75	0.125	0.125	0	0	0	0	0	0	1	0	0.5	0	FALSE	FALSE	FALSE
737	MT2A	Unstructured | Structured	Metallothionein-2	P02795	FALSE	0.181095	0.00109458	0.18	0.000893327	2.29407e-05	5.83323e-05	0	0	0.000119979	0	0.000254896	0	0.00145831	0.00199964	0.00744439	0	0	0	0	0	0	0.25	0	0.03	0.03	0.03	0.09	0	0	0	0	0	0	0.5	0	0	0	1	1	1	0	FALSE	FALSE	TRUE
738	IL31RA	Unstructured | Structured	Interleukin-31 receptor subunit alpha	Q8NI17	FALSE	0.181049	0.00104896	0.18	0.000802903	0	0.000137316	0	1.27584e-05	9.59829e-05	0.000425279	0	0	0.00343291	0.00159972	0.00669086	0.045	0	0	0	0	0	0	0.25	0.03	0.015	0	0.09	0	0.5	0	0	0	0	0	0	0.5	0	1	0	0.5	0	FALSE	FALSE	TRUE
739	GNAO1	Unstructured | Mutation	Guanine nucleotide-binding protein G(o) subunit alpha	P09471	FALSE	0.181006	0.00400624	0.177	0.00355625	0	0.000151447	0	0.000298546	0	0.00995152	0	0	0.00378616	0	0.0296354	0	0.1	0	0	0	0.012	0.25	0.25	0.06	0.015	0	0.09	0	0	0.5	0	0	0	0.5	0	0.5	0	1	0	0.5	0	FALSE	FALSE	FALSE
740	CCN4	Unstructured | Structured	CCN family member 4	O95388	FALSE	0.180803	0.000802984	0.18	0.000477033	0	0.000287676	0	3.82751e-05	0	0.00127584	0	0	0.0071919	0	0.00397527	0.045	0	0	0	0	0	0	0.25	0.03	0.015	0	0.09	0	0.5	0	0	0	0	0	0	0.5	0	1	0	0.5	0	FALSE	FALSE	FALSE
741	PRLR	Unstructured | Structured	Prolactin receptor	P16471	FALSE	0.180756	0.000756427	0.18	0.000523098	0	0.000233329	0	0	0	0	0	0	0.00583323	0	0.00435915	0	0	0	0	0	0	0.25	0.25	0.06	0.03	0	0.09	0	0	0	0	0	0	0.5	0	0.5	0	1	0	1	0	FALSE	FALSE	FALSE
742	TAB1	Unstructured | Structured | Mutation	TGF-beta-activated kinase 1 and MAP3K7-binding protein 1	Q15750	FALSE	0.180753	0.000752727	0.18	0.000729539	0	2.3188e-05	0	0	0	0	0	0	0.0005797	0	0.00607949	0.0225	0.025	0.0375	0	0	0.0075	0.25	0	0.03	0.03	0	0.09	0	0.25	0.125	0.125	0	0	0.5	0	0	0	1	0	1	0	FALSE	FALSE	FALSE
743	F13A1	Unstructured | Structured	Coagulation factor XIII A chain	P00488	FALSE	0.180731	0.000731266	0.18	0.000617959	0	3.91297e-05	5.63158e-05	1.78617e-05	0	0.00059539	0	0.000938597	0.000978243	0	0.00514966	0	0	0	0	0	0	0.25	0.25	0.06	0.03	0	0.09	0	0	0	0	0	0	0.5	0	0.5	0	1	0	1	0	FALSE	FALSE	FALSE
744	AGTR2	Unstructured | Structured	Type-2 angiotensin II receptor	P50052	FALSE	0.18064	0.000640075	0.18	0.00057667	0	6.34046e-05	0	0	0	0	0	0	0.00158512	0	0.00480559	0	0	0	0	0	0	0.25	0.25	0.06	0.03	0	0.09	0	0	0	0	0	0	0.5	0	0.5	0	1	0	1	0	FALSE	FALSE	FALSE
745	IL16	Unstructured | Structured | Mutation	Pro-interleukin-16	Q14005	FALSE	0.180638	0.00813818	0.1725	0.0042155	7.2533e-05	0.00269741	0.000717464	0.000400612	3.46605e-05	0.0133537	0.000805923	0.0119577	0.0674354	0.000577675	0.0351291	0	0.025	0.0375	0	0	0.0075	0.25	0.25	0.06	0.015	0	0.09	0	0	0.125	0.125	0	0	0.5	0	0.5	0	1	0	0.5	0	FALSE	FALSE	FALSE
746	NCAM1	Unstructured | Structured | Genomics Structured | Mutation	Neural cell adhesion molecule 1	P13591	FALSE	0.180558	0.00805791	0.1725	0.00632256	7.55693e-05	0.00129744	0	0.000362337	0	0.0120779	0.000839659	0	0.032436	0	0.052688	0	0.025	0.0375	0	0	0.0075	0.25	0.25	0.06	0.015	0	0.09	0	0	0.125	0.125	0	0	0.5	0	0.5	0	1	0	0.5	0	FALSE	FALSE	FALSE
747	CD4	Unstructured | Structured	T-cell surface glycoprotein CD4	P01730	FALSE	0.180517	0.000517055	0.18	0.000389679	0	2.82604e-05	9.91158e-05	0	0	0	0	0.00165193	0.000706509	0	0.00324733	0	0	0	0	0	0	0.25	0.25	0.06	0.03	0	0.09	0	0	0	0	0	0	0.5	0	0.5	0	1	0	1	0	FALSE	FALSE	FALSE
748	IFI30	Unstructured | Structured | Mutation	Gamma-interferon-inducible lysosomal thiol reductase	P13284	FALSE	0.180504	0.000504264	0.18	0.000499554	0	4.71006e-06	0	0	0	0	0	0	0.000117751	0	0.00416295	0.0675	0.025	0.0375	0	0	0.0075	0	0	0	0.015	0	0.09	0	0.75	0.125	0.125	0	0	0	0	0	0	1	0	0.5	0	FALSE	FALSE	FALSE
749	ADCY2	Unstructured | Structured | Genomics Structured | Mutation	Adenylate cyclase type 2	Q08462	FALSE	0.180451	0.000451274	0.18	0.000333377	0	1.37679e-05	7.09579e-05	3.31717e-05	0	0.00110572	0	0.00118263	0.000344197	0	0.00277814	0.0225	0.025	0.0375	0	0	0.0075	0	0.25	0.03	0.03	0	0.09	0	0.25	0.125	0.125	0	0	0	0	0.5	0	1	0	1	0	FALSE	FALSE	FALSE
750	PIAS3	Unstructured | Structured	E3 SUMO-protein ligase PIAS3	Q9Y6X2	FALSE	0.180416	0.000416439	0.18	0.000342249	0	2.82604e-05	0	4.59301e-05	0	0.001531	0	0	0.000706509	0	0.00285207	0.045	0	0	0	0	0	0.25	0	0.03	0.015	0	0.09	0	0.5	0	0	0	0	0.5	0	0	0	1	0	0.5	0	FALSE	FALSE	FALSE
751	GRIN1	Unstructured | Structured	Glutamate receptor ionotropic, NMDA 1	Q05586	FALSE	0.180392	0.000391784	0.18	0.000353509	0	0	0	3.82751e-05	0	0.00127584	0	0	0	0	0.00294591	0	0	0	0	0	0	0.25	0.25	0.06	0.03	0	0.09	0	0	0	0	0	0	0.5	0	0.5	0	1	0	1	0	FALSE	FALSE	FALSE
752	ACSL5	Unstructured | Mutation	Long-chain-fatty-acid--CoA ligase 5	Q9ULC5	FALSE	0.180326	0.000325876	0.18	0.000173342	0	0.000152533	0	0	0	0	0	0	0.00381334	0	0.00144452	0.0675	0.025	0.0375	0	0	0.0075	0	0	0	0.015	0	0.09	0	0.75	0.125	0.125	0	0	0	0	0	0	1	0	0.5	0	FALSE	FALSE	FALSE
753	MEFV	Unstructured | Structured | Genomics Structured | Mutation	Pyrin	O15553	TRUE	0.180288	0.00778825	0.1725	0.00688353	5.46528e-05	0.000170287	0.000264684	0.000375096	3.99929e-05	0.0125032	0.000607253	0.00441141	0.00425717	0.000666548	0.0573628	0	0.025	0.0375	0	0	0.0075	0.25	0	0.03	0.015	0	0	0.12	0	0.125	0.125	0	0	0.5	0	0	0	0	0	0.5	1	TRUE	TRUE	TRUE
754	ASH2L	Unstructured | Mutation	Set1/Ash2 histone methyltransferase complex subunit ASH2	Q9UBL3	TRUE	0.18004	0.00754032	0.1725	0.00616389	0.000704414	0.000267024	0.000130653	0.000125032	0.000149307	0.00416773	0.00782682	0.00217755	0.0066756	0.00248845	0.0513658	0	0.025	0.0375	0	0	0.0075	0.25	0	0.03	0.015	0	0	0.12	0	0.125	0.125	0	0	0.5	0	0	0	0	0	0.5	1	TRUE	TRUE	TRUE
755	FAS	Unstructured | Structured | Mutation	Tumor necrosis factor receptor superfamily member 6	P25445	FALSE	0.17967	0.00717002	0.1725	0.0048471	5.53275e-05	0.00150396	0.000211747	0.000178617	0.000373267	0.0059539	0.00061475	0.00352912	0.037599	0.00622112	0.0403925	0	0.025	0.0375	0	0	0.0075	0.25	0.25	0.06	0.015	0	0.09	0	0	0.125	0.125	0	0	0.5	0	0.5	0	1	0	0.5	0	FALSE	FALSE	TRUE
756	FASLG	Unstructured | Structured | Genomics Structured	Tumor necrosis factor ligand superfamily member 6	P48023	FALSE	0.179142	0.0111416	0.168	0.00869749	5.22913e-05	0.00162714	0.00037619	0.000313856	7.46534e-05	0.0104619	0.000581014	0.00626983	0.0406786	0.00124422	0.0724791	0	0.025	0	0	0	0.003	0.25	0.25	0.06	0.015	0	0.09	0	0	0.125	0	0	0	0.5	0	0.5	0	1	0	0.5	0	FALSE	FALSE	TRUE
757	TGFBR1	Unstructured | Structured | Genomics Structured	TGF-beta receptor type-1	P36897	FALSE	0.178869	0.00336895	0.1755	0.00215177	0	0.00102317	2.81579e-05	0.000165859	0	0.00552862	0	0.000469298	0.0255792	0	0.0179314	0.0225	0.025	0	0	0	0.003	0.25	0	0.03	0.03	0	0.09	0	0.25	0.125	0	0	0	0.5	0	0	0	1	0	1	0	FALSE	FALSE	FALSE
758	LYZ	Unstructured | Structured | Mutation	Lysozyme C	P61626	FALSE	0.17758	0.0125797	0.165	0.00983581	0.000196683	0.00198511	7.43369e-05	0.000418474	6.9321e-05	0.0139491	0.00218536	0.00123895	0.0496277	0.00115535	0.0819651	0.0675	0.025	0.0375	0	0	0.0075	0.25	0.25	0.06	0.03	0	0	0	0.75	0.125	0.125	0	0	0.5	0	0.5	0	0	0	1	0	FALSE	FALSE	TRUE
759	CETP	Unstructured | Structured | Genomics Structured	Cholesteryl ester transfer protein	P11597	FALSE	0.177463	0.00196325	0.1755	0.00114447	0	0.000652524	0	3.82751e-05	0.000127977	0.00127584	0	0	0.0163131	0.00213295	0.00953724	0	0.025	0	0	0	0.003	0.4375	0	0.0525	0.03	0	0.09	0	0	0.125	0	0	0	0.5	0.375	0	0	1	0	1	0	FALSE	FALSE	FALSE
760	CUL9	Unstructured | Mutation	Cullin-9	Q8IWT3	TRUE	0.177406	0.00490639	0.1725	0.00305806	0.000613326	0.000682959	1.46421e-05	0.000204134	0.000333274	0.00680446	0.00681473	0.000244035	0.017074	0.00555457	0.0254838	0	0.025	0.0375	0	0	0.0075	0.25	0	0.03	0.015	0	0	0.12	0	0.125	0.125	0	0	0.5	0	0	0	0	0	0.5	1	TRUE	TRUE	TRUE
761	CLCA2	Unstructured | Structured | Mutation	Calcium-activated chloride channel regulator 2	Q9UQC9	TRUE	0.177343	0.00484325	0.1725	0.00311436	8.63649e-05	0.000393471	0.000284958	0.000796121	0.00016797	0.0265374	0.00095961	0.0047493	0.00983678	0.0027995	0.025953	0	0.025	0.0375	0	0	0.0075	0	0.25	0.03	0.015	0	0	0.12	0	0.125	0.125	0	0	0	0	0.5	0	0	0	0.5	1	TRUE	TRUE	TRUE
762	LARS2	Unstructured | Mutation	Probable leucine--tRNA ligase, mitochondrial	Q15031	FALSE	0.176439	0.00393903	0.1725	0.00113833	1.78802e-05	0.00177569	4.73053e-05	0	0.000959829	0	0.000198669	0.000788421	0.0443923	0.0159972	0.00948606	0.045	0.025	0.0375	0	0	0.0075	0	0	0	0.03	0	0.09	0	0.5	0.125	0.125	0	0	0	0	0	0	1	0	1	0	FALSE	FALSE	TRUE
763	CD81	Unstructured | Structured | Mutation	CD81 antigen	P60033	FALSE	0.176413	0.00391324	0.1725	0.00287892	0	0.000984765	4.95579e-05	0	0	0	0	0.000825965	0.0246191	0	0.023991	0	0.025	0.0375	0	0	0.0075	0.25	0.25	0.06	0.015	0	0.09	0	0	0.125	0.125	0	0	0.5	0	0.5	0	1	0	0.5	0	FALSE	FALSE	FALSE
764	COL4A6	Unstructured	Collagen alpha-6(IV) chain	Q14031	FALSE	0.176411	0.0114114	0.165	0.00870397	0	0.0022409	3.71684e-05	0.000176065	0.000253288	0.00586884	0	0.000619474	0.0560225	0.00422147	0.0725331	0	0	0	0	0	0	0.25	0.25	0.06	0.015	0	0.09	0	0	0	0	0	0	0	0.5	0.5	0	1	0	0.5	0	FALSE	TRUE	TRUE
765	COL5A3	Unstructured	Collagen alpha-3(V) chain	P25940	FALSE	0.176411	0.0114114	0.165	0.00870397	0	0.0022409	3.71684e-05	0.000176065	0.000253288	0.00586884	0	0.000619474	0.0560225	0.00422147	0.0725331	0	0	0	0	0	0	0.25	0.25	0.06	0.015	0	0.09	0	0	0	0	0	0	0	0.5	0.5	0	1	0	0.5	0	FALSE	TRUE	TRUE
766	IRF2	Unstructured | Structured | Genomics Structured	Interferon regulatory factor 2	P14316	FALSE	0.176346	0.000845846	0.1755	0.000719644	0	4.71006e-05	0	7.91018e-05	0	0.00263673	0	0	0.00117751	0	0.00599703	0.0675	0.025	0	0	0	0.003	0	0	0	0.015	0	0.09	0	0.75	0.125	0	0	0	0	0	0	0	1	0	0.5	0	FALSE	FALSE	FALSE
767	OTUD5	Expression	OTU domain-containing protein 5	Q96G74	FALSE	0.176	0.00050018	0.1755	0.000140244	0	0	0	0	0.000359936	0	0	0	0	0.00599893	0.0011687	0.0225	0	0	0	0.15	0.018	0.25	0	0.03	0.015	0	0.09	0	0.25	0	0	0.5	0	0.5	0	0	0	1	0	0.5	0	FALSE	FALSE	TRUE
768	TNFAIP2	Expression | Mutation	Tumor necrosis factor alpha-induced protein 2	Q03169	FALSE	0.175988	0.00048762	0.1755	0.000276392	0	0.000211228	0	0	0	0	0	0	0.0052807	0	0.00230327	0.045	0.025	0.0375	0	0.15	0.0255	0	0	0	0.015	0	0.09	0	0.5	0.125	0.125	0.5	0	0	0	0	0	1	0	0.5	0	FALSE	FALSE	FALSE
769	UNC93B1	Structured | Expression | Mutation	Protein unc-93 homolog B1	Q9H1C4	FALSE	0.1759	0.000399887	0.1755	0.000388655	0	1.12317e-05	0	0	0	0	0	0	0.000280792	0	0.0032388	0.045	0.025	0.0375	0	0.15	0.0255	0	0	0	0.015	0	0.09	0	0.5	0.125	0.125	0.5	0	0	0	0	0	1	0	0.5	0	FALSE	FALSE	FALSE
770	CCL24	Unstructured | Structured	C-C motif chemokine 24	O00175	TRUE	0.175874	0.0108737	0.165	0.00773899	9.78353e-05	0.00118186	0.000420116	0.00135494	7.99858e-05	0.0451646	0.00108706	0.00700193	0.0295466	0.0013331	0.0644915	0	0	0	0	0	0	0.25	0	0.03	0.015	0	0	0.12	0	0	0	0	0	0.5	0	0	0	0	0	0.5	1	TRUE	TRUE	TRUE
771	CXCL11	Unstructured | Structured	C-X-C motif chemokine 11	O14625	FALSE	0.175804	0.0108036	0.165	0.00517775	3.10374e-05	0.00496513	4.95579e-05	0.000500128	7.99858e-05	0.0166709	0.00034486	0.000825965	0.124128	0.0013331	0.0431479	0	0	0	0	0	0	0.25	0.25	0.06	0.015	0	0.09	0	0	0	0	0	0	0.5	0	0.5	0	1	0	0.5	0	FALSE	FALSE	TRUE
772	TRPV4	Unstructured | Structured | Genomics Structured | Mutation	Transient receptor potential cation channel subfamily V member 4	Q9HBA0	FALSE	0.175749	0.00324921	0.1725	0.00218794	2.49649e-05	0.000251807	0.000139663	0.000364889	0.00027995	0.012163	0.000277387	0.00232772	0.00629518	0.00466584	0.0182328	0.045	0.025	0.0375	0	0	0.0075	0.25	0.25	0.06	0.03	0.03	0	0	0.5	0.125	0.125	0	0	0.5	0	0.5	0	0	1	1	0	FALSE	FALSE	TRUE
773	ITGA4	Unstructured | Structured | Mutation	Integrin alpha-4	P13612	FALSE	0.175737	0.0182367	0.1575	0.00605197	7.18583e-05	0.0106581	0.000582306	0.000461853	0.000410594	0.0153951	0.000798426	0.00970509	0.266454	0.00684323	0.0504331	0	0.025	0.0375	0	0	0.0075	0.5	0.5	0.12	0.03	0	0	0	0	0.125	0.125	0	0	0.5	0.5	0.5	0.5	0	0	1	0	FALSE	FALSE	TRUE
774	CDHR3	Unstructured | Structured | Genomics Structured | Mutation	Cadherin-related family member 3	Q6ZTQ4	TRUE	0.175705	0.00320498	0.1725	0.00198184	6.47737e-05	9.78243e-06	0.000210621	0.000724675	0.000213295	0.0241558	0.000719708	0.00351035	0.000244561	0.00355492	0.0165153	0	0.025	0.0375	0	0	0.0075	0	0.25	0.03	0.015	0	0	0.12	0	0.125	0.125	0	0	0	0	0.5	0	0	0	0.5	1	TRUE	TRUE	TRUE
775	BSG	Unstructured | Structured | Mutation	Basigin	P35613	FALSE	0.175612	0.00311206	0.1725	0.0021794	3.23868e-05	0.000597815	0.0001712	4.59301e-05	8.53182e-05	0.001531	0.000359854	0.00285333	0.0149454	0.00142197	0.0181617	0	0.025	0.0375	0	0	0.0075	0.25	0.25	0.06	0.015	0	0.09	0	0	0.125	0.125	0	0	0.5	0	0.5	0	1	0	0.5	0	FALSE	FALSE	TRUE
776	XBP1	Unstructured | Mutation	X-box-binding protein 1	P17861	TRUE	0.17553	0.00303037	0.1725	0.00231317	2.19286e-05	1.34056e-05	3.71684e-05	0.000546058	9.86491e-05	0.0182019	0.000243651	0.000619474	0.000335139	0.00164415	0.0192764	0	0.025	0.0375	0	0	0.0075	0	0.25	0.03	0.015	0	0	0.12	0	0.125	0.125	0	0	0	0	0.5	0	0	0	0.5	1	TRUE	TRUE	TRUE
777	COMT	Unstructured | Structured | Mutation	Catechol O-methyltransferase	P21964	FALSE	0.175398	0.00289796	0.1725	0.00219442	2.49649e-05	0.000207605	1.23895e-05	0	0.000458585	0	0.000277387	0.000206491	0.00519012	0.00764309	0.0182868	0.045	0.025	0.0375	0	0	0.0075	0.5	0.25	0.09	0.03	0	0	0	0.5	0.125	0.125	0	0	0.5	0.5	0.5	0	0	0	1	0	FALSE	FALSE	TRUE
778	CST3	Unstructured | Structured	Cystatin-C	P01034	FALSE	0.175387	0.00288715	0.1725	0.00233125	8.97385e-05	0.000363037	1.12632e-05	9.18602e-05	0	0.00306201	0.000997095	0.000187719	0.00907592	0	0.0194271	0.0675	0	0	0	0	0	0.25	0.25	0.06	0.015	0.03	0	0	0.75	0	0	0	0	0.5	0	0.5	0	0	1	0.5	0	FALSE	FALSE	FALSE
779	STAT5A	Unstructured | Structured | Mutation	Signal transducer and activator of transcription 5A	P42229	FALSE	0.175178	0.0101775	0.165	0.00845726	0	0.000382964	0.000531621	0.00070171	0.000103982	0.0233903	0	0.00886036	0.0095741	0.00173303	0.0704772	0.0225	0.025	0.0375	0	0	0.0075	0	0.25	0.03	0.015	0	0.09	0	0.25	0.125	0.125	0	0	0	0	0.5	0	1	0	0.5	0	FALSE	FALSE	TRUE
780	ISG15	Unstructured | Mutation	Ubiquitin-like protein ISG15	P05161	FALSE	0.174925	0.00242463	0.1725	0.00221762	0	6.66655e-05	0	0.000140342	0	0.00467806	0	0	0.00166664	0	0.0184802	0	0.025	0.0375	0	0	0.0075	0.25	0.25	0.06	0.015	0	0.09	0	0	0.125	0.125	0	0	0.5	0	0.5	0	1	0	0.5	0	FALSE	FALSE	FALSE
781	DKK1	Unstructured | Structured | Mutation	Dickkopf-related protein 1	O94907	TRUE	0.174851	0.00235149	0.1725	0.00149115	1.78802e-05	0.000483687	4.05474e-05	3.82751e-05	0.00027995	0.00127584	0.000198669	0.00067579	0.0120922	0.00466584	0.0124263	0	0.025	0.0375	0	0	0.0075	0.25	0	0.03	0.015	0	0	0.12	0	0.125	0.125	0	0	0.5	0	0	0	0	0	0.5	1	TRUE	TRUE	TRUE
782	BACE1	Unstructured | Structured | Mutation	Beta-secretase 1	P56817	FALSE	0.174703	0.0022034	0.1725	0.0018044	0	0.000107607	2.4779e-05	0	0.000266619	0	0	0.000412983	0.00269017	0.00444365	0.0150367	0.045	0.025	0.0375	0	0	0.0075	0.5	0.25	0.09	0.03	0	0	0	0.5	0.125	0.125	0	0	0.5	0.5	0.5	0	0	0	1	0	FALSE	FALSE	TRUE
783	SPDEF	Unstructured | Structured | Mutation	SAM pointed domain-containing Ets transcription factor	O95238	TRUE	0.174614	0.00211388	0.1725	0.00146283	2.46275e-05	4.5289e-05	0.000152053	0.000301097	0.000127977	0.0100366	0.000273639	0.00253421	0.00113223	0.00213295	0.0121903	0	0.025	0.0375	0	0	0.0075	0.25	0	0.03	0.015	0	0	0.12	0	0.125	0.125	0	0	0.5	0	0	0	0	0	0.5	1	TRUE	TRUE	TRUE
784	SPI1	Unstructured | Structured	Transcription factor PU.1	P17947	FALSE	0.174605	0.00210474	0.1725	0.00190028	0	0.000108331	0	5.61368e-05	3.99929e-05	0.00187123	0	0	0.00270828	0.000666548	0.0158357	0.0675	0	0	0	0	0	0	0	0	0.015	0	0.09	0	0.75	0	0	0	0	0	0	0	0	1	0	0.5	0	FALSE	FALSE	TRUE
785	MAP3K5	Unstructured | Structured | Mutation	Mitogen-activated protein kinase kinase kinase 5	Q99683	FALSE	0.174518	0.00201759	0.1725	0.00158704	0	0.000347457	4.84316e-05	0	3.46605e-05	0	0	0.000807193	0.00868644	0.000577675	0.0132253	0	0.025	0.0375	0	0	0.0075	0.25	0.25	0.06	0.015	0	0.09	0	0	0.125	0.125	0	0	0.5	0	0.5	0	1	0	0.5	0	FALSE	FALSE	TRUE
786	HDAC6	Unstructured | Structured | Mutation	Histone deacetylase 6	Q9UBN7	FALSE	0.174207	0.00170652	0.1725	0.00130928	0	0.000272459	1.01368e-05	0	0.000114646	0	0	0.000168947	0.00681147	0.00191077	0.0109107	0.045	0.025	0.0375	0	0	0.0075	0.5	0.25	0.09	0.03	0	0	0	0.5	0.125	0.125	0	0	0.5	0.5	0.5	0	0	0	1	0	FALSE	FALSE	TRUE
787	ANGPT1	Unstructured | Structured | Genomics Structured	Angiopoietin-1	Q15389	FALSE	0.174145	0.00614475	0.168	0.00468024	7.69188e-05	0.000809406	0.000166695	0.000158204	0.000253288	0.00527345	0.000854653	0.00277825	0.0202351	0.00422147	0.039002	0	0.025	0	0	0	0.003	0.25	0.25	0.06	0.015	0	0.09	0	0	0.125	0	0	0	0.5	0	0.5	0	1	0	0.5	0	FALSE	FALSE	TRUE
788	GRN	Unstructured | Structured | Mutation	Progranulin	P28799	FALSE	0.17413	0.00163046	0.1725	0.000969079	0	3.3695e-05	0.0003424	0	0.000285283	0	0	0.00570667	0.000842376	0.00475471	0.00807566	0	0.025	0.0375	0	0	0.0075	0.25	0.25	0.06	0.015	0	0.09	0	0	0.125	0.125	0	0	0.5	0	0.5	0	1	0	0.5	0	FALSE	FALSE	TRUE
789	IL17F	Unstructured | Structured | Genomics Structured	Interleukin-17F	Q96PD4	FALSE	0.174114	0.013614	0.1605	0.00945501	2.6989e-05	0.00263618	0.000326632	0.000979842	0.0001893	0.0326614	0.000299878	0.00544386	0.0659046	0.00315499	0.0787917	0	0.025	0	0	0	0.003	0.25	0.1875	0.0525	0.015	0	0.09	0	0	0.125	0	0	0	0.5	0	0	0.375	1	0	0.5	0	FALSE	TRUE	TRUE
790	PDE4D	Unstructured | Structured | Genomics Structured	cAMP-specific 3',5'-cyclic phosphodiesterase 4D	Q08499	FALSE	0.174022	0.00302236	0.171	0.00236981	0	0.000298545	3.71684e-05	0.000247512	6.9321e-05	0.0082504	0	0.000619474	0.00746363	0.00115535	0.0197484	0.045	0.05	0	0	0	0.006	0.5	0.25	0.09	0.03	0	0	0	0.5	0.25	0	0	0	0.5	0.5	0.5	0	0	0	1	0	FALSE	FALSE	TRUE
791	MNAT1	Unstructured | Genomics Structured | Mutation	CDK-activating kinase assembly factor MAT1	P51948	FALSE	0.17376	0.00125989	0.1725	0.000497847	0	0.000663394	0	0	9.86491e-05	0	0	0	0.0165848	0.00164415	0.00414873	0.045	0.025	0.0375	0	0	0.0075	0.25	0	0.03	0	0	0.09	0	0.5	0.125	0.125	0	0	0.5	0	0	0	1	0	0	0	FALSE	FALSE	TRUE
792	IL23R	Unstructured | Structured | Genomics Structured	Interleukin-23 receptor	Q5VWK5	FALSE	0.173661	0.0056613	0.168	0.00422812	0	0.000729697	0.000166695	0.000336821	0.000199964	0.0112274	0	0.00277825	0.0182424	0.00333274	0.0352343	0	0.025	0	0	0	0.003	0.25	0.25	0.06	0.015	0	0.09	0	0	0.125	0	0	0	0.5	0	0.5	0	1	0	0.5	0	FALSE	FALSE	TRUE
793	CCT3	Unstructured | Mutation	T-complex protein 1 subunit gamma	P49368	FALSE	0.173523	0.00852283	0.165	0.00795566	0.000104583	0.000182968	0	0.00024496	3.46605e-05	0.00816535	0.00116203	0	0.00457419	0.000577675	0.0662972	0.0675	0.025	0.0375	0	0	0.0075	0.25	0.25	0.06	0.03	0	0	0	0.75	0.125	0.125	0	0	0.5	0	0.5	0	0	0	1	0	FALSE	FALSE	FALSE
794	RGS2	Unstructured | Structured | Genomics Structured | Mutation	Regulator of G-protein signaling 2	P41220	FALSE	0.17352	0.00101953	0.1725	0.000606698	3.17121e-05	7.17378e-05	8.33474e-05	0.000191375	3.46605e-05	0.00637918	0.000352357	0.00138912	0.00179345	0.000577675	0.00505582	0	0.025	0.0375	0	0	0.0075	0.25	0.25	0.06	0.015	0	0.09	0	0	0.125	0.125	0	0	0.5	0	0.5	0	1	0	0.5	0	FALSE	FALSE	FALSE
795	IL34	Mutation	Interleukin-34	Q6ZMJ4	FALSE	0.173501	0.00100095	0.1725	0.00063229	0	0.000225721	0	2.2965e-05	0.000119979	0.000765501	0	0	0.00564301	0.00199964	0.00526908	0	0.025	0.0375	0	0	0.0075	0.25	0.25	0.06	0.015	0	0.09	0	0	0.125	0.125	0	0	0.5	0	0.5	0	1	0	0.5	0	FALSE	FALSE	TRUE
796	MEN1	Unstructured | Structured | Mutation	Menin	O00255	TRUE	0.173448	0.000948459	0.1725	0.000796078	0	4.09413e-05	0	7.14468e-05	3.99929e-05	0.00238156	0	0	0.00102353	0.000666548	0.00663398	0	0.025	0.0375	0	0	0.0075	0.25	0	0.03	0.015	0	0	0.12	0	0.125	0.125	0	0	0.5	0	0	0	0	0	0.5	1	TRUE	TRUE	TRUE
797	COL6A3	Mutation	Collagen alpha-3(VI) chain	P12111	FALSE	0.173341	0.00084121	0.1725	0.000751719	0	8.94911e-05	0	0	0	0	0	0	0.00223728	0	0.00626432	0	0.025	0.0375	0	0	0.0075	0.25	0.25	0.06	0.015	0	0.09	0	0	0.125	0.125	0	0	0.5	0	0.5	0	1	0	0.5	0	FALSE	FALSE	FALSE
798	INHBA	Mutation	Inhibin beta A chain	P08476	FALSE	0.173296	0.000795953	0.1725	0.000542889	0	0.000224996	0	2.80684e-05	0	0.000935613	0	0	0.0056249	0	0.00452408	0	0.025	0.0375	0	0	0.0075	0.25	0.25	0.06	0.015	0	0.09	0	0	0.125	0.125	0	0	0.5	0	0.5	0	1	0	0.5	0	FALSE	FALSE	FALSE
799	SKP1	Unstructured	S-phase kinase-associated protein 1	P63208	FALSE	0.173292	0.000792088	0.1725	0.000687569	2.2266e-05	3.98544e-06	0	3.82751e-05	3.99929e-05	0.00127584	0.000247399	0	9.96359e-05	0.000666548	0.00572974	0.0225	0	0	0	0	0	0.25	0	0.03	0.03	0	0.09	0	0.25	0	0	0	0	0.5	0	0	0	1	0	1	0	FALSE	FALSE	TRUE
800	SLC1A5	Unstructured | Mutation	Neutral amino acid transporter B(0)	Q15758	FALSE	0.173252	0.00075188	0.1725	0.000503989	0.000219961	1.66664e-05	1.12632e-05	0	0	0	0.00244401	0.000187719	0.000416659	0	0.00419991	0.045	0.025	0.0375	0	0	0.0075	0.5	0.25	0.09	0.03	0	0	0	0.5	0.125	0.125	0	0	0.5	0.5	0.5	0	0	0	1	0	FALSE	FALSE	FALSE
801	PPP2CA	Unstructured | Structured	Serine/threonine-protein phosphatase 2A catalytic subunit alpha isoform	P67775	FALSE	0.173173	0.00067306	0.1725	0.000569505	0	0	0	6.88951e-05	3.46605e-05	0.0022965	0	0	0	0.000577675	0.00474587	0.0225	0	0	0	0	0	0.25	0.25	0.06	0	0	0.09	0	0.25	0	0	0	0	0.5	0	0.5	0	1	0	0	0	FALSE	FALSE	FALSE
802	IL11RA	Mutation	Interleukin-11 receptor subunit alpha	Q14626	FALSE	0.172971	0.000470954	0.1725	0.000276392	0	0.000194562	0	0	0	0	0	0	0.00486404	0	0.00230327	0.045	0.025	0.0375	0	0	0.0075	0	0	0	0.03	0	0.09	0	0.5	0.125	0.125	0	0	0	0	0	0	1	0	1	0	FALSE	FALSE	FALSE
803	DOT1L	Unstructured | Mutation	Histone-lysine N-methyltransferase, H3 lysine-79 specific	Q8TEK3	TRUE	0.172925	0.00042499	0.1725	0.000255236	0	9.78243e-06	0	0	0.000159972	0	0	0	0.000244561	0.00266619	0.00212697	0	0.025	0.0375	0	0	0.0075	0.25	0	0.03	0.015	0	0	0.12	0	0.125	0.125	0	0	0.5	0	0	0	0	0	0.5	1	TRUE	TRUE	TRUE
804	PSMD12	Unstructured	26S proteasome non-ATPase regulatory subunit 12	O00232	FALSE	0.172881	0.0153813	0.1575	0.00453283	0.00967624	0.000594554	0.000159937	0.000257719	0.000159972	0.00859063	0.107514	0.00266562	0.0148639	0.00266619	0.0377736	0.0225	0	0	0	0	0	0.25	0	0.03	0.015	0	0.09	0	0.25	0	0	0	0	0.5	0	0	0	1	0	0.5	0	FALSE	FALSE	TRUE
805	SLA2	Mutation	Src-like-adapter 2	Q9H6Q3	FALSE	0.172829	0.000328562	0.1725	7.71169e-05	0	0.000251445	0	0	0	0	0	0	0.00628612	0	0.000642641	0	0.025	0.0375	0	0	0.0075	0.25	0.25	0.06	0.015	0	0.09	0	0	0.125	0.125	0	0	0.5	0	0.5	0	1	0	0.5	0	FALSE	FALSE	FALSE
806	FZD5	Mutation	Frizzled-5	Q13467	FALSE	0.172802	0.000302469	0.1725	0.000294136	0	8.33318e-06	0	0	0	0	0	0	0.00020833	0	0.00245113	0	0.025	0.0375	0	0	0.0075	0.25	0.25	0.06	0.015	0	0.09	0	0	0.125	0.125	0	0	0.5	0	0.5	0	1	0	0.5	0	FALSE	FALSE	FALSE
807	XAF1	Mutation	XIAP-associated factor 1	Q6GPH4	FALSE	0.172802	0.000301984	0.1725	0.000301984	0	0	0	0	0	0	0	0	0	0	0.00251654	0	0.025	0.0375	0	0	0.0075	0.25	0.25	0.06	0.015	0	0.09	0	0	0.125	0.125	0	0	0.5	0	0.5	0	1	0	0.5	0	FALSE	FALSE	FALSE
808	MAPKAPK5	Mutation	MAP kinase-activated protein kinase 5	Q8IW41	FALSE	0.172796	0.000296196	0.1725	0.000197569	0	8.5868e-05	0	1.27584e-05	0	0.000425279	0	0	0.0021467	0	0.00164641	0.045	0.025	0.0375	0	0	0.0075	0	0	0	0.03	0	0.09	0	0.5	0.125	0.125	0	0	0	0	0	0	1	0	1	0	FALSE	FALSE	FALSE
809	CPT1C	Mutation	Carnitine O-palmitoyltransferase 1, brain isoform	Q8TCG5	FALSE	0.172792	0.000292207	0.1725	0.000274345	0	0	0	1.78617e-05	0	0.00059539	0	0	0	0	0.00228621	0	0.025	0.0375	0	0	0.0075	0.25	0.25	0.06	0.015	0	0.09	0	0	0.125	0.125	0	0	0.5	0	0.5	0	1	0	0.5	0	FALSE	FALSE	FALSE
810	PLCD1	Unstructured | Mutation	1-phosphatidylinositol 4,5-bisphosphate phosphodiesterase delta-1	P51178	FALSE	0.172777	0.000277251	0.1725	0.000144679	0	2.49995e-05	6.7579e-05	0	3.99929e-05	0	0	0.00112632	0.000624989	0.000666548	0.00120566	0.045	0.025	0.0375	0	0	0.0075	0	0	0	0.03	0	0.09	0	0.5	0.125	0.125	0	0	0	0	0	0	1	0	1	0	FALSE	FALSE	TRUE
811	PSMB2	Unstructured	Proteasome subunit beta type-2	P49721	FALSE	0.172737	0.00023741	0.1725	0.000195181	0	9.05781e-06	0	3.31717e-05	0	0.00110572	0	0	0.000226445	0	0.00162651	0.0225	0	0	0	0	0	0.25	0.25	0.06	0	0	0.09	0	0.25	0	0	0	0	0.5	0	0.5	0	1	0	0	0	FALSE	FALSE	FALSE
812	FRS2	Unstructured | Structured | Mutation	Fibroblast growth factor receptor substrate 2	Q8WU20	FALSE	0.172726	0.000226335	0.1725	0.00020337	0	0	0	2.2965e-05	0	0.000765501	0	0	0	0	0.00169475	0	0.025	0.0375	0	0	0.0075	0.25	0.25	0.06	0.015	0	0.09	0	0	0.125	0.125	0	0	0.5	0	0.5	0	1	0	0.5	0	FALSE	FALSE	FALSE
813	TNFRSF4	Unstructured | Structured	Tumor necrosis factor receptor superfamily member 4	P43489	FALSE	0.17266	0.00766018	0.165	0.00414384	1.95671e-05	0.00226047	0.000334516	0.000283236	0.000618557	0.00944118	0.000217412	0.00557527	0.0565117	0.0103093	0.034532	0	0	0	0	0	0	0.25	0.25	0.06	0.015	0	0.09	0	0	0	0	0	0	0.5	0	0.5	0	1	0	0.5	0	FALSE	FALSE	TRUE
814	HAVCR2	Unstructured | Structured | Mutation	Hepatitis A virus cellular receptor 2	Q8TDQ0	FALSE	0.172634	0.00763404	0.165	0.00417933	0	0.00259198	0.000375063	0.00018372	0.000303946	0.00612401	0	0.00625106	0.0647996	0.00506577	0.0348277	0.0225	0.025	0.0375	0	0	0.0075	0.25	0	0.03	0.015	0	0.09	0	0.25	0.125	0.125	0	0	0.5	0	0	0	1	0	0.5	0	FALSE	FALSE	TRUE
815	ORMDL3	Unstructured | Structured | Genomics Structured | Expression | Mutation	ORM1-like protein 3	Q8N138	TRUE	0.172095	0.00859533	0.1635	0.0056831	4.72308e-05	8.33318e-06	0.00103171	0.00127839	0.000546569	0.0426129	0.000524787	0.0171951	0.00020833	0.00910949	0.0473592	0	0.05	0.0375	0	0.15	0.0285	0	0	0	0.015	0	0	0.12	0	0.25	0.125	0.5	0	0	0	0	0	0	0	0.5	1	TRUE	TRUE	TRUE
816	LDLR	Unstructured | Structured | Expression | Mutation	Low-density lipoprotein receptor	P01130	FALSE	0.172083	0.0115835	0.1605	0.00613318	0.000228057	0.00353689	0.000405474	0.000176065	0.0011038	0.00586884	0.00253397	0.0067579	0.0884223	0.0183967	0.0511098	0.045	0.025	0.0375	0	0.15	0.0255	0.25	0.25	0.06	0.03	0	0	0	0.5	0.125	0.125	0.5	0	0.5	0	0.5	0	0	0	1	0	FALSE	FALSE	TRUE
817	NT5E	Unstructured | Structured | Mutation	5'-nucleotidase	P21589	FALSE	0.172035	0.00703547	0.165	0.00485666	4.68934e-05	0.00196409	4.6179e-05	8.16535e-05	3.99929e-05	0.00272178	0.000521038	0.00076965	0.0491024	0.000666548	0.0404721	0.0675	0.025	0.0375	0	0	0.0075	0.25	0.25	0.06	0.03	0	0	0	0.75	0.125	0.125	0	0	0.5	0	0.5	0	0	0	1	0	FALSE	FALSE	TRUE
818	HLA-G	Unstructured | Structured | Genomics Structured	HLA class I histocompatibility antigen, alpha chain G	P17693	FALSE	0.1719	0.00390039	0.168	0.0025667	2.36154e-05	0.000469919	0.000562032	0.000278132	0	0.00927107	0.000262393	0.0093672	0.011748	0	0.0213891	0	0.025	0	0	0	0.003	0.25	0.25	0.06	0.015	0	0.09	0	0	0.125	0	0	0	0.5	0	0.5	0	1	0	0.5	0	FALSE	TRUE	FALSE
819	DDR1	Unstructured | Genomics Structured | Expression	Epithelial discoidin domain-containing receptor 1	Q08345	FALSE	0.171796	0.000796022	0.171	0.000468502	0	0.000260865	0	0	6.66548e-05	0	0	0	0.00652162	0.00111091	0.00390418	0.0675	0.025	0	0	0.15	0.021	0.4375	0	0.0525	0.03	0	0	0	0.75	0.125	0	0.5	0	0.5	0.375	0	0	0	0	1	0	FALSE	FALSE	TRUE
820	ARTN	Unstructured	Artemin	Q5T4W7	FALSE	0.171787	0.00678691	0.165	0.00219203	6.91594e-05	0.00374269	0.000239905	7.65501e-05	0.000466584	0.00255167	0.000768438	0.00399842	0.0935671	0.0077764	0.0182669	0	0	0	0	0	0	0.25	0.25	0.06	0.015	0	0.09	0	0	0	0	0	0	0.5	0	0.5	0	1	0	0.5	0	FALSE	FALSE	TRUE
821	AREG	Unstructured | Structured	Amphiregulin	P15514	FALSE	0.171778	0.00677788	0.165	0.00588647	5.80264e-05	0.000367022	6.87053e-05	0.000288339	0.000109314	0.0096113	0.000644738	0.00114509	0.00917556	0.0018219	0.049054	0	0	0	0	0	0	0.25	0.25	0.06	0.015	0	0.09	0	0	0	0	0	0	0.5	0	0.5	0	1	0	0.5	0	FALSE	FALSE	TRUE
822	SST	Unstructured | Structured	Somatostatin	P61278	FALSE	0.171606	0.00660638	0.165	0.00362722	0	0.00170794	0.000136284	0.000316407	0.000818521	0.0105469	0	0.0022714	0.0426985	0.013642	0.0302269	0	0	0	0	0	0	0.25	0.25	0.06	0.015	0	0.09	0	0	0	0	0	0	0.5	0	0.5	0	1	0	0.5	0	FALSE	FALSE	TRUE
823	STIM1	Unstructured | Structured | Expression | Mutation	Stromal interaction molecule 1	Q13586	FALSE	0.171461	0.00346136	0.168	0.00231453	0	0.000263763	0.000489948	0.000270477	0.000122645	0.00901591	0	0.00816579	0.00659408	0.00204408	0.0192877	0.0675	0.025	0.0375	0	0.15	0.0255	0.25	0.25	0.06	0.015	0	0	0	0.75	0.125	0.125	0.5	0	0.5	0	0.5	0	0	0	0.5	0	FALSE	FALSE	FALSE
824	NLRP3	Unstructured | Structured | Mutation	NACHT, LRR and PYD domains-containing protein 3	Q96P20	FALSE	0.171428	0.0214279	0.15	0.0166931	0.000267529	0.00161048	0.000678042	0.00117632	0.00100249	0.0392107	0.00297254	0.0113007	0.040262	0.0167081	0.139109	0.045	0.025	0.0375	0	0	0.0075	0.4375	0.25	0.0825	0.015	0	0	0	0.5	0.125	0.125	0	0	0.5	0.375	0.5	0	0	0	0.5	0	FALSE	TRUE	TRUE
825	TNFRSF11B	Unstructured | Structured | Genomics Structured	Tumor necrosis factor receptor superfamily member 11B	O00300	FALSE	0.171175	0.00317499	0.168	0.00263767	7.82682e-05	0.00045905	0	0	0	0	0.000869647	0	0.0114762	0	0.0219806	0	0.025	0	0	0	0.003	0.25	0	0.03	0.015	0.03	0.09	0	0	0.125	0	0	0	0.5	0	0	0	1	1	0.5	0	FALSE	FALSE	FALSE
826	GNB1	Unstructured | Structured	Guanine nucleotide-binding protein G(I)/G(S)/G(T) subunit beta-1	P62873	FALSE	0.170897	0.0133967	0.1575	0.00973515	0.000135957	0.00264234	0.00037619	0.00010717	0.000399929	0.00357234	0.00151064	0.00626983	0.0660586	0.00666548	0.0811263	0.0225	0	0	0	0	0	0.25	0	0.03	0.015	0	0.09	0	0.25	0	0	0	0	0.5	0	0	0	1	0	0.5	0	FALSE	FALSE	TRUE
827	CLCA1	Unstructured | Structured	Calcium-activated chloride channel regulator 1	A8K7I4	TRUE	0.170897	0.00589657	0.165	0.00389645	0.000116728	0.00050144	0.0002996	0.000834397	0.000247956	0.0278132	0.00129697	0.00499334	0.012536	0.0041326	0.0324704	0	0	0	0	0	0	0	0.25	0.03	0.015	0	0	0.12	0	0	0	0	0	0	0	0.5	0	0	0	0.5	1	TRUE	TRUE	TRUE
828	CCL13	Unstructured | Structured	C-C motif chemokine 13	Q99616	FALSE	0.170797	0.00579663	0.165	0.00332763	5.09418e-05	0.00191301	0.000102495	0.000357234	4.53253e-05	0.0119078	0.00056602	0.00170825	0.0478252	0.000755421	0.0277302	0	0	0	0	0	0	0.25	0	0.03	0.015	0.03	0.09	0	0	0	0	0	0	0.5	0	0	0	1	1	0.5	0	FALSE	FALSE	TRUE
829	IL17B	Unstructured	Interleukin-17B	Q9UHF5	FALSE	0.170673	0.00567254	0.165	0.00285435	0	0.00249923	0	0.000318959	0	0.010632	0	0	0.0624808	0	0.0237862	0	0	0	0	0	0	0	0.25	0.03	0.015	0.03	0.09	0	0	0	0	0	0	0	0	0.5	0	1	1	0.5	0	FALSE	FALSE	FALSE
830	CARD18	Unstructured	Caspase recruitment domain-containing protein 18	P57730	TRUE	0.170607	0.00560735	0.165	0.00258034	0	0.000235503	0	0	0.0027915	0	0	0	0.00588757	0.0465251	0.0215029	0	0	0	0	0	0	0.25	0	0.03	0.015	0	0	0.12	0	0	0	0	0	0.5	0	0	0	0	0	0.5	1	TRUE	TRUE	TRUE
831	RETN	Unstructured | Structured	Resistin	Q9HD89	TRUE	0.170598	0.00559849	0.165	0.00427248	0.000158223	0.000684046	0.000120516	0.000283236	7.99858e-05	0.00944118	0.00175804	0.0020086	0.0171011	0.0013331	0.035604	0	0	0	0	0	0	0.25	0	0.03	0.015	0	0	0.12	0	0	0	0	0	0.5	0	0	0	0	0	0.5	1	TRUE	TRUE	TRUE
832	HLA-C	Unstructured | Structured | Genomics Structured	HLA class I histocompatibility antigen, C alpha chain	P10321	FALSE	0.170436	0.0024364	0.168	0.0021156	0	0.000175359	0	0.000145445	0	0.00484818	0	0	0.00438398	0	0.01763	0	0.025	0	0	0	0.003	0.25	0.25	0.06	0.015	0	0.09	0	0	0.125	0	0	0	0.5	0	0.5	0	1	0	0.5	0	FALSE	FALSE	FALSE
833	GSTA2	Unstructured | Mutation	Glutathione S-transferase A2	P09210	FALSE	0.170384	0.0128842	0.1575	0.00976586	1.51813e-05	0.000491658	0.000319874	0.000505231	0.00178635	0.016841	0.000168681	0.00533123	0.0122914	0.0297725	0.0813822	0	0.025	0.0375	0	0	0.0075	0.25	0	0.03	0.03	0	0.09	0	0	0.125	0.125	0	0	0.5	0	0	0	1	0	1	0	FALSE	FALSE	TRUE
834	ANK1	Unstructured | Structured | Genomics Structured	Ankyrin-1	P16157	TRUE	0.170297	0.00229672	0.168	0.0018938	0	0.000149273	0.000143042	3.06201e-05	7.99858e-05	0.00102067	0	0.00238404	0.00373182	0.0013331	0.0157817	0	0.025	0	0	0	0.003	0.25	0	0.03	0.015	0	0	0.12	0	0.125	0	0	0	0.5	0	0	0	0	0	0.5	1	TRUE	TRUE	TRUE
835	ATF3	Unstructured | Structured | Expression	Cyclic AMP-dependent transcription factor ATF-3	P18847	FALSE	0.170235	0.00223505	0.168	0.00174878	0	0.000197098	0.000166695	0.00012248	0	0.00408267	0	0.00277825	0.00492745	0	0.0145732	0.045	0	0	0	0.15	0.018	0	0	0	0.015	0	0.09	0	0.5	0	0	0.5	0	0	0	0	0	1	0	0.5	0	FALSE	FALSE	FALSE
836	IL17RA	Unstructured | Structured | Mutation	Interleukin-17 receptor A	Q96F46	FALSE	0.17013	0.00512969	0.165	0.00376201	0	0.000911215	0.00022639	0.000160755	6.9321e-05	0.00535851	0	0.00377316	0.0227804	0.00115535	0.0313501	0.0225	0.025	0.0375	0	0	0.0075	0.25	0	0.03	0.015	0	0.09	0	0.25	0.125	0.125	0	0	0.5	0	0	0	1	0	0.5	0	FALSE	FALSE	TRUE
837	GFAP	Unstructured | Structured	Glial fibrillary acidic protein	P14136	FALSE	0.170003	0.00500333	0.165	0.0045284	0	0.000248184	5.06842e-05	0.000176065	0	0.00586884	0	0.000844737	0.0062046	0	0.0377367	0	0	0	0	0	0	0.25	0.25	0.06	0.015	0	0.09	0	0	0	0	0	0	0.5	0	0.5	0	1	0	0.5	0	FALSE	FALSE	FALSE
838	TRPV1	Unstructured | Structured | Genomics Structured | Mutation	Transient receptor potential cation channel subfamily V member 1	Q8NER1	FALSE	0.169986	0.0124864	0.1575	0.00796078	0.000202418	0.00273437	0.000480937	0.000739985	0.000367935	0.0246662	0.00224909	0.00801562	0.0683593	0.00613224	0.0663398	0	0.025	0.0375	0	0	0.0075	0.25	0.5	0.09	0.03	0.03	0	0	0	0.125	0.125	0	0	0	0.5	0.5	0.5	0	1	1	0	FALSE	TRUE	TRUE
839	IDO1	Unstructured | Structured | Mutation	Indoleamine 2,3-dioxygenase 1	P14902	FALSE	0.169964	0.0049637	0.165	0.0033092	5.93759e-05	0.000878245	0	0.00024496	0.000471916	0.00816535	0.000659732	0	0.0219561	0.00786527	0.0275767	0.0675	0.025	0.0375	0	0	0.0075	0.25	0.25	0.06	0.03	0	0	0	0.75	0.125	0.125	0	0	0.5	0	0.5	0	0	0	1	0	FALSE	FALSE	TRUE
840	KAT5	Unstructured | Structured | Mutation	Histone acetyltransferase KAT5	Q92993	FALSE	0.169887	0.00488684	0.165	0.00336141	0	0.000577526	0.000818832	9.44118e-05	3.46605e-05	0.00314706	0	0.0136472	0.0144381	0.000577675	0.0280117	0.0675	0.025	0.0375	0	0	0.0075	0.25	0.25	0.06	0.03	0	0	0	0.75	0.125	0.125	0	0	0.5	0	0.5	0	0	0	1	0	FALSE	FALSE	FALSE
841	CLCA3P	Unstructured | Structured	Calcium-activated chloride channel regulator family member 3	Q9Y6N3	TRUE	0.169843	0.00484325	0.165	0.00311436	8.63649e-05	0.000393471	0.000284958	0.000796121	0.00016797	0.0265374	0.00095961	0.0047493	0.00983678	0.0027995	0.025953	0	0	0	0	0	0	0	0.25	0.03	0.015	0	0	0.12	0	0	0	0	0	0	0	0.5	0	0	0	0.5	1	TRUE	TRUE	TRUE
842	CLCA4	Unstructured	Calcium-activated chloride channel regulator 4	Q14CN2	TRUE	0.169843	0.00484325	0.165	0.00311436	8.63649e-05	0.000393471	0.000284958	0.000796121	0.00016797	0.0265374	0.00095961	0.0047493	0.00983678	0.0027995	0.025953	0	0	0	0	0	0	0	0.25	0.03	0.015	0	0	0.12	0	0	0	0	0	0	0	0.5	0	0	0	0.5	1	TRUE	TRUE	TRUE
843	ELANE	Unstructured | Structured	Neutrophil elastase	P08246	FALSE	0.169697	0.0196967	0.15	0.0140923	0.000652123	0.00252532	0.000212874	0.00110232	0.0011118	0.0367441	0.00724581	0.0035479	0.0631329	0.01853	0.117435	0	0	0	0	0	0	0.5	0.25	0.09	0.03	0.03	0	0	0	0	0	0	0	0.5	0.5	0.5	0	0	1	1	0	FALSE	FALSE	TRUE
844	CCL19	Unstructured | Structured	C-C motif chemokine 19	Q99731	FALSE	0.169603	0.0046026	0.165	0.00347094	0	0.000861216	9.01053e-05	0.000140342	3.99929e-05	0.00467806	0	0.00150176	0.0215304	0.000666548	0.0289245	0	0	0	0	0	0	0.25	0.25	0.06	0.015	0	0.09	0	0	0	0	0	0	0.5	0	0.5	0	1	0	0.5	0	FALSE	FALSE	TRUE
845	KEAP1	Unstructured | Structured | Mutation	Kelch-like ECH-associated protein 1	Q14145	FALSE	0.169592	0.00459157	0.165	0.00411927	2.36154e-05	0.000408688	0	0	3.99929e-05	0	0.000262393	0	0.0102172	0.000666548	0.0343272	0.0675	0.025	0.0375	0	0	0.0075	0.25	0.25	0.06	0.03	0	0	0	0.75	0.125	0.125	0	0	0.5	0	0.5	0	0	0	1	0	FALSE	FALSE	TRUE
846	EGF	Unstructured | Structured	Pro-epidermal growth factor	P01133	FALSE	0.169286	0.0192862	0.15	0.0157967	9.81726e-05	0.00225829	0.000220758	0.000227099	0.000685212	0.00756996	0.00109081	0.0036793	0.0564573	0.0114202	0.131639	0	0	0	0	0	0	0.25	0	0.03	0.03	0	0.09	0	0	0	0	0	0	0.5	0	0	0	1	0	1	0	FALSE	FALSE	TRUE
847	IFNL1	Unstructured | Structured	Interferon lambda-1	Q8IU54	FALSE	0.169225	0.00422547	0.165	0.00226232	4.35198e-05	0.00160939	0	0.000275581	3.46605e-05	0.00918602	0.000483554	0	0.0402348	0.000577675	0.0188527	0	0	0	0	0	0	0.25	0.25	0.06	0.015	0	0.09	0	0	0	0	0	0	0.5	0	0.5	0	1	0	0.5	0	FALSE	FALSE	FALSE
848	FOXO1	Unstructured | Structured | Genomics Structured | Mutation	Forkhead box protein O1	Q12778	FALSE	0.169172	0.00417216	0.165	0.00371185	0	0.000169562	2.02737e-05	0.000270477	0	0.00901591	0	0.000337895	0.00423905	0	0.0309321	0.0225	0.025	0.0375	0	0	0.0075	0.25	0	0.03	0.015	0	0.09	0	0.25	0.125	0.125	0	0	0.5	0	0	0	1	0	0.5	0	FALSE	FALSE	FALSE
849	IGSF1	Unstructured | Genomics Structured	Immunoglobulin superfamily member 1	Q8N6C5	TRUE	0.169141	0.00114102	0.168	0.000614888	0	3.11589e-05	0	0.00019903	0.000295947	0.00663435	0	0	0.000778971	0.00493246	0.00512406	0	0.025	0	0	0	0.003	0	0.25	0.03	0.015	0	0	0.12	0	0.125	0	0	0	0	0	0.5	0	0	0	0.5	1	TRUE	TRUE	TRUE
850	IL20	Unstructured	Interleukin-20	Q9NYY1	FALSE	0.168993	0.00399265	0.165	0.00160888	0	0.00206482	0	0.000318959	0	0.010632	0	0	0.0516204	0	0.0134073	0	0	0	0	0	0	0.25	0.25	0.06	0.015	0	0.09	0	0	0	0	0	0	0.5	0	0.5	0	1	0	0.5	0	FALSE	FALSE	FALSE
851	HLA-DOB	Unstructured | Structured | Genomics Structured	HLA class II histocompatibility antigen, DO beta chain	P13765	FALSE	0.168732	0.000731527	0.168	0.000415953	0	0.000315574	0	0	0	0	0	0	0.00788935	0	0.00346628	0	0.025	0	0	0	0.003	0.25	0.25	0.06	0.015	0	0.09	0	0	0.125	0	0	0	0.5	0	0.5	0	1	0	0.5	0	FALSE	FALSE	FALSE
852	IL24	Unstructured	Interleukin-24	Q13007	FALSE	0.168671	0.00367134	0.165	0.0017225	2.63143e-05	0.00171156	0	0.000170962	3.99929e-05	0.00569873	0.000292381	0	0.0427891	0.000666548	0.0143542	0	0	0	0	0	0	0.25	0.25	0.06	0.015	0	0.09	0	0	0	0	0	0	0.5	0	0.5	0	1	0	0.5	0	FALSE	FALSE	TRUE
853	FGF20	Structured | Genomics Structured	Fibroblast growth factor 20	Q9NP95	FALSE	0.168615	0.000614844	0.168	0.000193475	0	0.000421369	0	0	0	0	0	0	0.0105342	0	0.00161229	0	0.025	0	0	0	0.003	0.25	0.25	0.06	0.015	0	0.09	0	0	0.125	0	0	0	0.5	0	0.5	0	1	0	0.5	0	FALSE	FALSE	FALSE
854	VEGFC	Unstructured | Structured	Vascular endothelial growth factor C	P49767	FALSE	0.168599	0.00359914	0.165	0.00207363	0	0.00129201	0.000102495	5.10334e-05	7.99858e-05	0.00170111	0	0.00170825	0.0323001	0.0013331	0.0172802	0	0	0	0	0	0	0.25	0.25	0.06	0.015	0	0.09	0	0	0	0	0	0	0.5	0	0.5	0	1	0	0.5	0	FALSE	FALSE	TRUE
855	BMP2	Unstructured	Bone morphogenetic protein 2	P12643	FALSE	0.168586	0.0035864	0.165	0.00262334	0	0.000951794	1.12632e-05	0	0	0	0	0.000187719	0.0237949	0	0.0218612	0	0	0	0	0	0	0.25	0.25	0.06	0.015	0	0.09	0	0	0	0	0	0	0.5	0	0.5	0	1	0	0.5	0	FALSE	FALSE	FALSE
856	HLA-F	Structured | Genomics Structured	HLA class I histocompatibility antigen, alpha chain F	P30511	FALSE	0.168515	0.000515112	0.168	0.000370912	0	0.0001442	0	0	0	0	0	0	0.00360501	0	0.00309093	0	0.025	0	0	0	0.003	0.25	0.25	0.06	0.015	0	0.09	0	0	0.125	0	0	0	0.5	0	0.5	0	1	0	0.5	0	FALSE	FALSE	FALSE
857	NRAS	Unstructured	GTPase NRas	P01111	FALSE	0.168474	0.00347439	0.165	0.00145908	0	0.00136882	0	0.000209237	0.000437256	0.00697457	0	0	0.0342204	0.00728759	0.012159	0	0	0	0	0	0	0.25	0.25	0.06	0.015	0	0.09	0	0	0	0	0	0	0.5	0	0.5	0	1	0	0.5	0	FALSE	FALSE	TRUE
858	FGF13	Unstructured	Fibroblast growth factor 13	Q92913	FALSE	0.16844	0.00344038	0.165	0.00246535	0	0.000818101	2.25263e-05	9.44118e-05	3.99929e-05	0.00314706	0	0.000375439	0.0204525	0.000666548	0.0205446	0	0	0	0	0	0	0.25	0.25	0.06	0.015	0	0.09	0	0	0	0	0	0	0.5	0	0.5	0	1	0	0.5	0	FALSE	FALSE	TRUE
859	IL1RAPL1	Structured | Genomics Structured	Interleukin-1 receptor accessory protein-like 1	Q9NZN1	FALSE	0.168402	0.000401917	0.168	0.00020337	0	0.000198547	0	0	0	0	0	0	0.00496368	0	0.00169475	0	0.025	0	0	0	0.003	0.25	0.25	0.06	0.015	0	0.09	0	0	0.125	0	0	0	0.5	0	0.5	0	1	0	0.5	0	FALSE	FALSE	FALSE
860	HLA-DRB3	Structured | Genomics Structured	HLA class II histocompatibility antigen, DR beta 3 chain	P79483	FALSE	0.16837	0.000369946	0.168	0.000327917	0	4.20282e-05	0	0	0	0	0	0	0.00105071	0	0.00273264	0	0.025	0	0	0	0.003	0.25	0.25	0.06	0.015	0	0.09	0	0	0.125	0	0	0	0.5	0	0.5	0	1	0	0.5	0	FALSE	FALSE	FALSE
861	ADAM10	Unstructured | Structured | Mutation	Disintegrin and metalloproteinase domain-containing protein 10	O14672	FALSE	0.168343	0.00334287	0.165	0.00241383	0	0.000242025	0.000370558	0.000196479	0.000119979	0.00654929	0	0.00617597	0.00605062	0.00199964	0.0201152	0.045	0.025	0.0375	0	0	0.0075	0.4375	0.25	0.0825	0.03	0	0	0	0.5	0.125	0.125	0	0	0.5	0.375	0.5	0	0	0	1	0	FALSE	FALSE	TRUE
862	LY86	Structured | Genomics Structured	Lymphocyte antigen 86	O95711	FALSE	0.168265	0.000264739	0.168	0.000218725	0	4.60137e-05	0	0	0	0	0	0	0.00115034	0	0.00182271	0	0.025	0	0	0	0.003	0.25	0.25	0.06	0.015	0	0.09	0	0	0.125	0	0	0	0.5	0	0.5	0	1	0	0.5	0	FALSE	FALSE	FALSE
863	ADH5	Unstructured | Structured | Genomics Structured | Mutation	Alcohol dehydrogenase class-3	P11766	FALSE	0.168217	0.00321704	0.165	0.00115402	9.51364e-05	0.000457238	0.000640874	0.000224547	0.000645219	0.0074849	0.00105707	0.0106812	0.011431	0.0107536	0.00961686	0.045	0.025	0.0375	0	0	0.0075	0.4375	0.25	0.0825	0.03	0	0	0	0.5	0.125	0.125	0	0	0.5	0.375	0.5	0	0	0	1	0	FALSE	TRUE	TRUE
864	IGF2	Unstructured | Structured	Insulin-like growth factor II	P01344	FALSE	0.168129	0.00312911	0.165	0.0023797	1.95671e-05	0.000689843	0	0	3.99929e-05	0	0.000217412	0	0.0172461	0.000666548	0.0198309	0	0	0	0	0	0	0.25	0.25	0.06	0.015	0	0.09	0	0	0	0	0	0	0.5	0	0.5	0	1	0	0.5	0	FALSE	FALSE	TRUE
865	GAA	Unstructured | Genomics Structured | Mutation	Lysosomal alpha-glucosidase	P10253	FALSE	0.167709	0.00270929	0.165	0.000502625	5.80264e-05	0.00113549	0	0	0.00101315	0	0.000644738	0	0.0283872	0.0168859	0.00418854	0.0675	0.025	0.0375	0	0	0.0075	0.5	0	0.06	0.03	0	0	0	0.75	0.125	0.125	0	0	0.5	0.5	0	0	0	0	1	0	FALSE	FALSE	TRUE
866	VEGFD	Unstructured	Vascular endothelial growth factor D	O43915	FALSE	0.167657	0.00265654	0.165	0.0012755	0	0.00125505	5.63158e-06	5.10334e-05	6.9321e-05	0.00170111	0	9.38597e-05	0.0313762	0.00115535	0.0106292	0	0	0	0	0	0	0.25	0.25	0.06	0.015	0	0.09	0	0	0	0	0	0	0.5	0	0.5	0	1	0	0.5	0	FALSE	FALSE	TRUE
867	JAG1	Unstructured | Structured | Genomics Structured | Mutation	Protein jagged-1	P78504	FALSE	0.167598	0.00259831	0.165	0.00199139	0	0.00037608	0.000116011	0.000114825	0	0.00382751	0	0.00193351	0.009402	0	0.0165949	0.0225	0.025	0.0375	0	0	0.0075	0.25	0	0.03	0.015	0	0.09	0	0.25	0.125	0.125	0	0	0.5	0	0	0	1	0	0.5	0	FALSE	FALSE	FALSE
868	IL21R	Unstructured | Structured | Genomics Structured | Mutation	Interleukin-21 receptor	Q9HBE5	FALSE	0.167558	0.00255775	0.165	0.00139595	0	0.00094491	0	0.000216892	0	0.00722974	0	0	0.0236228	0	0.0116329	0.0225	0.025	0.0375	0	0	0.0075	0.25	0	0.03	0.015	0	0.09	0	0.25	0.125	0.125	0	0	0.5	0	0	0	1	0	0.5	0	FALSE	FALSE	FALSE
869	TICAM2	Unstructured	TIR domain-containing adapter molecule 2	Q86XR7	FALSE	0.167479	0.00247911	0.165	0.00202824	4.95924e-05	0.000292386	0	6.88951e-05	3.99929e-05	0.0022965	0.000551026	0	0.00730965	0.000666548	0.016902	0	0	0	0	0	0	0.25	0.25	0.06	0.015	0	0.09	0	0	0	0	0	0	0.5	0	0.5	0	1	0	0.5	0	FALSE	FALSE	TRUE
870	NDUFB8	Mutation	NADH dehydrogenase [ubiquinone] 1 beta subcomplex subunit 8, mitochondrial	O95169	FALSE	0.167385	0.00238477	0.165	0.00225789	0	0.000114128	0	1.27584e-05	0	0.000425279	0	0	0.00285321	0	0.0188157	0.0675	0.025	0.0375	0	0	0.0075	0.25	0.25	0.06	0.03	0	0	0	0.75	0.125	0.125	0	0	0.5	0	0.5	0	0	0	1	0	FALSE	FALSE	FALSE
871	AOC3	Unstructured | Structured | Mutation	Membrane primary amine oxidase	Q16853	FALSE	0.1673	0.0023002	0.165	0.000633996	0	0.00112752	3.60421e-05	2.80684e-05	0.000474582	0.000935613	0	0.000600702	0.0281879	0.0079097	0.0052833	0.0675	0.025	0.0375	0	0	0.0075	0.25	0.25	0.06	0.03	0	0	0	0.75	0.125	0.125	0	0	0.5	0	0.5	0	0	0	1	0	FALSE	FALSE	TRUE
872	TNFRSF13C	Unstructured | Structured	Tumor necrosis factor receptor superfamily member 13C	Q96RJ3	FALSE	0.167264	0.00226376	0.165	0.00140073	0	0.000564483	0	0.000298546	0	0.00995152	0	0	0.0141121	0	0.0116727	0	0	0	0	0	0	0.25	0.25	0.06	0.015	0	0.09	0	0	0	0	0	0	0.5	0	0.5	0	1	0	0.5	0	FALSE	FALSE	FALSE
873	FCGR2A	Unstructured | Structured | Genomics Structured	Low affinity immunoglobulin gamma Fc region receptor II-a	P12318	FALSE	0.167238	0.00673825	0.1605	0.00566604	4.68934e-05	0.000551439	0.000191474	0.000242409	3.99929e-05	0.00808029	0.000521038	0.00319123	0.013786	0.000666548	0.047217	0.0675	0.025	0	0	0	0.003	0.25	0.25	0.06	0.03	0	0	0	0.75	0.125	0	0	0	0.5	0	0.5	0	0	0	1	0	FALSE	FALSE	TRUE
874	NDUFV3	Mutation	NADH dehydrogenase [ubiquinone] flavoprotein 3, mitochondrial	P56181	FALSE	0.167169	0.00216927	0.165	0.00208079	0	7.57233e-05	0	1.27584e-05	0	0.000425279	0	0	0.00189308	0	0.0173399	0.0675	0.025	0.0375	0	0	0.0075	0.25	0.25	0.06	0.03	0	0	0	0.75	0.125	0.125	0	0	0.5	0	0.5	0	0	0	1	0	FALSE	FALSE	FALSE
875	GRP	Unstructured | Structured	Gastrin-releasing peptide	P07492	FALSE	0.167147	0.00214744	0.165	0.00123489	0	0.000673901	0.000145295	5.86884e-05	3.46605e-05	0.00195628	0	0.00242158	0.0168475	0.000577675	0.0102908	0	0	0	0	0	0	0.25	0.25	0.06	0.015	0	0.09	0	0	0	0	0	0	0.5	0	0.5	0	1	0	0.5	0	FALSE	TRUE	FALSE
876	APH1A	Unstructured | Mutation	Gamma-secretase subunit APH-1A	Q96BI3	FALSE	0.167079	0.00207903	0.165	0.00194157	0	9.7462e-05	0	0	3.99929e-05	0	0	0	0.00243655	0.000666548	0.0161798	0.0675	0.025	0.0375	0	0	0.0075	0.25	0.25	0.06	0.03	0	0	0	0.75	0.125	0.125	0	0	0.5	0	0.5	0	0	0	1	0	FALSE	FALSE	TRUE
877	TNFSF18	Unstructured | Structured	Tumor necrosis factor ligand superfamily member 18	Q9UNG2	FALSE	0.167013	0.00201347	0.165	0.000617959	1.61934e-05	0.00132063	0	5.86884e-05	0	0.00195628	0.000179927	0	0.0330157	0	0.00514966	0	0	0	0	0	0	0.25	0.25	0.06	0.015	0	0.09	0	0	0	0	0	0	0.5	0	0.5	0	1	0	0.5	0	FALSE	FALSE	FALSE
878	CNTF	Unstructured	Ciliary neurotrophic factor	P26441	FALSE	0.166976	0.00197619	0.165	0.00103732	0	0.000765566	0	0	0.000173303	0	0	0	0.0191391	0.00288838	0.00864437	0	0	0	0	0	0	0.25	0.25	0.06	0.015	0	0.09	0	0	0	0	0	0	0.5	0	0.5	0	1	0	0.5	0	FALSE	FALSE	TRUE
879	PROS1	Unstructured | Structured | Mutation	Vitamin K-dependent protein S	P07225	FALSE	0.166905	0.00940547	0.1575	0.00690913	2.05791e-05	0.000890926	0.000391958	9.44118e-05	0.00109847	0.00314706	0.000228657	0.00653264	0.0222731	0.0183079	0.0575761	0	0.025	0.0375	0	0	0.0075	0.5	0.5	0.12	0.03	0	0	0	0	0.125	0.125	0	0	0.5	0.5	0.5	0.5	0	0	1	0	FALSE	FALSE	TRUE
880	IRF4	Unstructured | Structured | Genomics Structured	Interferon regulatory factor 4	Q15306	FALSE	0.166902	0.0064015	0.1605	0.00532891	0	0.000267386	0.000469674	0.000306201	2.93281e-05	0.0102067	0	0.0078279	0.00668466	0.000488802	0.0444076	0.0225	0.025	0	0	0	0.003	0.25	0	0.03	0.015	0	0.09	0	0.25	0.125	0	0	0	0.5	0	0	0	1	0	0.5	0	FALSE	TRUE	FALSE
881	FGF21	Unstructured | Structured	Fibroblast growth factor 21	Q9NSA1	FALSE	0.1669	0.00189956	0.165	0.000948606	2.59769e-05	0.000634409	1.57684e-05	0.000114825	0.000159972	0.00382751	0.000288633	0.000262807	0.0158602	0.00266619	0.00790505	0	0	0	0	0	0	0.25	0.25	0.06	0.015	0	0.09	0	0	0	0	0	0	0.5	0	0.5	0	1	0	0.5	0	FALSE	FALSE	TRUE
882	IFNL3	Unstructured | Structured	Interferon lambda-3	Q8IZI9	FALSE	0.166801	0.00180103	0.165	0.00138879	2.29407e-05	0.000266662	0	0	0.000122645	0	0.000254896	0	0.00666655	0.00204408	0.0115732	0	0	0	0	0	0	0.25	0.25	0.06	0.015	0	0.09	0	0	0	0	0	0	0.5	0	0.5	0	1	0	0.5	0	FALSE	FALSE	FALSE
883	RHOC	Unstructured	Rho-related GTP-binding protein RhoC	P08134	FALSE	0.166669	0.00166873	0.165	0.0010404	0	0.000535498	2.4779e-05	2.80684e-05	3.99929e-05	0.000935613	0	0.000412983	0.0133874	0.000666548	0.00866996	0	0	0	0	0	0	0.25	0.25	0.06	0.015	0	0.09	0	0	0	0	0	0	0.5	0	0.5	0	1	0	0.5	0	FALSE	FALSE	TRUE
884	ITPR2	Unstructured | Mutation	Inositol 1,4,5-trisphosphate receptor type 2	Q14571	FALSE	0.166484	0.00148427	0.165	0.00117484	0	0.000186953	0	0.00012248	0	0.00408267	0	0	0.00467383	0	0.00979032	0.0225	0.025	0.0375	0	0	0.0075	0	0.25	0.03	0.015	0	0.09	0	0.25	0.125	0.125	0	0	0	0	0.5	0	1	0	0.5	0	FALSE	FALSE	FALSE
885	AGRP	Unstructured	Agouti-related protein	O00253	FALSE	0.166403	0.00140349	0.165	0.000801538	0	0.00042463	0	0.000147997	2.93281e-05	0.00493323	0	0	0.0106157	0.000488802	0.00667948	0	0	0	0	0	0	0.25	0.25	0.06	0.015	0	0.09	0	0	0	0	0	0	0.5	0	0.5	0	1	0	0.5	0	FALSE	FALSE	FALSE
886	TNFRSF25	Unstructured | Structured	Tumor necrosis factor receptor superfamily member 25	Q93038	FALSE	0.166358	0.00135752	0.165	0.000880702	0	0.000259778	0.000143042	7.39985e-05	0	0.00246662	0	0.00238404	0.00649445	0	0.00733918	0	0	0	0	0	0	0.25	0.25	0.06	0.015	0	0.09	0	0	0	0	0	0	0.5	0	0.5	0	1	0	0.5	0	FALSE	FALSE	FALSE
887	IL4I1	Mutation	L-amino-acid oxidase	Q96RQ9	FALSE	0.166298	0.00129793	0.165	0.00103425	0	3.91297e-05	0	0.000224547	0	0.0074849	0	0	0.000978243	0	0.00861878	0.0675	0.025	0.0375	0	0	0.0075	0.25	0.25	0.06	0.03	0	0	0	0.75	0.125	0.125	0	0	0.5	0	0.5	0	0	0	1	0	FALSE	FALSE	FALSE
888	IL36G	Unstructured | Structured	Interleukin-36 gamma	Q9NZH8	FALSE	0.166297	0.00129705	0.165	0.000659929	0	0.000374631	9.23579e-05	0.000130135	3.99929e-05	0.00433784	0	0.0015393	0.00936577	0.000666548	0.00549941	0	0	0	0	0	0	0.25	0.25	0.06	0.015	0	0.09	0	0	0	0	0	0	0.5	0	0.5	0	1	0	0.5	0	FALSE	FALSE	TRUE
889	NTF4	Unstructured | Structured	Neurotrophin-4	P34130	FALSE	0.166295	0.00129518	0.165	0.000597826	0	0.000523904	0.000173453	0	0	0	0	0.00289088	0.0130976	0	0.00498189	0	0	0	0	0	0	0.25	0.25	0.06	0.015	0	0.09	0	0	0	0	0	0	0.5	0	0.5	0	1	0	0.5	0	FALSE	TRUE	FALSE
890	HSF1	Unstructured | Mutation	Heat shock factor protein 1	Q00613	FALSE	0.16618	0.00118027	0.165	0.000972833	0	0.000112317	6.19474e-05	3.31717e-05	0	0.00110572	0	0.00103246	0.00280792	0	0.00810694	0.0675	0.025	0.0375	0	0	0.0075	0.25	0.25	0.06	0.03	0	0	0	0.75	0.125	0.125	0	0	0.5	0	0.5	0	0	0	1	0	FALSE	FALSE	FALSE
891	CES1	Mutation	Liver carboxylesterase 1	P23141	FALSE	0.166173	0.00117346	0.165	0.00102368	0	0.000135142	1.46421e-05	0	0	0	0	0.000244035	0.00337856	0	0.00853063	0.0675	0.025	0.0375	0	0	0.0075	0.25	0.25	0.06	0.03	0	0	0	0.75	0.125	0.125	0	0	0.5	0	0.5	0	0	0	1	0	FALSE	FALSE	FALSE
892	NUP214	Unstructured | Structured | Mutation	Nuclear pore complex protein Nup214	P35658	FALSE	0.166161	0.00866098	0.1575	0.00614546	0.000206466	0.000796725	0.000155432	6.37918e-05	0.0012931	0.00212639	0.00229407	0.00259053	0.0199181	0.0215517	0.0512122	0	0.025	0.0375	0	0	0.0075	0.25	0.25	0.06	0	0	0.09	0	0	0.125	0.125	0	0	0.5	0	0.5	0	1	0	0	0	FALSE	FALSE	TRUE
893	DCPS	Structured | Mutation	m7GpppX diphosphatase	Q96C86	FALSE	0.166072	0.00107239	0.165	0.000816893	4.45319e-05	7.57233e-05	7.65895e-05	0	5.86562e-05	0	0.000494799	0.00127649	0.00189308	0.000977604	0.00680744	0.0675	0.025	0.0375	0	0	0.0075	0.25	0.25	0.06	0.03	0	0	0	0.75	0.125	0.125	0	0	0.5	0	0.5	0	0	0	1	0	FALSE	FALSE	FALSE
894	BMP6	Unstructured | Structured	Bone morphogenetic protein 6	P22004	FALSE	0.166014	0.0010139	0.165	0.000542889	0	0.000471006	0	0	0	0	0	0	0.0117751	0	0.00452408	0	0	0	0	0	0	0.25	0.25	0.06	0.015	0	0.09	0	0	0	0	0	0	0.5	0	0.5	0	1	0	0.5	0	FALSE	FALSE	FALSE
895	ATM	Structured | Mutation	Serine-protein kinase ATM	Q13315	FALSE	0.165992	0.000992279	0.165	0.000946558	0	2.28257e-05	1.01368e-05	1.27584e-05	0	0.000425279	0	0.000168947	0.000570642	0	0.00788799	0.0675	0.025	0.0375	0	0	0.0075	0.25	0.25	0.06	0.03	0	0	0	0.75	0.125	0.125	0	0	0.5	0	0.5	0	0	0	1	0	FALSE	FALSE	FALSE
896	LGMN	Mutation	Legumain	Q99538	FALSE	0.165984	0.000984483	0.165	0.000573258	0	0.000411224	0	0	0	0	0	0	0.0102806	0	0.00477715	0.0225	0.025	0.0375	0	0	0.0075	0.25	0	0.03	0.015	0	0.09	0	0.25	0.125	0.125	0	0	0.5	0	0	0	1	0	0.5	0	FALSE	FALSE	FALSE
897	SIGMAR1	Unstructured | Structured	Sigma non-opioid intracellular receptor 1	Q99720	FALSE	0.165926	0.000925602	0.165	0.000761956	0	3.9492e-05	4.50527e-05	7.91018e-05	0	0.00263673	0	0.000750878	0.000987301	0	0.00634963	0.045	0	0	0	0	0	0.5	0.25	0.09	0.03	0	0	0	0.5	0	0	0	0	0.5	0.5	0.5	0	0	0	1	0	FALSE	FALSE	FALSE
898	STAT4	Unstructured | Structured | Genomics Structured	Signal transducer and activator of transcription 4	Q14765	FALSE	0.165907	0.00540734	0.1605	0.00498393	6.14001e-05	0.000123186	2.70316e-05	0.000211789	0	0.00705962	0.000682223	0.000450527	0.00307965	0	0.0415328	0.0225	0.025	0	0	0	0.003	0	0.25	0.03	0.015	0	0.09	0	0.25	0.125	0	0	0	0	0	0.5	0	1	0	0.5	0	FALSE	FALSE	FALSE
899	EPHB4	Unstructured | Mutation	Ephrin type-B receptor 4	P54760	FALSE	0.165764	0.000764407	0.165	0.000223502	0	0.000426079	0	0.000114825	0	0.00382751	0	0	0.010652	0	0.00186252	0.045	0.025	0.0375	0	0	0.0075	0.4375	0.25	0.0825	0.03	0	0	0	0.5	0.125	0.125	0	0	0.5	0.375	0.5	0	0	0	1	0	FALSE	FALSE	FALSE
900	VAV1	Unstructured | Mutation	Proto-oncogene vav	P15498	FALSE	0.165755	0.000755145	0.165	0.000743188	0	1.19563e-05	0	0	0	0	0	0	0.000298908	0	0.00619324	0.0225	0.025	0.0375	0	0	0.0075	0.25	0	0.03	0.015	0	0.09	0	0.25	0.125	0.125	0	0	0.5	0	0	0	1	0	0.5	0	FALSE	FALSE	FALSE
901	PTGDR2	Unstructured | Structured | Genomics Structured	Prostaglandin D2 receptor 2	Q9Y5Y4	FALSE	0.16575	0.0202502	0.1455	0.00694734	0.000305313	0.00759769	0.000583432	0.00317938	0.00163704	0.105979	0.00339237	0.00972386	0.189942	0.027284	0.0578945	0	0.025	0	0	0	0.003	0.4375	0.25	0.0825	0.03	0.03	0	0	0	0.125	0	0	0	0.5	0.375	0.5	0	0	1	1	0	FALSE	TRUE	TRUE
902	SAT1	Structured | Mutation	Diamine acetyltransferase 1	P21673	FALSE	0.165744	0.000743677	0.165	0.000458948	2.49649e-05	4.99991e-05	5.40632e-05	3.57234e-05	0.000119979	0.00119078	0.000277387	0.000901053	0.00124998	0.00199964	0.00382456	0.0675	0.025	0.0375	0	0	0.0075	0.25	0.25	0.06	0.03	0	0	0	0.75	0.125	0.125	0	0	0.5	0	0.5	0	0	0	1	0	FALSE	FALSE	TRUE
903	OASL	Unstructured | Structured | Mutation	2'-5'-oligoadenylate synthase-like protein	Q15646	FALSE	0.165713	0.000713095	0.165	0.000679038	0	3.40574e-05	0	0	0	0	0	0	0.000851434	0	0.00565865	0.0225	0.025	0.0375	0	0	0.0075	0.25	0	0.03	0.015	0	0.09	0	0.25	0.125	0.125	0	0	0.5	0	0	0	1	0	0.5	0	FALSE	FALSE	FALSE
904	IL22RA2	Unstructured | Structured	Interleukin-22 receptor subunit alpha-2	Q969J5	FALSE	0.165678	0.000677946	0.165	0.000393433	0	0.000229344	1.68947e-05	3.82751e-05	0	0.00127584	0	0.000281579	0.00573359	0	0.0032786	0	0	0	0	0	0	0.25	0.25	0.06	0.015	0	0.09	0	0	0	0	0	0	0.5	0	0.5	0	1	0	0.5	0	FALSE	FALSE	FALSE
905	PARK7	Mutation	Parkinson disease protein 7	Q99497	FALSE	0.165669	0.000668925	0.165	0.000580765	0	9.05781e-06	0	7.91018e-05	0	0.00263673	0	0	0.000226445	0	0.00483971	0.0675	0.025	0.0375	0	0	0.0075	0.25	0.25	0.06	0.03	0	0	0	0.75	0.125	0.125	0	0	0.5	0	0.5	0	0	0	1	0	FALSE	FALSE	FALSE
906	IL22RA1	Unstructured | Structured	Interleukin-22 receptor subunit alpha-1	Q8N6P7	FALSE	0.165665	0.00066491	0.165	0.000306079	0	0.000282241	7.65895e-05	0	0	0	0	0.00127649	0.00705603	0	0.00255066	0	0	0	0	0	0	0.25	0.25	0.06	0.015	0	0.09	0	0	0	0	0	0	0.5	0	0.5	0	1	0	0.5	0	FALSE	FALSE	FALSE
907	PGLYRP1	Unstructured | Structured	Peptidoglycan recognition protein 1	O75594	FALSE	0.165624	0.000623994	0.165	0.000557903	0	5.14483e-05	1.46421e-05	0	0	0	0	0.000244035	0.00128621	0	0.00464919	0	0	0	0	0	0	0.25	0.25	0.06	0.015	0	0.09	0	0	0	0	0	0	0.5	0	0.5	0	1	0	0.5	0	FALSE	FALSE	FALSE
908	MID1	Unstructured	E3 ubiquitin-protein ligase Midline-1	O15344	FALSE	0.165597	0.000597405	0.165	0.000391044	0	0.000122824	1.46421e-05	6.88951e-05	0	0.0022965	0	0.000244035	0.0030706	0	0.0032587	0	0	0	0	0	0	0.25	0.25	0.06	0.015	0	0.09	0	0	0	0	0	0	0.5	0	0.5	0	1	0	0.5	0	FALSE	TRUE	FALSE
909	GDF2	Unstructured	Growth/differentiation factor 2	Q9UK05	FALSE	0.165577	0.000576516	0.165	0.000247047	1.78802e-05	0.000311589	0	0	0	0	0.000198669	0	0.00778971	0	0.00205872	0	0	0	0	0	0	0.25	0.25	0.06	0.015	0	0.09	0	0	0	0	0	0	0.5	0	0.5	0	1	0	0.5	0	FALSE	FALSE	FALSE
910	FKBP5	Unstructured | Structured | Genomics Structured | Mutation	Peptidyl-prolyl cis-trans isomerase FKBP5	Q13451	FALSE	0.165442	0.00344242	0.162	0.00241929	8.77144e-05	0.000308328	0.000136284	0.000410819	7.99858e-05	0.013694	0.000974604	0.0022714	0.00770819	0.0013331	0.0201607	0.0675	0.025	0.0375	0.1	0	0.0195	0.25	0.25	0.06	0.015	0	0	0	0.75	0.125	0.125	0	0.5	0.5	0	0.5	0	0	0	0.5	0	FALSE	FALSE	TRUE
911	ELK1	Unstructured | Mutation	ETS domain-containing protein Elk-1	P19419	FALSE	0.165428	0.00042831	0.165	0.000395139	0	0	0	3.31717e-05	0	0.00110572	0	0	0	0	0.00329282	0.0225	0.025	0.0375	0	0	0.0075	0.25	0	0.03	0.015	0	0.09	0	0.25	0.125	0.125	0	0	0.5	0	0	0	1	0	0.5	0	FALSE	FALSE	FALSE
912	GAB1	Unstructured | Structured | Genomics Structured | Mutation	GRB2-associated-binding protein 1	Q13480	FALSE	0.165401	0.000400545	0.165	0.000383878	0	1.66664e-05	0	0	0	0	0	0	0.000416659	0	0.00319899	0.0225	0.025	0.0375	0	0	0.0075	0.25	0	0.03	0.015	0	0.09	0	0.25	0.125	0.125	0	0	0.5	0	0	0	1	0	0.5	0	FALSE	FALSE	FALSE
913	HTATIP2	Unstructured | Genomics Structured | Mutation	Oxidoreductase HTATIP2	Q9BUP3	FALSE	0.165396	0.000395753	0.165	0.000382513	0	7.60856e-06	5.63158e-06	0	0	0	0	9.38597e-05	0.000190214	0	0.00318761	0.0675	0.025	0.0375	0	0	0.0075	0.25	0.25	0.06	0.03	0	0	0	0.75	0.125	0.125	0	0	0.5	0	0.5	0	0	0	1	0	FALSE	FALSE	FALSE
914	BID	Structured | Mutation	BH3-interacting domain death agonist	P55957	FALSE	0.16537	0.000370421	0.165	0.000337813	0	3.26081e-05	0	0	0	0	0	0	0.000815203	0	0.00281511	0.0225	0.025	0.0375	0	0	0.0075	0.25	0	0.03	0.015	0	0.09	0	0.25	0.125	0.125	0	0	0.5	0	0	0	1	0	0.5	0	FALSE	FALSE	FALSE
915	TOMM40	Structured | Genomics Structured | Mutation	Mitochondrial import receptor subunit TOM40 homolog	O96008	FALSE	0.165365	0.000364563	0.165	0.000309491	0	5.50715e-05	0	0	0	0	0	0	0.00137679	0	0.00257909	0.0225	0.025	0.0375	0	0	0.0075	0	0.25	0.03	0.015	0	0.09	0	0.25	0.125	0.125	0	0	0	0	0.5	0	1	0	0.5	0	FALSE	FALSE	FALSE
916	NRTN	Unstructured | Structured	Neurturin	Q99748	FALSE	0.165349	0.000349299	0.165	0.000186309	0	6.44916e-05	6.53264e-05	3.31717e-05	0	0.00110572	0	0.00108877	0.00161229	0	0.00155257	0	0	0	0	0	0	0.25	0.25	0.06	0.015	0	0.09	0	0	0	0	0	0	0.5	0	0.5	0	1	0	0.5	0	FALSE	FALSE	FALSE
917	WNT7A	Unstructured | Structured	Protein Wnt-7a	O00755	FALSE	0.165344	0.000344327	0.165	0.000326211	0	1.81156e-05	0	0	0	0	0	0	0.00045289	0	0.00271843	0	0	0	0	0	0	0.25	0.25	0.06	0.015	0	0.09	0	0	0	0	0	0	0.5	0	0.5	0	1	0	0.5	0	FALSE	FALSE	FALSE
918	SH2B1	Unstructured | Genomics Structured | Mutation	SH2B adapter protein 1	Q9NRF2	FALSE	0.165327	0.000327235	0.165	0.000327235	0	0	0	0	0	0	0	0	0	0	0.00272696	0.0225	0.025	0.0375	0	0	0.0075	0.25	0	0.03	0.015	0	0.09	0	0.25	0.125	0.125	0	0	0.5	0	0	0	1	0	0.5	0	FALSE	FALSE	FALSE
919	F8	Unstructured | Structured	Coagulation factor VIII	P00451	FALSE	0.165295	0.00779519	0.1575	0.00352554	0.000121451	0.0013094	4.95579e-05	0.000109722	0.00267952	0.0036574	0.00134945	0.000825965	0.0327349	0.0446587	0.0293795	0.0675	0	0	0	0	0	0.25	0.25	0.06	0.03	0	0	0	0.75	0	0	0	0	0.5	0	0	0.5	0	0	1	0	FALSE	FALSE	TRUE
920	GSTM1	Unstructured | Structured	Glutathione S-transferase Mu 1	P09488	FALSE	0.165285	0.00778503	0.1575	0.00474439	0.000263143	9.13027e-05	0.000605958	0.000877775	0.00120245	0.0292592	0.00292381	0.0100993	0.00228257	0.0200409	0.0395366	0.0675	0	0	0	0	0	0.25	0.25	0.06	0.03	0	0	0	0.75	0	0	0	0	0.5	0	0.5	0	0	0	1	0	FALSE	FALSE	TRUE
921	PLCB3	Unstructured | Mutation	1-phosphatidylinositol 4,5-bisphosphate phosphodiesterase beta-3	Q01970	FALSE	0.16525	0.000250349	0.165	0.000167883	0	1.84779e-05	0	0	6.39886e-05	0	0	0	0.000461948	0.00106648	0.00139902	0.0225	0.025	0.0375	0	0	0.0075	0.25	0	0.03	0.015	0	0.09	0	0.25	0.125	0.125	0	0	0.5	0	0	0	1	0	0.5	0	FALSE	FALSE	FALSE
922	RASGRP4	Unstructured | Structured	RAS guanyl-releasing protein 4	Q8TDF6	FALSE	0.165238	0.000237836	0.165	0.000200299	0	0	2.4779e-05	1.27584e-05	0	0.000425279	0	0.000412983	0	0	0.00166916	0	0	0	0	0	0	0.25	0.25	0.06	0.015	0	0.09	0	0	0	0	0	0	0.5	0	0.5	0	1	0	0.5	0	FALSE	FALSE	FALSE
923	BAZ1B	Structured | Mutation	Tyrosine-protein kinase BAZ1B	Q9UIG0	FALSE	0.165208	0.00020841	0.165	5.73258e-05	0	0.000151084	0	0	0	0	0	0	0.00377711	0	0.000477715	0.0225	0.025	0.0375	0	0	0.0075	0.25	0	0.03	0.015	0	0.09	0	0.25	0.125	0.125	0	0	0.5	0	0	0	1	0	0.5	0	FALSE	FALSE	FALSE
924	ADRB2	Unstructured | Structured | Genomics Structured | Mutation	Beta-2 adrenergic receptor	P07550	FALSE	0.164971	0.014971	0.15	0.00811058	0.00167163	0.00240575	0.00124796	0.000964532	0.000570565	0.0321511	0.0185737	0.0207993	0.0601438	0.00950942	0.0675882	0	0.025	0.0375	0	0	0.0075	0.5	0.1875	0.0825	0.03	0.03	0	0	0	0.125	0.125	0	0	0.5	0.5	0	0.375	0	1	1	0	FALSE	TRUE	TRUE
925	HLA-DRB4	Unstructured | Structured	HLA class II histocompatibility antigen, DR beta 4 chain	P13762	FALSE	0.164786	0.00728567	0.1575	0.00637272	7.21957e-05	0.000146736	9.01053e-05	0.000563919	3.99929e-05	0.0187973	0.000802174	0.00150176	0.00366841	0.000666548	0.053106	0	0	0	0	0	0	0	0.4375	0.0525	0.015	0	0.09	0	0	0	0	0	0	0	0	0.5	0.375	1	0	0.5	0	FALSE	TRUE	TRUE
926	ACTG2	Unstructured | Structured	Actin, gamma-enteric smooth muscle	P63267	FALSE	0.164351	0.00685056	0.1575	0.00546063	4.52066e-05	0.000271734	0.000759137	0.000313856	0	0.0104619	0.000502296	0.0126523	0.00679336	0	0.0455052	0.0225	0	0	0	0	0	0	0.25	0.03	0.015	0	0.09	0	0.25	0	0	0	0	0	0	0.5	0	1	0	0.5	0	FALSE	FALSE	FALSE
927	CRH	Unstructured | Structured	Corticoliberin	P06850	FALSE	0.164139	0.0141393	0.15	0.0114931	0.000121788	0.0013007	0.0002996	8.42052e-05	0.000839851	0.00280684	0.0013532	0.00499334	0.0325175	0.0139975	0.0957762	0	0	0	0	0	0	0.25	0	0.03	0.03	0	0.09	0	0	0	0	0	0	0.5	0	0	0	1	0	1	0	FALSE	FALSE	TRUE
928	ASPG	Unstructured | Structured | Mutation	60 kDa lysophospholipase	Q86U10	TRUE	0.163543	0.00604261	0.1575	0.00220227	7.08462e-05	0.00323074	0.000271442	0.000221995	4.53253e-05	0.00739985	0.00078718	0.00452404	0.0807685	0.000755421	0.0183522	0	0.025	0.0375	0	0	0.0075	0	0	0	0.03	0	0	0.12	0	0.125	0.125	0	0	0	0	0	0	0	0	1	1	TRUE	TRUE	TRUE
929	RITA1	Unstructured | Mutation	RBPJ-interacting and tubulin-associated protein 1	Q96K30	FALSE	0.163403	0.0134032	0.15	0.00708076	0.00161394	0.000801435	0.000475306	0.00112018	0.00231159	0.0373395	0.0179327	0.00792176	0.0200359	0.0385265	0.0590064	0.0675	0.025	0.0375	0	0	0.0075	0.25	0.25	0.06	0.015	0	0	0	0.75	0.125	0.125	0	0	0.5	0	0.5	0	0	0	0.5	0	FALSE	FALSE	TRUE
930	CASP7	Expression | Mutation	Caspase-7	P55210	FALSE	0.162978	0.00247807	0.1605	0.0015652	2.83385e-05	0.000839478	4.50527e-05	0	0	0	0.000314872	0.000750878	0.0209869	0	0.0130433	0.045	0.025	0.0375	0	0.15	0.0255	0.25	0.25	0.06	0.03	0	0	0	0.5	0.125	0.125	0.5	0	0.5	0	0.5	0	0	0	1	0	FALSE	FALSE	FALSE
931	DNMT3A	Unstructured | Structured | Genomics Structured	DNA (cytosine-5)-methyltransferase 3A	Q9Y6K1	FALSE	0.162557	0.00205741	0.1605	0.00189653	0	9.78243e-06	4.39263e-05	0.00010717	0	0.00357234	0	0.000732106	0.000244561	0	0.0158044	0.0675	0.025	0	0	0	0.003	0.25	0.25	0.06	0.03	0	0	0	0.75	0.125	0	0	0	0.5	0	0.5	0	0	0	1	0	FALSE	FALSE	FALSE
932	IFNB1	Unstructured | Structured	Interferon beta	P01574	FALSE	0.162429	0.0124292	0.15	0.0055026	0.000636604	0.00243691	0.000122768	0.000645573	0.00308478	0.0215191	0.00707338	0.00204614	0.0609228	0.0514131	0.045855	0	0	0	0	0	0	0.25	0	0.03	0.03	0	0.09	0	0	0	0	0	0	0.5	0	0	0	1	0	1	0	FALSE	FALSE	TRUE
933	LTBR	Unstructured | Structured | Genomics Structured	Tumor necrosis factor receptor superfamily member 3	P36941	FALSE	0.162345	0.00184524	0.1605	0.000800514	0	0.000662669	0.000268063	7.39985e-05	3.99929e-05	0.00246662	0	0.00446772	0.0165667	0.000666548	0.00667095	0.0225	0.025	0	0	0	0.003	0.25	0	0.03	0.015	0	0.09	0	0.25	0.125	0	0	0	0.5	0	0	0	1	0	0.5	0	FALSE	FALSE	TRUE
934	F2	Unstructured | Structured	Prothrombin	P00734	FALSE	0.16225	0.0122502	0.15	0.0101115	0.000666292	0.000856144	8.33474e-05	0.000127584	0.000405261	0.00425279	0.00740324	0.00138912	0.0214036	0.00675435	0.0842627	0	0	0	0	0	0	0.5	0.5	0.12	0.03	0	0	0	0	0	0	0	0	0.5	0.5	0.5	0.5	0	0	1	0	FALSE	FALSE	TRUE
935	PRTN3	Unstructured | Structured | Genomics Structured	Myeloblastin	P24158	FALSE	0.162213	0.00921266	0.153	0.00735374	0.000150464	0.000571004	5.74421e-05	0.00100536	7.46534e-05	0.033512	0.00167182	0.000957369	0.0142751	0.00124422	0.0612812	0	0.025	0	0	0	0.003	0.25	0	0.03	0.03	0	0.09	0	0	0.125	0	0	0	0.5	0	0	0	1	0	1	0	FALSE	FALSE	TRUE
936	PTGER4	Unstructured | Structured | Genomics Structured	Prostaglandin E2 receptor EP4 subtype	P35408	FALSE	0.162132	0.00163157	0.1605	0.00140994	0	0.000119563	0	0.000102067	0	0.00340223	0	0	0.00298908	0	0.0117495	0.0675	0.025	0	0	0	0.003	0.25	0.25	0.06	0.03	0	0	0	0.75	0.125	0	0	0	0.5	0	0.5	0	0	0	1	0	FALSE	FALSE	FALSE
937	KLKB1	Unstructured | Structured | Genomics Structured | Mutation	Plasma kallikrein	P03952	FALSE	0.162069	0.00456932	0.1575	0.00155292	9.58111e-05	0.00073803	5.63158e-06	0.000505231	0.0016717	0.016841	0.00106457	9.38597e-05	0.0184508	0.0278617	0.012941	0	0.025	0.0375	0	0	0.0075	0.5	0.5	0.12	0.03	0	0	0	0	0.125	0.125	0	0	0.5	0.5	0.5	0.5	0	0	1	0	FALSE	FALSE	TRUE
938	MAP2K3	Unstructured | Structured | Expression	Dual specificity mitogen-activated protein kinase kinase 3	P46734	FALSE	0.162025	0.0015248	0.1605	0.00120009	0	0.000251082	1.23895e-05	6.12401e-05	0	0.00204134	0	0.000206491	0.00627706	0	0.0100007	0.0225	0	0	0	0.15	0.018	0	0	0	0.03	0	0.09	0	0.25	0	0	0.5	0	0	0	0	0	1	0	1	0	FALSE	FALSE	FALSE
939	EGR1	Unstructured | Structured	Early growth response protein 1	P18146	FALSE	0.161936	0.00443559	0.1575	0.0036808	4.25077e-05	0.000253619	0.000277074	0.000112274	6.9321e-05	0.00374245	0.000472308	0.0046179	0.00634046	0.00115535	0.0306733	0.0225	0	0	0	0	0	0.25	0	0.03	0.015	0	0.09	0	0.25	0	0	0	0	0.5	0	0	0	1	0	0.5	0	FALSE	FALSE	TRUE
940	IL9R	Unstructured | Structured	Interleukin-9 receptor	Q01113	FALSE	0.161897	0.00439694	0.1575	0.00168258	0	0.0024293	0.000101368	0.000125032	5.86562e-05	0.00416773	0	0.00168947	0.0607326	0.000977604	0.0140215	0.0225	0	0	0	0	0	0	0.25	0.03	0.015	0	0.09	0	0.25	0	0	0	0	0	0	0.5	0	1	0	0.5	0	FALSE	FALSE	FALSE
941	TRPA1	Unstructured | Structured | Genomics Structured	Transient receptor potential cation channel subfamily A member 1	O75762	FALSE	0.161581	0.00858081	0.153	0.00475429	0	0.00187642	0.000532748	0.000617504	0.000799858	0.0205835	0	0.00887913	0.0469104	0.013331	0.0396191	0	0.025	0	0	0	0.003	0.5	0.5	0.12	0.03	0	0	0	0	0.125	0	0	0	0.5	0.5	0.5	0.5	0	0	1	0	FALSE	TRUE	TRUE
942	DPP4	Unstructured | Structured | Genomics Structured	Dipeptidyl peptidase 4	P27487	FALSE	0.161564	0.00856421	0.153	0.00659793	7.45572e-05	0.00104563	0	0.000395509	0.000450587	0.0131836	0.000828413	0	0.0261408	0.00750978	0.0549827	0	0.025	0	0	0	0.003	0.5	0.25	0.09	0.03	0.03	0	0	0	0.125	0	0	0	0.5	0.5	0.5	0	0	1	1	0	FALSE	FALSE	TRUE
943	TNFRSF12A	Unstructured | Structured | Genomics Structured	Tumor necrosis factor receptor superfamily member 12A	Q9NP84	FALSE	0.161528	0.00102788	0.1605	0.00070736	0	0.000282241	0	3.82751e-05	0	0.00127584	0	0	0.00705603	0	0.00589466	0.0225	0.025	0	0	0	0.003	0.25	0	0.03	0.015	0	0.09	0	0.25	0.125	0	0	0	0.5	0	0	0	1	0	0.5	0	FALSE	FALSE	FALSE
944	ALDH1A2	Genomics Structured	Retinal dehydrogenase 2	O94788	FALSE	0.161519	0.00101872	0.1605	0.000790277	0	4.56513e-05	9.34843e-05	8.93085e-05	0	0.00297695	0	0.00155807	0.00114128	0	0.00658564	0.0675	0.025	0	0	0	0.003	0.25	0.25	0.06	0.03	0	0	0	0.75	0.125	0	0	0	0.5	0	0.5	0	0	0	1	0	FALSE	FALSE	FALSE
945	TRPM8	Unstructured | Structured | Genomics Structured | Mutation	Transient receptor potential cation channel subfamily M member 8	Q7Z2W7	FALSE	0.161182	0.00368181	0.1575	0.00193304	0	0.000805783	7.43369e-05	0.000724675	0.000143974	0.0241558	0	0.00123895	0.0201446	0.00239957	0.0161087	0	0.025	0.0375	0	0	0.0075	0.25	0.5	0.09	0.03	0.03	0	0	0	0.125	0.125	0	0	0	0.5	0.5	0.5	0	1	1	0	FALSE	FALSE	TRUE
946	CAPNS1	Unstructured | Genomics Structured	Calpain small subunit 1	P04632	FALSE	0.161121	0.000620867	0.1605	0.000554832	0	3.22458e-05	3.37895e-05	0	0	0	0	0.000563158	0.000806145	0	0.0046236	0.0675	0.025	0	0	0	0.003	0.25	0.25	0.06	0.03	0	0	0	0.75	0.125	0	0	0	0.5	0	0.5	0	0	0	1	0	FALSE	FALSE	FALSE
947	STXBP2	Expression | Mutation	Syntaxin-binding protein 2	Q15833	FALSE	0.161077	0.000577304	0.1605	0.000345661	0	0	8.10948e-05	0.000150549	0	0.00501829	0	0.00135158	0	0	0.00288051	0	0.025	0.0375	0	0.15	0.0255	0.25	0	0.03	0.015	0	0.09	0	0	0.125	0.125	0.5	0	0.5	0	0	0	1	0	0.5	0	FALSE	FALSE	FALSE
948	IER3	Structured | Genomics Structured	Radiation-inducible immediate-early gene IEX-1	P46695	FALSE	0.16106	0.000559933	0.1605	0.000501601	0	5.83323e-05	0	0	0	0	0	0	0.00145831	0	0.00418001	0.0225	0.025	0	0	0	0.003	0	0.25	0.03	0.015	0	0.09	0	0.25	0.125	0	0	0	0	0	0.5	0	1	0	0.5	0	FALSE	FALSE	FALSE
949	NR1D2	Structured | Expression | Mutation	Nuclear receptor subfamily 1 group D member 2	Q14995	FALSE	0.161014	0.000514324	0.1605	0.000246706	0	0.000229344	0	3.82751e-05	0	0.00127584	0	0	0.00573359	0	0.00205588	0.045	0.025	0.0375	0	0.15	0.0255	0.25	0.25	0.06	0.03	0	0	0	0.5	0.125	0.125	0.5	0	0.5	0	0.5	0	0	0	1	0	FALSE	FALSE	FALSE
950	SMAD2	Unstructured | Structured | Expression	Mothers against decapentaplegic homolog 2	Q15796	FALSE	0.160844	0.0078439	0.153	0.00677264	0	0.000190576	0.000112632	0.000768053	0	0.0256018	0	0.00187719	0.00476441	0	0.0564386	0.045	0	0	0	0.15	0.018	0.25	0.25	0.06	0.03	0	0	0	0.5	0	0	0.5	0	0.5	0	0.5	0	0	0	1	0	FALSE	FALSE	FALSE
951	NFATC1	Unstructured | Structured | Mutation	Nuclear factor of activated T-cells, cytoplasmic 1	O95644	FALSE	0.16058	0.0030796	0.1575	0.00294	0	6.05062e-05	0	7.91018e-05	0	0.00263673	0	0	0.00151265	0	0.0245	0	0.025	0.0375	0	0	0.0075	0.25	0	0.03	0.03	0	0.09	0	0	0.125	0.125	0	0	0.5	0	0	0	1	0	1	0	FALSE	FALSE	FALSE
952	IL2RB	Unstructured | Structured | Genomics Structured | Mutation	Interleukin-2 receptor subunit beta	P14784	FALSE	0.16049	0.00299014	0.1575	0.00235684	0	0.000458687	1.46421e-05	0	0.000159972	0	0	0.000244035	0.0114672	0.00266619	0.0196403	0	0.025	0.0375	0	0	0.0075	0.25	0	0.03	0.03	0	0.09	0	0	0.125	0.125	0	0	0.5	0	0	0	1	0	1	0	FALSE	FALSE	TRUE
953	GSTP1	Unstructured | Structured | Genomics Structured	Glutathione S-transferase P	P09211	FALSE	0.160483	0.00748307	0.153	0.00485017	0.000151139	0.000286227	0.000780537	0.000313856	0.00110114	0.0104619	0.00167932	0.013009	0.00715567	0.0183523	0.0404181	0.0675	0.025	0	0	0	0.003	0.4375	0	0.0525	0.03	0	0	0	0.75	0.125	0	0	0	0.5	0.375	0	0	0	0	1	0	FALSE	TRUE	TRUE
954	LTA4H	Unstructured | Structured | Genomics Structured	Leukotriene A-4 hydrolase	P09960	FALSE	0.160286	0.00728586	0.153	0.00455536	2.29407e-05	0.000909766	0.000926958	0.000497576	0.000373267	0.0165859	0.000254896	0.0154493	0.0227442	0.00622112	0.0379613	0.0675	0.025	0	0	0	0.003	0.4375	0	0.0525	0.03	0	0	0	0.75	0.125	0	0	0	0.5	0.375	0	0	0	0	1	0	FALSE	FALSE	TRUE
955	PLG	Unstructured | Structured | Genomics Structured	Plasminogen	P00747	FALSE	0.160184	0.00718445	0.153	0.00415066	0.000118077	0.00269017	6.64527e-05	7.91018e-05	7.99858e-05	0.00263673	0.00131197	0.00110754	0.0672542	0.0013331	0.0345889	0	0.025	0	0	0	0.003	0.5	0.5	0.12	0.03	0	0	0	0	0.125	0	0	0	0.5	0.5	0.5	0.5	0	0	1	0	FALSE	FALSE	TRUE
956	REL	Structured | Mutation	Proto-oncogene c-Rel	Q04864	FALSE	0.160177	0.00267724	0.1575	0.00241553	0	0.000121737	1.23895e-05	0.000127584	0	0.00425279	0	0.000206491	0.00304342	0	0.0201294	0.045	0.025	0.0375	0	0	0.0075	0	0	0	0.015	0	0.09	0	0.5	0.125	0.125	0	0	0	0	0	0	1	0	0.5	0	FALSE	FALSE	FALSE
957	IRF8	Structured | Mutation	Interferon regulatory factor 8	Q02556	FALSE	0.160105	0.00260454	0.1575	0.00238312	0	0.000152533	0	6.88951e-05	0	0.0022965	0	0	0.00381334	0	0.0198593	0.045	0.025	0.0375	0	0	0.0075	0	0	0	0.015	0	0.09	0	0.5	0.125	0.125	0	0	0	0	0	0	1	0	0.5	0	FALSE	FALSE	FALSE
958	PTX3	Unstructured | Structured	Pentraxin-related protein PTX3	P26022	FALSE	0.15996	0.00245996	0.1575	0.00218657	5.80264e-05	8.18826e-05	9.01053e-05	4.33784e-05	0	0.00144595	0.000644738	0.00150176	0.00204706	0	0.0182214	0.0225	0	0	0	0	0	0	0	0	0.015	0.03	0.09	0	0.25	0	0	0	0	0	0	0	0	1	1	0.5	0	FALSE	FALSE	FALSE
959	TBXAS1	Unstructured | Structured | Mutation	Thromboxane-A synthase	P24557	FALSE	0.159942	0.00244248	0.1575	0.00180133	6.07253e-05	0.000580424	0	0	0	0	0.000674726	0	0.0145106	0	0.0150111	0.0675	0.025	0.0375	0	0	0.0075	0.1875	0.25	0.0525	0.03	0	0	0	0.75	0.125	0.125	0	0	0	0.375	0.5	0	0	0	1	0	FALSE	FALSE	FALSE
960	FNDC3A	Unstructured | Mutation	Fibronectin type-III domain-containing protein 3A	Q9Y2H6	FALSE	0.159902	0.00990207	0.15	0.00655937	0.00117335	0.000203619	0.000236526	0.000857362	0.000871845	0.0285787	0.0130372	0.00394211	0.00509049	0.0145308	0.0546614	0.0675	0.025	0.0375	0	0	0.0075	0.25	0.25	0.06	0.015	0	0	0	0.75	0.125	0.125	0	0	0.5	0	0.5	0	0	0	0.5	0	FALSE	FALSE	TRUE
961	PELI1	Unstructured | Structured | Mutation	E3 ubiquitin-protein ligase pellino homolog 1	Q96FA3	FALSE	0.159732	0.00223214	0.1575	0	0.000448018	0.00028043	0.000105874	0.000696606	0.000701209	0.0232202	0.00497798	0.00176456	0.00701074	0.0116868	0	0.045	0.025	0.0375	0	0	0.0075	0	0	0	0.015	0	0.09	0	0.5	0.125	0.125	0	0	0	0	0	0	1	0	0.5	0	FALSE	FALSE	TRUE
962	RAC2	Unstructured | Structured	Ras-related C3 botulinum toxin substrate 2	P15153	FALSE	0.159722	0.00222238	0.1575	0.00166381	0	0.000434412	4.50527e-05	7.91018e-05	0	0.00263673	0	0.000750878	0.0108603	0	0.0138651	0.0225	0	0	0	0	0	0.25	0	0.03	0.015	0	0.09	0	0.25	0	0	0	0	0.5	0	0	0	1	0	0.5	0	FALSE	FALSE	FALSE
963	CCRL2	Unstructured	C-C chemokine receptor-like 2	O00421	FALSE	0.159638	0.00963786	0.15	0.00678526	5.36407e-05	0.00132389	9.34843e-05	0.00070171	0.000679879	0.0233903	0.000596008	0.00155807	0.0330972	0.0113313	0.0565438	0.045	0	0	0	0	0	0	0	0	0.015	0	0.09	0	0.5	0	0	0	0	0	0	0	0	1	0	0.5	0	FALSE	FALSE	TRUE
964	GPX1	Unstructured | Structured	Glutathione peroxidase 1	P07203	FALSE	0.15963	0.00213041	0.1575	0.00201528	3.91341e-05	3.00719e-05	0	4.59301e-05	0	0.001531	0.000434823	0	0.000751798	0	0.016794	0.0675	0	0	0	0	0	0.25	0.25	0.06	0.03	0	0	0	0.75	0	0	0	0	0.5	0	0.5	0	0	0	1	0	FALSE	FALSE	FALSE
965	G6PC	Unstructured	Glucose-6-phosphatase	P35575	FALSE	0.15953	0.00202992	0.1575	0.00168736	0	0.000236228	0	6.63435e-05	3.99929e-05	0.00221145	0	0	0.00590569	0.000666548	0.0140613	0.0225	0	0	0	0	0	0	0.25	0.03	0.015	0	0.09	0	0.25	0	0	0	0	0	0	0.5	0	1	0	0.5	0	FALSE	FALSE	TRUE
966	TAB3	Mutation	TGF-beta-activated kinase 1 and MAP3K7-binding protein 3	Q8N5C8	FALSE	0.159341	0.0018411	0.1575	0.00178734	0	1.37679e-05	0	0	3.99929e-05	0	0	0	0.000344197	0.000666548	0.0148945	0.045	0.025	0.0375	0	0	0.0075	0	0	0	0.015	0	0.09	0	0.5	0.125	0.125	0	0	0	0	0	0	1	0	0.5	0	FALSE	FALSE	TRUE
967	PPP2R5A	Unstructured	Serine/threonine-protein phosphatase 2A 56 kDa regulatory subunit alpha isoform	Q15172	FALSE	0.159322	0.00182249	0.1575	0.00145771	0	5.28976e-05	0.000245537	6.63435e-05	0	0.00221145	0	0.00409228	0.00132244	0	0.0121476	0.0225	0	0	0	0	0	0	0.25	0.03	0.015	0	0.09	0	0.25	0	0	0	0	0	0	0.5	0	1	0	0.5	0	FALSE	TRUE	FALSE
968	VEGFB	Genomics Structured | Mutation	Vascular endothelial growth factor B	P49765	FALSE	0.159237	0.00173665	0.1575	0.000756155	0	0.000967736	0	1.27584e-05	0	0.000425279	0	0	0.0241934	0	0.00630129	0	0.025	0.0375	0	0	0.0075	0.25	0	0.03	0.03	0	0.09	0	0	0.125	0.125	0	0	0.5	0	0	0	1	0	1	0	FALSE	FALSE	FALSE
969	IRF9	Unstructured | Mutation	Interferon regulatory factor 9	Q00978	FALSE	0.159207	0.00170653	0.1575	0.00157714	0	4.02167e-05	2.02737e-05	6.88951e-05	0	0.0022965	0	0.000337895	0.00100542	0	0.0131429	0.045	0.025	0.0375	0	0	0.0075	0	0	0	0.015	0	0.09	0	0.5	0.125	0.125	0	0	0	0	0	0	1	0	0.5	0	FALSE	FALSE	FALSE
970	RSAD2	Unstructured | Structured | Mutation	Radical S-adenosyl methionine domain-containing protein 2	Q8WXG1	FALSE	0.15902	0.00151976	0.1575	0.00133624	0	4.27528e-05	0	7.14468e-05	6.9321e-05	0.00238156	0	0	0.00106882	0.00115535	0.0111353	0.045	0.025	0.0375	0	0	0.0075	0	0	0	0.015	0	0.09	0	0.5	0.125	0.125	0	0	0	0	0	0	1	0	0.5	0	FALSE	FALSE	TRUE
971	TRAF3IP2	Unstructured | Structured | Mutation	Adapter protein CIKS	O43734	FALSE	0.158949	0.00144896	0.1575	0.00108373	2.49649e-05	9.60128e-05	0.00022639	1.78617e-05	0	0.00059539	0.000277387	0.00377316	0.00240032	0	0.00903109	0.045	0.025	0.0375	0	0	0.0075	0	0	0	0.015	0	0.09	0	0.5	0.125	0.125	0	0	0	0	0	0	1	0	0.5	0	FALSE	FALSE	FALSE
972	MMP3	Unstructured | Structured	Stromelysin-1	P08254	FALSE	0.158945	0.00894531	0.15	0.00634849	0.000100534	0.00229887	7.32106e-05	8.42052e-05	3.99929e-05	0.00280684	0.00111705	0.00122018	0.0574718	0.000666548	0.0529041	0	0	0	0	0	0	0.25	0	0.03	0.03	0	0.09	0	0	0	0	0	0	0.5	0	0	0	1	0	1	0	FALSE	FALSE	TRUE
973	AQP1	Unstructured | Structured	Aquaporin-1	P29972	FALSE	0.158896	0.00139647	0.1575	0.00126424	3.37363e-05	3.04342e-05	0	2.80684e-05	3.99929e-05	0.000935613	0.000374848	0	0.000760856	0.000666548	0.0105353	0.0675	0	0	0	0	0	0.25	0.25	0.06	0.03	0	0	0	0.75	0	0	0	0	0.5	0	0.5	0	0	0	1	0	FALSE	FALSE	TRUE
974	SARM1	Unstructured | Mutation	NAD(+) hydrolase SARM1	Q6SZW1	FALSE	0.158706	0.00120646	0.1575	0.000492047	0	0.000198547	0	3.06201e-05	0.000485247	0.00102067	0	0	0.00496368	0.00808745	0.00410039	0.045	0.025	0.0375	0	0	0.0075	0	0	0	0.015	0	0.09	0	0.5	0.125	0.125	0	0	0	0	0	0	1	0	0.5	0	FALSE	FALSE	TRUE
975	PRKCQ	Unstructured | Structured | Genomics Structured | Mutation	Protein kinase C theta type	Q04759	FALSE	0.158591	0.00109105	0.1575	0.000681085	0	0.000313038	0	3.82751e-05	5.86562e-05	0.00127584	0	0	0.00782595	0.000977604	0.00567571	0	0.025	0.0375	0	0	0.0075	0.25	0	0.03	0.03	0	0.09	0	0	0.125	0.125	0	0	0.5	0	0	0	1	0	1	0	FALSE	FALSE	FALSE
976	MUSK	Unstructured | Genomics Structured	Muscle, skeletal receptor tyrosine-protein kinase	O15146	TRUE	0.158402	0.0054015	0.153	0.00288813	0.000145066	0.000462673	0.000177958	0.000178617	0.00154906	0.0059539	0.00161185	0.00296597	0.0115668	0.0258176	0.0240677	0	0.025	0	0	0	0.003	0	0	0	0.03	0	0	0.12	0	0.125	0	0	0	0	0	0	0	0	0	1	1	TRUE	TRUE	TRUE
977	F9	Unstructured	Coagulation factor IX	P00740	FALSE	0.158388	0.00838769	0.15	0.00171431	2.2266e-05	0.00135034	0	5.10334e-05	0.00524973	0.00170111	0.000247399	0	0.0337584	0.0874956	0.014286	0	0	0	0	0	0	0.5	0.5	0.12	0.03	0	0	0	0	0	0	0	0	0.5	0.5	0.5	0.5	0	0	1	0	FALSE	FALSE	TRUE
978	IL17C	Unstructured | Structured | Genomics Structured	Interleukin-17C	Q9P0M4	FALSE	0.158333	0.0203328	0.138	0.0132078	0.000138319	0.0048673	0.000255674	0.00148507	0.000378599	0.0495024	0.00153688	0.00426123	0.121683	0.00630999	0.110065	0	0.025	0	0	0	0.003	0	0.25	0.03	0.015	0	0.09	0	0	0.125	0	0	0	0	0	0.5	0	1	0	0.5	0	FALSE	FALSE	TRUE
979	OAS2	Unstructured | Structured | Genomics Structured | Mutation	2'-5'-oligoadenylate synthase 2	P29728	FALSE	0.158315	0.000814842	0.1575	0.000730222	0	5.14483e-05	0	3.31717e-05	0	0.00110572	0	0	0.00128621	0	0.00608518	0.045	0.025	0.0375	0	0	0.0075	0	0	0	0.015	0	0.09	0	0.5	0.125	0.125	0	0	0	0	0	0	1	0	0.5	0	FALSE	FALSE	FALSE
980	TRPM7	Unstructured | Structured | Mutation	Transient receptor potential cation channel subfamily M member 7	Q96QT4	FALSE	0.158301	0.000801179	0.1575	0.000771851	0	0	0	0	2.93281e-05	0	0	0	0	0.000488802	0.00643209	0	0.025	0.0375	0	0	0.0075	0	0.25	0.03	0.03	0	0.09	0	0	0.125	0.125	0	0	0	0	0.5	0	1	0	1	0	FALSE	FALSE	FALSE
981	NFKBIZ	Structured | Mutation	NF-kappa-B inhibitor zeta	Q9BYH8	FALSE	0.15823	0.000730109	0.1575	0.00064048	0	4.96368e-05	0	0	3.99929e-05	0	0	0	0.00124092	0.000666548	0.00533733	0.045	0.025	0.0375	0	0	0.0075	0	0	0	0.015	0	0.09	0	0.5	0.125	0.125	0	0	0	0	0	0	1	0	0.5	0	FALSE	FALSE	TRUE
982	PAK4	Mutation	Serine/threonine-protein kinase PAK 4	O96013	FALSE	0.158217	0.000717113	0.1575	0.000567116	0	0.000149997	0	0	0	0	0	0	0.00374993	0	0.00472597	0	0.025	0.0375	0	0	0.0075	0.25	0	0.03	0.03	0	0.09	0	0	0.125	0.125	0	0	0.5	0	0	0	1	0	1	0	FALSE	FALSE	FALSE
983	CLCF1	Mutation	Cardiotrophin-like cytokine factor 1	Q9UBD9	FALSE	0.158211	0.000711354	0.1575	0.000485905	0	1.41302e-05	0.000109253	0.000102067	0	0.00340223	0	0.00182088	0.000353254	0	0.0040492	0.045	0.025	0.0375	0	0	0.0075	0	0	0	0.015	0	0.09	0	0.5	0.125	0.125	0	0	0	0	0	0	1	0	0.5	0	FALSE	FALSE	FALSE
984	IRF1	Unstructured | Structured | Genomics Structured	Interferon regulatory factor 1	P10914	FALSE	0.158179	0.00517865	0.153	0.0044407	0	0.000371732	0.000270316	6.12401e-05	3.46605e-05	0.00204134	0	0.00450527	0.00929331	0.000577675	0.0370059	0.045	0.025	0	0	0	0.003	0	0	0	0.015	0	0.09	0	0.5	0.125	0	0	0	0	0	0	0	1	0	0.5	0	FALSE	FALSE	FALSE
985	ITGB7	Unstructured | Structured | Mutation	Integrin beta-7	P26010	FALSE	0.158159	0.000658719	0.1575	0.000387632	0	0.000258329	0	1.27584e-05	0	0.000425279	0	0	0.00645822	0	0.00323026	0	0.025	0.0375	0	0	0.0075	0.25	0	0.03	0.03	0	0.09	0	0	0.125	0.125	0	0	0.5	0	0	0	1	0	1	0	FALSE	FALSE	FALSE
986	HNRNPD	Unstructured | Structured	Heterogeneous nuclear ribonucleoprotein D0	Q14103	FALSE	0.158152	0.000651561	0.1575	0.000486928	0	1.66664e-05	8.67264e-05	6.12401e-05	0	0.00204134	0	0.00144544	0.000416659	0	0.00405774	0.0675	0	0	0	0	0	0.25	0.25	0.06	0.03	0	0	0	0.75	0	0	0	0	0.5	0	0.5	0	0	0	1	0	FALSE	FALSE	FALSE
987	NPPB	Unstructured | Structured	Natriuretic peptides B	P16860	FALSE	0.158131	0.00813089	0.15	0.00668324	0.000604892	0.000490209	0	0.000283236	6.9321e-05	0.00944118	0.00672102	0	0.0122552	0.00115535	0.0556936	0	0	0	0	0	0	0.25	0	0.03	0.03	0	0.09	0	0	0	0	0	0	0.5	0	0	0	1	0	1	0	FALSE	FALSE	TRUE
988	ITK	Structured | Genomics Structured | Mutation	Tyrosine-protein kinase ITK/TSK	Q08881	FALSE	0.158116	0.000615871	0.1575	0.000516274	0	4.09413e-05	0	0	5.86562e-05	0	0	0	0.00102353	0.000977604	0.00430228	0	0.025	0.0375	0	0	0.0075	0.25	0	0.03	0.03	0	0.09	0	0	0.125	0.125	0	0	0.5	0	0	0	1	0	1	0	FALSE	FALSE	FALSE
989	ACACB	Mutation	Acetyl-CoA carboxylase 2	O00763	FALSE	0.158064	0.000564268	0.1575	0.000513544	0	5.07237e-05	0	0	0	0	0	0	0.00126809	0	0.00427953	0	0.025	0.0375	0	0	0.0075	0.25	0	0.03	0.03	0	0.09	0	0	0.125	0.125	0	0	0.5	0	0	0	1	0	1	0	FALSE	FALSE	FALSE
990	MBL2	Unstructured | Structured | Genomics Structured	Mannose-binding protein C	P11226	FALSE	0.157951	0.00495107	0.153	0.00388997	0	0.00044347	0.000104747	0.000512886	0	0.0170962	0	0.00174579	0.0110868	0	0.0324164	0	0.025	0	0	0	0.003	0.25	0	0.03	0.03	0	0.09	0	0	0.125	0	0	0	0.5	0	0	0	1	0	1	0	FALSE	FALSE	FALSE
991	CXCR5	Unstructured | Structured | Genomics Structured	C-X-C chemokine receptor type 5	P32302	FALSE	0.157947	0.0049465	0.153	0.0031751	0	0.00115686	0.000105874	0.000428681	7.99858e-05	0.0142894	0	0.00176456	0.0289216	0.0013331	0.0264592	0.045	0.025	0	0	0	0.003	0	0	0	0.015	0	0.09	0	0.5	0.125	0	0	0	0	0	0	0	1	0	0.5	0	FALSE	FALSE	TRUE
992	PSMD4	Unstructured	26S proteasome non-ATPase regulatory subunit 4	P55036	FALSE	0.157901	0.0154011	0.1425	0.00455263	0.00967624	0.000594554	0.000159937	0.000257719	0.000159972	0.00859063	0.107514	0.00266562	0.0148639	0.00266619	0.0379385	0.0225	0	0	0	0	0	0.25	0	0.03	0	0	0.09	0	0.25	0	0	0	0	0.5	0	0	0	1	0	0	0	FALSE	FALSE	TRUE
993	PAK6	Mutation	Serine/threonine-protein kinase PAK 6	Q9NQU5	FALSE	0.157876	0.000375674	0.1575	0.000352486	0	2.3188e-05	0	0	0	0	0	0	0.0005797	0	0.00293738	0	0.025	0.0375	0	0	0.0075	0.25	0	0.03	0.03	0	0.09	0	0	0.125	0.125	0	0	0.5	0	0	0	1	0	1	0	FALSE	FALSE	FALSE
994	SNRPD2	Unstructured	Small nuclear ribonucleoprotein Sm D2	P62316	FALSE	0.157827	0.000327278	0.1575	7.84818e-06	0	0.000281154	0	3.82751e-05	0	0.00127584	0	0	0.00702886	0	6.54015e-05	0.0675	0	0	0	0	0	0.25	0.25	0.06	0.03	0	0	0	0.75	0	0	0	0	0.5	0	0.5	0	0	0	1	0	FALSE	FALSE	FALSE
995	ACSBG1	Mutation	Long-chain-fatty-acid--CoA ligase ACSBG1	Q96GR2	FALSE	0.157825	0.000324812	0.1575	0.000266156	0	0	0	0	5.86562e-05	0	0	0	0	0.000977604	0.00221796	0	0.025	0.0375	0	0	0.0075	0	0.25	0.03	0.03	0	0.09	0	0	0.125	0.125	0	0	0	0	0.5	0	1	0	1	0	FALSE	FALSE	FALSE
996	IFI35	Unstructured | Mutation	Interferon-induced 35 kDa protein	P80217	FALSE	0.157819	0.00031866	0.1575	0.000284241	0	3.44197e-05	0	0	0	0	0	0	0.000860492	0	0.00236867	0.045	0.025	0.0375	0	0	0.0075	0	0	0	0.015	0	0.09	0	0.5	0.125	0.125	0	0	0	0	0	0	1	0	0.5	0	FALSE	FALSE	FALSE
997	NFKBIE	Mutation	NF-kappa-B inhibitor epsilon	O00221	FALSE	0.157763	0.000262743	0.1575	0.000262743	0	0	0	0	0	0	0	0	0	0	0.00218953	0.045	0.025	0.0375	0	0	0.0075	0	0	0	0.015	0	0.09	0	0.5	0.125	0.125	0	0	0	0	0	0	1	0	0.5	0	FALSE	FALSE	FALSE
998	HPS1	Mutation	Hermansky-Pudlak syndrome 1 protein	Q92902	FALSE	0.157721	0.000220503	0.1575	0.00014195	0	3.00719e-05	0	4.84818e-05	0	0.00161606	0	0	0.000751798	0	0.00118291	0.045	0.025	0.0375	0	0	0.0075	0	0	0	0.015	0	0.09	0	0.5	0.125	0.125	0	0	0	0	0	0	1	0	0.5	0	FALSE	FALSE	FALSE
999	S100A8	Unstructured | Structured	Protein S100-A8	P05109	FALSE	0.157512	0.0075123	0.15	0.0063891	2.05791e-05	0.000345646	0.000185842	0.000403164	0.00016797	0.0134388	0.000228657	0.00309737	0.00864115	0.0027995	0.0532425	0	0	0	0	0	0	0.25	0	0.03	0.03	0	0.09	0	0	0	0	0	0	0.5	0	0	0	1	0	1	0	FALSE	FALSE	TRUE
1000	HLA-A	Unstructured | Structured | Genomics Structured	HLA class I histocompatibility antigen, A alpha chain	P04439	FALSE	0.157474	0.00447362	0.153	0.00358355	0.000170368	0.000475716	2.02737e-05	0.00018372	3.99929e-05	0.00612401	0.00189298	0.000337895	0.0118929	0.000666548	0.0298629	0	0.025	0	0	0	0.003	0.25	0	0.03	0.03	0	0.09	0	0	0.125	0	0	0	0.5	0	0	0	1	0	1	0	FALSE	FALSE	TRUE
1001	TFRC	Unstructured | Structured | Genomics Structured | Expression | Mutation	Transferrin receptor protein 1	P02786	FALSE	0.157286	0.0042865	0.153	0.00344126	8.50155e-05	0.000634771	0	5.61368e-05	6.9321e-05	0.00187123	0.000944616	0	0.0158693	0.00115535	0.0286771	0.0675	0.025	0.0375	0	0.15	0.0255	0.5	0	0.06	0	0	0	0	0.75	0.125	0.125	0.5	0	0.5	0.5	0	0	0	0	0	0	FALSE	FALSE	TRUE
1002	OXT	Unstructured | Structured	Oxytocin-neurophysin 1	P01178	FALSE	0.156876	0.00687617	0.15	0.00424621	0.000206803	0.000627163	0.000181337	0.000201582	0.00141308	0.0067194	0.00229782	0.00302228	0.0156791	0.0235514	0.035385	0	0	0	0	0	0	0	0.25	0.03	0.03	0	0.09	0	0	0	0	0	0	0	0	0	0.5	1	0	1	0	FALSE	FALSE	TRUE
1003	SPARC	Unstructured | Mutation	SPARC	P09486	FALSE	0.156792	0.0142924	0.1425	0.0122435	0.00010357	0.000569193	0.000371684	0.000252615	0.000751866	0.00842052	0.00115078	0.00619474	0.0142298	0.0125311	0.102029	0.045	0.025	0.0375	0	0	0.0075	0.25	0.25	0.06	0.03	0	0	0	0.5	0.125	0.125	0	0	0.5	0	0.5	0	0	0	1	0	FALSE	FALSE	TRUE
1004	TRIM26	Structured | Genomics Structured | Expression	Tripartite motif-containing protein 26	Q12899	FALSE	0.156179	0.000178543	0.156	0.00014195	0	3.65935e-05	0	0	0	0	0	0	0.000914838	0	0.00118291	0.045	0.025	0	0	0.15	0.021	0	0	0	0	0	0.09	0	0.5	0.125	0	0.5	0	0	0	0	0	1	0	0	0	FALSE	FALSE	FALSE
1005	TNFRSF9	Unstructured | Structured	Tumor necrosis factor receptor superfamily member 9	Q07011	FALSE	0.155956	0.00595559	0.15	0.00235445	2.19286e-05	0.00249162	1.12632e-05	0.000196479	0.000879844	0.00654929	0.000243651	0.000187719	0.0622905	0.0146641	0.0196204	0	0	0	0	0	0	0.25	0	0.03	0.03	0	0.09	0	0	0	0	0	0	0.5	0	0	0	1	0	1	0	FALSE	FALSE	TRUE
1006	CD55	Unstructured | Structured | Genomics Structured | Expression | Mutation	Complement decay-accelerating factor	P08174	FALSE	0.155586	0.00258606	0.153	0.00152494	7.35451e-05	0.000922809	2.4779e-05	0	3.99929e-05	0	0.000817168	0.000412983	0.0230702	0.000666548	0.0127078	0.0675	0.025	0.0375	0	0.15	0.0255	0.25	0	0.03	0.03	0	0	0	0.75	0.125	0.125	0.5	0	0.5	0	0	0	0	0	1	0	FALSE	FALSE	TRUE
1007	F7	Unstructured | Structured | Genomics Structured	Coagulation factor VII	P08709	FALSE	0.155581	0.00258131	0.153	0.00183306	0	0.000735494	0	1.27584e-05	0	0.000425279	0	0	0.0183873	0	0.0152755	0	0.025	0	0	0	0.003	0.5	0.5	0.12	0.03	0	0	0	0	0.125	0	0	0	0.5	0.5	0.5	0.5	0	0	1	0	FALSE	FALSE	FALSE
1008	CTSG	Unstructured | Structured	Cathepsin G	P08311	FALSE	0.155462	0.00546238	0.15	0.00449189	7.6244e-05	0.000527164	0.000126147	9.69635e-05	0.000143974	0.00323212	0.000847156	0.00210246	0.0131791	0.00239957	0.0374324	0	0	0	0	0	0	0.25	0	0.03	0.03	0	0.09	0	0	0	0	0	0	0.5	0	0	0	1	0	1	0	FALSE	FALSE	TRUE
1009	ACE2	Unstructured | Structured	Angiotensin-converting enzyme 2	Q9BYF1	FALSE	0.155401	0.0354012	0.12	0.0278945	0.000259432	0.000249271	0.000121642	0.000112274	0.00676413	0.00374245	0.00288258	0.00202737	0.00623177	0.112736	0.232454	0	0	0	0	0	0	0.5	0.25	0.09	0.03	0	0	0	0	0	0	0	0	0.5	0.5	0.5	0	0	0	1	0	FALSE	TRUE	TRUE
1010	CXCR2	Unstructured | Structured | Mutation	C-X-C chemokine receptor type 2	P25025	FALSE	0.155355	0.0128546	0.1425	0.00813515	4.75682e-05	0.00366877	0.00033339	0.000464404	0.000205297	0.0154801	0.000528535	0.00555649	0.0917194	0.00342161	0.0677929	0	0.025	0.0375	0	0	0.0075	0.25	0	0.03	0.015	0	0.09	0	0	0.125	0.125	0	0	0.5	0	0	0	1	0	0.5	0	FALSE	FALSE	TRUE
1011	F2R	Unstructured	Proteinase-activated receptor 1	P25116	FALSE	0.154703	0.00470325	0.15	0.00328156	0	0.000989113	2.4779e-05	0.000181169	0.000226626	0.00603896	0	0.000412983	0.0247278	0.00377711	0.0273463	0	0	0	0	0	0	0.5	0.5	0.12	0.03	0	0	0	0	0	0	0	0	0.5	0.5	0.5	0.5	0	0	1	0	FALSE	FALSE	TRUE
1012	CXCL1	Unstructured | Structured	Growth-regulated alpha protein	P09341	FALSE	0.154609	0.0196088	0.135	0.0161123	7.15209e-05	0.00196373	8.33474e-05	0.00119929	0.000178635	0.0399762	0.000794677	0.00138912	0.0490933	0.00297725	0.134269	0	0	0	0	0	0	0.25	0	0.03	0.015	0	0.09	0	0	0	0	0	0	0.5	0	0	0	1	0	0.5	0	FALSE	FALSE	TRUE
1013	SGK1	Unstructured | Structured | Expression | Mutation	Serine/threonine-protein kinase Sgk1	O00141	FALSE	0.154508	0.00150755	0.153	0.00118269	0	0.000143113	6.08211e-05	3.82751e-05	8.2652e-05	0.00127584	0	0.00101368	0.00357783	0.00137753	0.00985572	0.0675	0.025	0.0375	0	0.15	0.0255	0.25	0	0.03	0.03	0	0	0	0.75	0.125	0.125	0.5	0	0.5	0	0	0	0	0	1	0	FALSE	FALSE	TRUE
1014	KLF2	Unstructured | Structured | Genomics Structured	Krueppel-like factor 2	Q9Y5W3	FALSE	0.154349	0.00134936	0.153	0.00115914	0	0.000190214	0	0	0	0	0	0	0.00475535	0	0.00965951	0.045	0.025	0	0	0	0.003	0	0	0	0.015	0	0.09	0	0.5	0.125	0	0	0	0	0	0	0	1	0	0.5	0	FALSE	FALSE	FALSE
1015	WNT10A	Unstructured | Structured | Expression	Protein Wnt-10a	Q9GZT5	FALSE	0.154139	0.00113922	0.153	0.000922331	0	0	0	0.000216892	0	0.00722974	0	0	0	0	0.0076861	0	0	0	0	0.15	0.018	0	0.25	0.03	0.015	0	0.09	0	0	0	0	0.5	0	0	0	0.5	0	1	0	0.5	0	FALSE	FALSE	FALSE
1016	CCL4	Unstructured | Structured	C-C motif chemokine 4	P13236	FALSE	0.15402	0.01902	0.135	0.016142	0.000232443	0.00138367	0.000238779	0.000668538	0.000354604	0.0222846	0.0025827	0.00397965	0.0345918	0.00591006	0.134517	0	0	0	0	0	0	0.25	0	0.03	0.015	0	0.09	0	0	0	0	0	0	0.5	0	0	0	1	0	0.5	0	FALSE	FALSE	TRUE
1017	TNFSF12	Unstructured | Structured	Tumor necrosis factor ligand superfamily member 12	O43508	FALSE	0.153995	0.0189946	0.135	0.0157694	0	0.000820637	0	0.000186272	0.00221827	0.00620907	0	0	0.0205159	0.0369712	0.131411	0	0	0	0	0	0	0.25	0	0.03	0.015	0	0.09	0	0	0	0	0	0	0.5	0	0	0	1	0	0.5	0	FALSE	FALSE	TRUE
1018	GDNF	Unstructured | Structured	Glial cell line-derived neurotrophic factor	P39905	FALSE	0.15398	0.00398046	0.15	0.00310378	3.17121e-05	0.000597091	3.37895e-05	0.000160755	5.33239e-05	0.00535851	0.000352357	0.000563158	0.0149273	0.000888731	0.0258649	0	0	0	0	0	0	0.25	0	0.03	0.03	0	0.09	0	0	0	0	0	0	0.5	0	0	0	1	0	1	0	FALSE	FALSE	TRUE
1019	MMP12	Unstructured | Structured | Genomics Structured	Macrophage metalloelastase	P39900	FALSE	0.153974	0.00847415	0.1455	0.00575033	9.21001e-05	0.00197931	0.000105874	0.000357234	0.0001893	0.0119078	0.00102333	0.00176456	0.0494828	0.00315499	0.0479194	0	0.025	0	0	0	0.003	0.4375	0.25	0.0825	0.03	0.03	0	0	0	0.125	0	0	0	0.5	0.375	0.5	0	0	1	1	0	FALSE	TRUE	TRUE
1020	LY96	Unstructured | Structured | Genomics Structured	Lymphocyte antigen 96	Q9Y6Y9	FALSE	0.153906	0.000906064	0.153	0.000730563	0	9.89113e-05	7.65895e-05	0	0	0	0	0.00127649	0.00247278	0	0.00608802	0	0.025	0	0	0	0.003	0.25	0	0.03	0.03	0	0.09	0	0	0.125	0	0	0	0.5	0	0	0	1	0	1	0	FALSE	FALSE	FALSE
1021	ADIPOR1	Unstructured | Structured | Expression	Adiponectin receptor protein 1	Q96A54	FALSE	0.153887	0.000886511	0.153	0.000798126	0	5.90569e-05	0	0	2.93281e-05	0	0	0	0.00147642	0.000488802	0.00665105	0	0	0	0	0.15	0.018	0.25	0	0.03	0.015	0	0.09	0	0	0	0	0.5	0	0.5	0	0	0	1	0	0.5	0	FALSE	FALSE	FALSE
1022	BMP4	Unstructured	Bone morphogenetic protein 4	P12644	FALSE	0.153792	0.0037922	0.15	0.00208352	0	0.00103984	3.71684e-05	0.000242409	0.000389264	0.00808029	0	0.000619474	0.0259959	0.00648774	0.0173627	0	0	0	0	0	0	0	0.25	0.03	0.03	0	0.09	0	0	0	0	0	0	0	0	0.5	0	1	0	1	0	FALSE	FALSE	TRUE
1023	SCNN1B	Unstructured | Structured | Mutation	Amiloride-sensitive sodium channel subunit beta	P51168	FALSE	0.153784	0.0337844	0.12	0.00652968	0.000377509	0.0164877	0.0003852	0.00283491	0.00716939	0.0944969	0.00419455	0.00642	0.412194	0.11949	0.054414	0.0225	0.025	0.0375	0	0	0.0075	0.5	0	0.06	0.03	0	0	0	0.25	0.125	0.125	0	0	0.5	0.5	0	0	0	0	1	0	FALSE	FALSE	TRUE
1024	ELK3	Unstructured | Structured | Genomics Structured	ETS domain-containing protein Elk-3	P41970	FALSE	0.153683	0.000682659	0.153	0.000550737	0	6.55785e-05	0	6.63435e-05	0	0.00221145	0	0	0.00163946	0	0.00458948	0.045	0.025	0	0	0	0.003	0	0	0	0.015	0	0.09	0	0.5	0.125	0	0	0	0	0	0	0	1	0	0.5	0	FALSE	FALSE	FALSE
1025	RELB	Unstructured | Structured	Transcription factor RelB	Q01201	FALSE	0.153652	0.00365222	0.15	0.00333309	0	0.000268473	1.23895e-05	3.82751e-05	0	0.00127584	0	0.000206491	0.00671183	0	0.0277757	0.045	0	0	0	0	0	0	0	0	0.015	0	0.09	0	0.5	0	0	0	0	0	0	0	0	1	0	0.5	0	FALSE	FALSE	FALSE
1026	SMAD4	Unstructured | Structured | Genomics Structured | Mutation	Mothers against decapentaplegic homolog 4	Q13485	FALSE	0.153528	0.00352841	0.15	0.00332797	2.29407e-05	6.268e-05	0	0.000114825	0	0.00382751	0.000254896	0	0.001567	0	0.0277331	0.0675	0.025	0.0375	0	0	0.0075	0.25	0.25	0.06	0.015	0	0	0	0.75	0.125	0.125	0	0	0.5	0	0.5	0	0	0	0.5	0	FALSE	FALSE	FALSE
1027	PYCARD	Unstructured | Mutation	Apoptosis-associated speck-like protein containing a CARD	Q9ULZ3	FALSE	0.153481	0.0034809	0.15	0.00325051	0	0.000114491	4.95579e-05	6.63435e-05	0	0.00221145	0	0.000825965	0.00286227	0	0.0270876	0.0675	0.025	0.0375	0	0	0.0075	0.25	0.25	0.06	0.015	0	0	0	0.75	0.125	0.125	0	0	0.5	0	0.5	0	0	0	0.5	0	FALSE	TRUE	FALSE
1028	PRKAR1A	Unstructured | Genomics Structured	cAMP-dependent protein kinase type I-alpha regulatory subunit	P10644	FALSE	0.153384	0.000384181	0.153	0.00031188	0	3.91297e-05	0	3.31717e-05	0	0.00110572	0	0	0.000978243	0	0.002599	0	0.025	0	0	0	0.003	0.25	0	0.03	0.03	0	0.09	0	0	0.125	0	0	0	0.5	0	0	0	1	0	1	0	FALSE	FALSE	FALSE
1029	ADCY5	Genomics Structured	Adenylate cyclase type 5	O95622	FALSE	0.15338	0.000380466	0.153	0.000380466	0	0	0	0	0	0	0	0	0	0	0.00317055	0	0.025	0	0	0	0.003	0	0.25	0.03	0.03	0	0.09	0	0	0.125	0	0	0	0	0	0.5	0	1	0	1	0	FALSE	FALSE	FALSE
1030	GRM4	Structured | Genomics Structured	Metabotropic glutamate receptor 4	Q14833	FALSE	0.153278	0.000278098	0.153	0.000278098	0	0	0	0	0	0	0	0	0	0	0.00231749	0	0.025	0	0	0	0.003	0	0.25	0.03	0.03	0	0.09	0	0	0.125	0	0	0	0	0	0.5	0	1	0	1	0	FALSE	FALSE	FALSE
1031	ATP2C1	Expression | Mutation	Calcium-transporting ATPase type 2C member 1	P98194	FALSE	0.153258	0.000257994	0.153	0.000157987	0	2.17387e-05	0	3.82751e-05	3.99929e-05	0.00127584	0	0	0.000543468	0.000666548	0.00131656	0.0675	0.025	0.0375	0	0.15	0.0255	0	0.25	0.03	0.03	0	0	0	0.75	0.125	0.125	0.5	0	0	0	0.5	0	0	0	1	0	FALSE	FALSE	TRUE
1032	MYLK3	Unstructured	Myosin light chain kinase 3	Q32MK0	FALSE	0.153199	0.00319861	0.15	0.00206714	0	0.000523904	0.000539506	2.80684e-05	3.99929e-05	0.000935613	0	0.00899176	0.0130976	0.000666548	0.0172262	0	0	0	0	0	0	0	0.25	0.03	0.03	0	0.09	0	0	0	0	0	0	0	0	0.5	0	1	0	1	0	FALSE	FALSE	TRUE
1033	STING1	Structured | Mutation	Stimulator of interferon genes protein	Q86WV6	FALSE	0.153175	0.00317522	0.15	0.00236401	5.93759e-05	0.000276444	7.54632e-05	0	0.000399929	0	0.000659732	0.00125772	0.00691111	0.00666548	0.0197001	0.0675	0.025	0.0375	0	0	0.0075	0.25	0.25	0.06	0.015	0	0	0	0.75	0.125	0.125	0	0	0.5	0	0.5	0	0	0	0.5	0	FALSE	FALSE	TRUE
1034	PTMS	Unstructured | Structured	Parathymosin	P20962	FALSE	0.153157	0.00315657	0.15	0.00193065	0	0.00033695	0.000239905	3.31717e-05	0.000615891	0.00110572	0	0.00399842	0.00842376	0.0102648	0.0160888	0.045	0	0	0	0	0	0	0	0	0.015	0	0.09	0	0.5	0	0	0	0	0	0	0	0	1	0	0.5	0	FALSE	FALSE	TRUE
1035	MYLK2	Unstructured	Myosin light chain kinase 2, skeletal/cardiac muscle	Q9H1R3	FALSE	0.152988	0.00298791	0.15	0.00189926	0	0.000560497	0.000500084	2.80684e-05	0	0.000935613	0	0.00833474	0.0140124	0	0.0158272	0	0	0	0	0	0	0.25	0	0.03	0.03	0	0.09	0	0	0	0	0	0	0.5	0	0	0	1	0	1	0	FALSE	FALSE	FALSE
1036	SERPINB2	Unstructured | Structured	Plasminogen activator inhibitor 2	P05120	FALSE	0.152844	0.00284422	0.15	0.00169248	4.52066e-05	0.00044347	1.23895e-05	0.000650676	0	0.0216892	0.000502296	0.000206491	0.0110868	0	0.014104	0	0	0	0	0	0	0.25	0	0.03	0.03	0	0.09	0	0	0	0	0	0	0.5	0	0	0	1	0	1	0	FALSE	TRUE	FALSE
1037	CCR10	Unstructured	C-C chemokine receptor type 10	P46092	FALSE	0.152797	0.00279684	0.15	0.00167542	3.03627e-05	0.000770638	7.54632e-05	0.00024496	0	0.00816535	0.000337363	0.00125772	0.019266	0	0.0139618	0.045	0	0	0	0	0	0	0	0	0.015	0	0.09	0	0.5	0	0	0	0	0	0	0	0	1	0	0.5	0	FALSE	FALSE	FALSE
1038	SND1	Unstructured | Mutation	Staphylococcal nuclease domain-containing protein 1	Q7KZF4	FALSE	0.152693	0.00269328	0.15	0.0024831	6.61231e-05	1.30432e-05	0	5.10334e-05	7.99858e-05	0.00170111	0.000734702	0	0.000326081	0.0013331	0.0206925	0.0675	0.025	0.0375	0	0	0.0075	0.25	0.25	0.06	0.015	0	0	0	0.75	0.125	0.125	0	0	0.5	0	0.5	0	0	0	0.5	0	FALSE	FALSE	TRUE
1039	CADM1	Unstructured | Structured | Genomics Structured | Mutation	Cell adhesion molecule 1	Q9BY67	FALSE	0.152673	0.00267322	0.15	0.00233671	2.59769e-05	0.000244923	2.4779e-05	4.08267e-05	0	0.00136089	0.000288633	0.000412983	0.00612308	0	0.0194726	0.0675	0.025	0.0375	0	0	0.0075	0.25	0.25	0.06	0.015	0	0	0	0.75	0.125	0.125	0	0	0.5	0	0.5	0	0	0	0.5	0	FALSE	FALSE	FALSE
1040	TGFB3	Unstructured | Structured	Transforming growth factor beta-3 proprotein	P10600	FALSE	0.152634	0.002634	0.15	0.00178324	0	0.000752885	2.70316e-05	2.55167e-05	4.53253e-05	0.000850557	0	0.000450527	0.0188221	0.000755421	0.0148604	0	0	0	0	0	0	0.25	0	0.03	0.03	0	0.09	0	0	0	0	0	0	0.5	0	0	0	1	0	1	0	FALSE	FALSE	TRUE
1041	TNFRSF10B	Unstructured | Structured | Genomics Structured | Mutation	Tumor necrosis factor receptor superfamily member 10B	O14763	FALSE	0.152631	0.00263126	0.15	0.00125366	1.92297e-05	0.00133585	2.25263e-05	0	0	0	0.000213663	0.000375439	0.0333961	0	0.0104472	0.0675	0.025	0.0375	0	0	0.0075	0.25	0.125	0.045	0.03	0	0	0	0.75	0.125	0.125	0	0	0.5	0	0	0.25	0	0	1	0	FALSE	FALSE	FALSE
1042	ENPP2	Unstructured | Structured | Mutation	Ectonucleotide pyrophosphatase/phosphodiesterase family member 2	Q13822	FALSE	0.152503	0.00250303	0.15	0.00104005	0	0.00113947	0.000153179	6.63435e-05	0.000103982	0.00221145	0	0.00255298	0.0284868	0.00173303	0.00866712	0.045	0.025	0.0375	0	0	0.0075	0.4375	0.25	0.0825	0.015	0	0	0	0.5	0.125	0.125	0	0	0.5	0.375	0.5	0	0	0	0.5	0	FALSE	TRUE	TRUE
1043	TIMP3	Unstructured | Structured	Metalloproteinase inhibitor 3	P35625	FALSE	0.152277	0.00227692	0.15	0.00157885	1.1133e-05	0.000626438	2.4779e-05	3.57234e-05	0	0.00119078	0.0001237	0.000412983	0.0156609	0	0.0131571	0	0	0	0	0	0	0.25	0	0.03	0.03	0	0.09	0	0	0	0	0	0	0.5	0	0	0	1	0	1	0	FALSE	FALSE	FALSE
1044	ALCAM	Unstructured | Structured | Mutation	CD166 antigen	Q13740	FALSE	0.152258	0.00225812	0.15	0.00106769	0	0.000485136	0.000195979	0.000117377	0.00039193	0.00391256	0	0.00326632	0.0121284	0.00653217	0.00889744	0.0675	0.025	0.0375	0	0	0.0075	0.25	0.25	0.06	0.015	0	0	0	0.75	0.125	0.125	0	0	0.5	0	0	0.5	0	0	0.5	0	FALSE	TRUE	TRUE
1045	CD3E	Unstructured | Structured	T-cell surface glycoprotein CD3 epsilon chain	P07766	FALSE	0.152154	0.00215426	0.15	0.00167337	0	0.000404341	0	7.65501e-05	0	0.00255167	0	0	0.0101085	0	0.0139447	0	0	0	0	0	0	0.25	0.5	0.09	0.03	0.03	0	0	0	0	0	0	0	0.5	0	0.5	0.5	0	1	1	0	FALSE	FALSE	FALSE
1046	NANOS1	Unstructured	Nanos homolog 1	Q8WY41	FALSE	0.151976	0.00947645	0.1425	0.00301745	4.1833e-05	0.00587924	0.000274821	0.00013779	0.000125311	0.00459301	0.000464811	0.00458035	0.146981	0.00208852	0.0251454	0.0675	0	0	0	0	0	0.25	0.25	0.06	0.015	0	0	0	0.75	0	0	0	0	0.5	0	0.5	0	0	0	0.5	0	FALSE	FALSE	TRUE
1047	CYBA	Unstructured | Structured | Genomics Structured | Mutation	Cytochrome b-245 light chain	P13498	FALSE	0.15194	0.00193977	0.15	0.00173957	0	0.000105795	0	9.44118e-05	0	0.00314706	0	0	0.00264488	0	0.0144964	0.0675	0.025	0.0375	0	0	0.0075	0.25	0.25	0.06	0.015	0	0	0	0.75	0.125	0.125	0	0	0.5	0	0.5	0	0	0	0.5	0	FALSE	FALSE	FALSE
1048	AQP4	Unstructured | Structured | Mutation	Aquaporin-4	P55087	FALSE	0.151831	0.00183122	0.15	0.00159727	0	9.81866e-05	1.23895e-05	4.33784e-05	7.99858e-05	0.00144595	0	0.000206491	0.00245467	0.0013331	0.0133106	0.0675	0.025	0.0375	0	0	0.0075	0.25	0.25	0.06	0.015	0	0	0	0.75	0.125	0.125	0	0	0.5	0	0.5	0	0	0	0.5	0	FALSE	FALSE	TRUE
1049	CYP27A1	Unstructured | Structured | Mutation	Sterol 26-hydroxylase, mitochondrial	Q02318	FALSE	0.151824	0.00182364	0.15	0.00100388	0	0.00078658	0	3.31717e-05	0	0.00110572	0	0	0.0196645	0	0.0083657	0.0675	0.025	0.0375	0	0	0.0075	0.25	0.25	0.06	0.015	0	0	0	0.75	0.125	0.125	0	0	0.5	0	0.5	0	0	0	0.5	0	FALSE	FALSE	FALSE
1050	ACTA2	Unstructured | Structured	Actin, aortic smooth muscle	P62736	FALSE	0.151818	0.00181786	0.15	0.0016314	0	0.000148186	0	3.82751e-05	0	0.00127584	0	0	0.00370464	0	0.013595	0	0	0	0	0	0	0	0.25	0.03	0.03	0	0.09	0	0	0	0	0	0	0	0	0.5	0	1	0	1	0	FALSE	FALSE	FALSE
1051	PIGR	Unstructured | Structured | Mutation	Polymeric immunoglobulin receptor	P01833	FALSE	0.151807	0.00180742	0.15	0.00135808	0	0.000116302	9.57369e-05	0.000237305	0	0.00791018	0	0.00159561	0.00290756	0	0.0113173	0.0675	0.025	0.0375	0	0	0.0075	0.25	0.25	0.06	0.015	0	0	0	0.75	0.125	0.125	0	0	0.5	0	0.5	0	0	0	0.5	0	FALSE	TRUE	FALSE
1052	ACTA1	Unstructured | Structured	Actin, alpha skeletal muscle	P68133	FALSE	0.151769	0.0017689	0.15	0	0.000114029	0.000215576	0	0.000247512	0.00119179	0.0082504	0.00126699	0	0.0053894	0.0198631	0	0	0	0	0	0	0	0	0.25	0.03	0.03	0	0.09	0	0	0	0	0	0	0	0	0.5	0	1	0	1	0	FALSE	FALSE	TRUE
1053	MAPK10	Unstructured | Structured	Mitogen-activated protein kinase 10	P53779	FALSE	0.151755	0.00175529	0.15	0.000962596	0	0.000680422	0	0.000112274	0	0.00374245	0	0	0.0170106	0	0.00802163	0	0	0	0	0	0	0.25	0	0.03	0.03	0	0.09	0	0	0	0	0	0	0.5	0	0	0	1	0	1	0	FALSE	FALSE	FALSE
1054	TSC1	Mutation	Hamartin	Q92574	FALSE	0.151267	0.00126719	0.15	0.00113014	0	3.00719e-05	6.87053e-05	3.82751e-05	0	0.00127584	0	0.00114509	0.000751798	0	0.00941781	0.0675	0.025	0.0375	0	0	0.0075	0.25	0.25	0.06	0.015	0	0	0	0.75	0.125	0.125	0	0	0.5	0	0.5	0	0	0	0.5	0	FALSE	FALSE	FALSE
1055	CCR6	Unstructured | Structured | Genomics Structured | Mutation	C-C chemokine receptor type 6	P51684	FALSE	0.151196	0.00869645	0.1425	0.0064239	5.36407e-05	0.00124201	7.88421e-05	0.000663435	0.000234625	0.0221145	0.000596008	0.00131404	0.0310502	0.00391042	0.0535325	0	0.025	0.0375	0	0	0.0075	0	0.25	0.03	0.015	0	0.09	0	0	0.125	0.125	0	0	0	0	0.5	0	1	0	0.5	0	FALSE	FALSE	TRUE
1056	C4BPA	Unstructured	C4b-binding protein alpha chain	P04003	FALSE	0.151184	0.00118407	0.15	0.000761956	0	0.000348907	7.32106e-05	0	0	0	0	0.00122018	0.00872267	0	0.00634963	0.09	0	0	0	0	0	0.25	0	0.03	0.03	0	0	0	1	0	0	0	0	0.5	0	0	0	0	0	1	0	FALSE	FALSE	FALSE
1057	IL7R	Unstructured | Structured | Genomics Structured | Mutation	Interleukin-7 receptor subunit alpha	P16871	FALSE	0.151094	0.00859351	0.1425	0.00646997	9.04133e-05	0.0010902	5.40632e-05	0.00080888	7.99858e-05	0.0269627	0.00100459	0.000901053	0.0272549	0.0013331	0.0539164	0	0.025	0.0375	0	0	0.0075	0.25	0	0.03	0.015	0	0.09	0	0	0.125	0.125	0	0	0.5	0	0	0	1	0	0.5	0	FALSE	FALSE	TRUE
1058	FGG	Unstructured	Fibrinogen gamma chain	P02679	FALSE	0.151045	0.00104489	0.15	0.000839755	0	8.91288e-05	0.000116011	0	0	0	0	0.00193351	0.00222822	0	0.00699796	0	0	0	0	0	0	0.25	0	0.03	0.03	0	0.09	0	0	0	0	0	0	0.5	0	0	0	1	0	1	0	FALSE	FALSE	FALSE
1059	NOP2	Unstructured | Mutation	Probable 28S rRNA (cytosine(4447)-C(5))-methyltransferase	P46087	TRUE	0.151041	0.00104122	0.15	0.000765709	0	3.11589e-05	0	0.00019903	4.53253e-05	0.00663435	0	0	0.000778971	0.000755421	0.00638091	0.0225	0.025	0.0375	0	0	0.0075	0	0	0	0	0	0	0.12	0.25	0.125	0.125	0	0	0	0	0	0	0	0	0	1	TRUE	TRUE	TRUE
1060	OPTN	Unstructured | Mutation	Optineurin	Q96CV9	FALSE	0.151039	0.00103938	0.15	0.000658906	0	1.1594e-05	0	3.82751e-05	0.000330608	0.00127584	0	0	0.00028985	0.00551013	0.00549088	0.0675	0.025	0.0375	0	0	0.0075	0.25	0.25	0.06	0.015	0	0	0	0.75	0.125	0.125	0	0	0.5	0	0.5	0	0	0	0.5	0	FALSE	FALSE	TRUE
1061	NCL	Mutation	Nucleolin	P19338	FALSE	0.151012	0.00101205	0.15	0.000951677	0	2.2101e-05	0	3.82751e-05	0	0.00127584	0	0	0.000552526	0	0.00793064	0.0675	0.025	0.0375	0	0	0.0075	0.25	0.25	0.06	0.015	0	0	0	0.75	0.125	0.125	0	0	0.5	0	0.5	0	0	0	0.5	0	FALSE	FALSE	FALSE
1062	BCL2L11	Structured | Genomics Structured | Mutation	Bcl-2-like protein 11	O43521	FALSE	0.150944	0.000944011	0.15	0.000752743	0	3.51443e-05	6.53264e-05	5.61368e-05	3.46605e-05	0.00187123	0	0.00108877	0.000878607	0.000577675	0.00627285	0.0675	0.025	0.0375	0	0	0.0075	0.25	0.25	0.06	0.015	0	0	0	0.75	0.125	0.125	0	0	0.5	0	0.5	0	0	0	0.5	0	FALSE	FALSE	TRUE
1063	SOCS5	Unstructured | Structured	Suppressor of cytokine signaling 5	O75159	FALSE	0.150934	0.000934057	0.15	0.000786524	0	6.3767e-05	2.25263e-05	6.12401e-05	0	0.00204134	0	0.000375439	0.00159417	0	0.00655437	0.045	0	0	0	0	0	0	0	0	0.015	0	0.09	0	0.5	0	0	0	0	0	0	0	0	1	0	0.5	0	FALSE	FALSE	FALSE
1064	ATXN1	Structured | Mutation	Ataxin-1	P54253	FALSE	0.150921	0.000920708	0.15	0.000725445	0	0.000122099	0	3.31717e-05	3.99929e-05	0.00110572	0	0	0.00305248	0.000666548	0.00604537	0.0675	0.025	0.0375	0	0	0.0075	0.25	0.25	0.06	0.015	0	0	0	0.75	0.125	0.125	0	0	0.5	0	0.5	0	0	0	0.5	0	FALSE	FALSE	TRUE
1065	RBPMS	Unstructured | Mutation	RNA-binding protein with multiple splicing	Q93062	FALSE	0.150888	0.000887666	0.15	0.000633996	0	2.97096e-05	0	0	0.00022396	0	0	0	0.00074274	0.00373267	0.0052833	0.0675	0.025	0.0375	0	0	0.0075	0.25	0.25	0.06	0.015	0	0	0	0.75	0.125	0.125	0	0	0.5	0	0.5	0	0	0	0.5	0	FALSE	FALSE	TRUE
1066	SEMA4D	Unstructured | Structured | Mutation	Semaphorin-4D	Q92854	FALSE	0.150869	0.000868712	0.15	0.000504672	0	0.000236952	7.43369e-05	1.27584e-05	3.99929e-05	0.000425279	0	0.00123895	0.00592381	0.000666548	0.0042056	0.0675	0.025	0.0375	0	0	0.0075	0.25	0.25	0.06	0.015	0	0	0	0.75	0.125	0.125	0	0	0.5	0	0.5	0	0	0	0.5	0	FALSE	FALSE	TRUE
1067	DENND1B	Unstructured | Structured | Genomics Structured | Mutation	DENN domain-containing protein 1B	Q6P3S1	FALSE	0.150801	0.000800976	0.15	0.000661294	0	1.59417e-05	0	9.44118e-05	2.93281e-05	0.00314706	0	0	0.000398544	0.000488802	0.00551079	0.0675	0.025	0.0375	0	0	0.0075	0.25	0.25	0.06	0.015	0	0	0	0.75	0.125	0.125	0	0	0.5	0	0.5	0	0	0	0.5	0	FALSE	FALSE	FALSE
1068	LNPEP	Structured | Mutation	Leucyl-cystinyl aminopeptidase	Q9UIQ6	FALSE	0.150794	0.000794126	0.15	0.000599874	0	7.4274e-05	0	0	0.000119979	0	0	0	0.00185685	0.00199964	0.00499895	0.0675	0.025	0.0375	0	0	0.0075	0.25	0.25	0.06	0.015	0	0	0	0.75	0.125	0.125	0	0	0.5	0	0.5	0	0	0	0.5	0	FALSE	FALSE	TRUE
1069	ITPR1	Unstructured | Structured | Genomics Structured | Mutation	Inositol 1,4,5-trisphosphate receptor type 1	Q14643	FALSE	0.150749	0.000749098	0.15	0.000655835	0	9.05781e-06	0	8.42052e-05	0	0.00280684	0	0	0.000226445	0	0.00546529	0.0225	0.025	0.0375	0	0	0.0075	0	0	0	0.03	0	0.09	0	0.25	0.125	0.125	0	0	0	0	0	0	1	0	1	0	FALSE	FALSE	FALSE
1070	CERT1	Unstructured | Mutation	Ceramide transfer protein	Q9Y5P4	FALSE	0.150739	0.000739466	0.15	0.000593049	5.87012e-05	4.23905e-05	0	0	4.53253e-05	0	0.000652235	0	0.00105976	0.000755421	0.00494208	0.0675	0.025	0.0375	0	0	0.0075	0.25	0.25	0.06	0.015	0	0	0	0.75	0.125	0.125	0	0	0.5	0	0.5	0	0	0	0.5	0	FALSE	FALSE	TRUE
1071	PLD1	Unstructured | Structured | Mutation	Phospholipase D1	Q13393	FALSE	0.150738	0.00073753	0.15	0.000485905	0	1.84779e-05	0.000233147	0	0	0	0	0.00388579	0.000461948	0	0.0040492	0.0225	0.025	0.0375	0	0	0.0075	0	0	0	0.03	0	0.09	0	0.25	0.125	0.125	0	0	0	0	0	0	1	0	1	0	FALSE	FALSE	FALSE
1072	PAK3	Unstructured	Serine/threonine-protein kinase PAK 3	O75914	FALSE	0.150709	0.000708639	0.15	0.000586225	0	9.78243e-06	0.000112632	0	0	0	0	0.00187719	0.000244561	0	0.00488521	0	0	0	0	0	0	0.25	0	0.03	0.03	0	0.09	0	0	0	0	0	0	0.5	0	0	0	1	0	1	0	FALSE	FALSE	FALSE
1073	BMPR1B	Unstructured | Structured	Bone morphogenetic protein receptor type-1B	O00238	FALSE	0.150684	0.000683984	0.15	0.000294136	0	0.000389848	0	0	0	0	0	0	0.0097462	0	0.00245113	0	0	0	0	0	0	0.25	0	0.03	0.03	0	0.09	0	0	0	0	0	0	0.5	0	0	0	1	0	1	0	FALSE	FALSE	FALSE
1074	HIP1	Mutation	Huntingtin-interacting protein 1	O00291	FALSE	0.150662	0.000662466	0.15	0.00039548	0	0.00020833	0	0	5.86562e-05	0	0	0	0.00520824	0.000977604	0.00329567	0.0675	0.025	0.0375	0	0	0.0075	0.25	0.25	0.06	0.015	0	0	0	0.75	0.125	0.125	0	0	0.5	0	0.5	0	0	0	0.5	0	FALSE	FALSE	FALSE
1075	GRM1	Unstructured | Structured	Metabotropic glutamate receptor 1	Q13255	FALSE	0.150605	0.000605182	0.15	0.000541183	0	2.57242e-05	0	3.82751e-05	0	0.00127584	0	0	0.000643104	0	0.00450986	0	0	0	0	0	0	0.25	0	0.03	0.03	0	0.09	0	0	0	0	0	0	0.5	0	0	0	1	0	1	0	FALSE	FALSE	FALSE
1076	CD300LF	Unstructured | Mutation	CMRF35-like molecule 1	Q8TDQ1	FALSE	0.150582	0.000581866	0.15	0.000329965	3.64352e-05	0.000140939	5.63158e-06	6.88951e-05	0	0.0022965	0.000404836	9.38597e-05	0.00352349	0	0.00274971	0.0675	0.025	0.0375	0	0	0.0075	0.25	0.25	0.06	0.015	0	0	0	0.75	0.125	0.125	0	0	0.5	0	0.5	0	0	0	0.5	0	FALSE	FALSE	FALSE
1077	DSG2	Unstructured | Structured | Mutation	Desmoglein-2	Q14126	FALSE	0.150574	0.000573632	0.15	0.000442228	0	7.35494e-05	0	1.78617e-05	3.99929e-05	0.00059539	0	0	0.00183873	0.000666548	0.00368523	0.0675	0.025	0.0375	0	0	0.0075	0.25	0.25	0.06	0.015	0	0	0	0.75	0.125	0.125	0	0	0.5	0	0.5	0	0	0	0.5	0	FALSE	FALSE	TRUE
1078	RRAGA	Unstructured | Mutation	Ras-related GTP-binding protein A	Q7L523	FALSE	0.150549	0.000548569	0.15	0.000419707	3.10374e-05	9.78243e-05	0	0	0	0	0.00034486	0	0.00244561	0	0.00349756	0.0675	0.025	0.0375	0	0	0.0075	0.25	0.25	0.06	0.015	0	0	0	0.75	0.125	0.125	0	0	0.5	0	0.5	0	0	0	0.5	0	FALSE	FALSE	FALSE
1079	WEE1	Mutation	Wee1-like protein kinase	P30291	FALSE	0.150517	0.000517158	0.15	0.000451441	0	2.57242e-05	0	0	3.99929e-05	0	0	0	0.000643104	0.000666548	0.00376201	0.0225	0.025	0.0375	0	0	0.0075	0.25	0	0.03	0	0	0.09	0	0.25	0.125	0.125	0	0	0.5	0	0	0	1	0	0	0	FALSE	FALSE	TRUE
1080	ROBO2	Unstructured | Structured | Mutation	Roundabout homolog 2	Q9HCK4	FALSE	0.150517	0.000517078	0.15	0.000272639	0	0.000209779	0	0	3.46605e-05	0	0	0	0.00524447	0.000577675	0.00227199	0.0675	0.025	0.0375	0	0	0.0075	0.25	0.25	0.06	0.015	0	0	0	0.75	0.125	0.125	0	0	0.5	0	0.5	0	0	0	0.5	0	FALSE	FALSE	TRUE
1081	ATF1	Mutation	Cyclic AMP-dependent transcription factor ATF-1	P18846	FALSE	0.150485	0.000484726	0.15	0.000383537	0	0	4.50527e-05	5.61368e-05	0	0.00187123	0	0.000750878	0	0	0.00319614	0.0225	0.025	0.0375	0	0	0.0075	0	0	0	0.03	0	0.09	0	0.25	0.125	0.125	0	0	0	0	0	0	1	0	1	0	FALSE	FALSE	FALSE
1082	EPRS1	Structured | Mutation	Bifunctional glutamate/proline--tRNA ligase	P07814	FALSE	0.150452	0.000452182	0.15	0.000344979	0	4.60137e-05	4.84316e-05	1.27584e-05	0	0.000425279	0	0.000807193	0.00115034	0	0.00287482	0.0675	0.025	0.0375	0	0	0.0075	0.25	0.25	0.06	0.015	0	0	0	0.75	0.125	0.125	0	0	0.5	0	0.5	0	0	0	0.5	0	FALSE	FALSE	FALSE
1083	RNF43	Unstructured | Mutation	E3 ubiquitin-protein ligase RNF43	Q68DV7	FALSE	0.150431	0.000431341	0.15	0.000124547	2.56396e-05	0.000281154	0	0	0	0	0.000284884	0	0.00702886	0	0.00103789	0.0675	0.025	0.0375	0	0	0.0075	0.25	0.25	0.06	0.015	0	0	0	0.75	0.125	0.125	0	0	0.5	0	0.5	0	0	0	0.5	0	FALSE	FALSE	FALSE
1084	RAPGEF4	Unstructured | Structured	Rap guanine nucleotide exchange factor 4	Q8WZA2	FALSE	0.150421	0.000421072	0.15	0.000421072	0	0	0	0	0	0	0	0	0	0	0.00350893	0.045	0	0	0	0	0	0	0	0	0.015	0	0.09	0	0.5	0	0	0	0	0	0	0	0	1	0	0.5	0	FALSE	FALSE	FALSE
1085	DYSF	Structured | Genomics Structured | Mutation	Dysferlin	O75923	FALSE	0.150385	0.000384561	0.15	0.000274686	0	7.60856e-05	3.37895e-05	0	0	0	0	0.000563158	0.00190214	0	0.00228905	0.0675	0.025	0.0375	0	0	0.0075	0.25	0.25	0.06	0.015	0	0	0	0.75	0.125	0.125	0	0	0.5	0	0.5	0	0	0	0.5	0	FALSE	FALSE	FALSE
1086	STX4	Unstructured	Syntaxin-4	Q12846	FALSE	0.150368	0.00036803	0.15	0.000318363	0	2.7898e-05	9.01053e-06	1.27584e-05	0	0.000425279	0	0.000150176	0.000697451	0	0.00265303	0.045	0	0	0	0	0	0	0	0	0.015	0	0.09	0	0.5	0	0	0	0	0	0	0	0	1	0	0.5	0	FALSE	FALSE	FALSE
1087	PATJ	Mutation	InaD-like protein	Q8NI35	FALSE	0.150366	0.000365818	0.15	0.000228962	0	0	9.68632e-05	0	3.99929e-05	0	0	0.00161439	0	0.000666548	0.00190802	0.0675	0.025	0.0375	0	0	0.0075	0.25	0.25	0.06	0.015	0	0	0	0.75	0.125	0.125	0	0	0.5	0	0.5	0	0	0	0.5	0	FALSE	FALSE	TRUE
1088	PSMB7	Structured | Mutation	Proteasome subunit beta type-7	Q99436	FALSE	0.150332	0.000332204	0.15	0.000299596	0	3.26081e-05	0	0	0	0	0	0	0.000815203	0	0.00249663	0.0225	0.025	0.0375	0	0	0.0075	0.25	0	0.03	0	0	0.09	0	0.25	0.125	0.125	0	0	0.5	0	0	0	1	0	0	0	FALSE	FALSE	FALSE
1089	REST	Mutation	RE1-silencing transcription factor	Q13127	FALSE	0.150309	0.000309041	0.15	0.000225209	0	4.38398e-05	0	0	3.99929e-05	0	0	0	0.00109599	0.000666548	0.00187674	0.0675	0.025	0.0375	0	0	0.0075	0.25	0.25	0.06	0.015	0	0	0	0.75	0.125	0.125	0	0	0.5	0	0.5	0	0	0	0.5	0	FALSE	FALSE	TRUE
1090	APTX	Mutation	Aprataxin	Q7Z2E3	FALSE	0.150285	0.000285245	0.15	0.000134101	0	7.97087e-06	0	1.78617e-05	0.000125311	0.00059539	0	0	0.000199272	0.00208852	0.00111751	0.0675	0.025	0.0375	0	0	0.0075	0.25	0.25	0.06	0.015	0	0	0	0.75	0.125	0.125	0	0	0.5	0	0.5	0	0	0	0.5	0	FALSE	FALSE	TRUE
1091	PPFIA1	Genomics Structured | Mutation	Liprin-alpha-1	Q13136	FALSE	0.150254	0.000254459	0.15	0.000205076	0	3.15212e-05	0	1.78617e-05	0	0.00059539	0	0	0.000788029	0	0.00170897	0.0675	0.025	0.0375	0	0	0.0075	0.25	0.25	0.06	0.015	0	0	0	0.75	0.125	0.125	0	0	0.5	0	0.5	0	0	0	0.5	0	FALSE	FALSE	FALSE
1092	ADCY4	Unstructured	Adenylate cyclase type 4	Q8NFM4	FALSE	0.150198	0.000198311	0.15	0.000191427	0	6.88393e-06	0	0	0	0	0	0	0.000172098	0	0.00159523	0.045	0	0	0	0	0	0	0	0	0.015	0	0.09	0	0.5	0	0	0	0	0	0	0	0	1	0	0.5	0	FALSE	FALSE	FALSE
1093	FMNL1	Unstructured | Structured | Mutation	Formin-like protein 1	O95466	FALSE	0.150193	0.000193082	0.15	6.72213e-05	0	8.5868e-05	0	0	3.99929e-05	0	0	0	0.0021467	0.000666548	0.000560178	0.0675	0.025	0.0375	0	0	0.0075	0.25	0.25	0.06	0.015	0	0	0	0.75	0.125	0.125	0	0	0.5	0	0.5	0	0	0	0.5	0	FALSE	FALSE	TRUE
1094	BIRC5	Unstructured | Structured | Genomics Structured	Baculoviral IAP repeat-containing protein 5	O15392	FALSE	0.149742	0.00424175	0.1455	0.00346309	3.27242e-05	0.000645278	5.85685e-05	1.27584e-05	2.93281e-05	0.000425279	0.000363602	0.000976141	0.016132	0.000488802	0.0288591	0	0.025	0	0	0	0.003	0.4375	0	0.0525	0	0	0.09	0	0	0.125	0	0	0	0.5	0.375	0	0	1	0	0	0	FALSE	FALSE	FALSE
1095	NDUFS4	Unstructured | Mutation	NADH dehydrogenase [ubiquinone] iron-sulfur protein 4, mitochondrial	O43181	FALSE	0.14925	0.00675017	0.1425	0.00613216	0	0.000125722	0	0.000377647	0.000114646	0.0125882	0	0	0.00314306	0.00191077	0.0511013	0.045	0.025	0.0375	0	0	0.0075	0.25	0.25	0.06	0.03	0	0	0	0.5	0.125	0.125	0	0	0.5	0	0.5	0	0	0	1	0	FALSE	FALSE	TRUE
1096	CFTR	Unstructured | Structured | Genomics Structured | Mutation	Cystic fibrosis transmembrane conductance regulator	P13569	FALSE	0.14923	0.0217303	0.1275	0.0117068	0.000416643	0.00525208	0.00117137	0.000474611	0.00270885	0.0158204	0.00462937	0.0195228	0.131302	0.0451475	0.0975563	0	0.025	0.0375	0	0	0.0075	0.5	0.25	0.09	0.03	0	0	0	0	0.125	0.125	0	0	0.5	0.5	0.5	0	0	0	1	0	FALSE	TRUE	TRUE
1097	IL27	Unstructured | Structured | Genomics Structured	Interleukin-27 subunit alpha	Q8NEV9	FALSE	0.148397	0.0103974	0.138	0.00655766	5.22913e-05	0.00234778	0.000429127	0.000770605	0.000239957	0.0256868	0.000581014	0.00715211	0.0586946	0.00399929	0.0546472	0	0.025	0	0	0	0.003	0	0.25	0.03	0.015	0	0.09	0	0	0.125	0	0	0	0	0	0.5	0	1	0	0.5	0	FALSE	FALSE	TRUE
1098	TIRAP	Unstructured | Structured | Mutation	Toll/interleukin-1 receptor domain-containing adapter protein	P58753	FALSE	0.148054	0.00555365	0.1425	0.00357775	0.000319483	0.000440209	0.000179084	0.000178617	0.000858514	0.0059539	0.00354981	0.00298474	0.0110052	0.0143086	0.0298145	0	0.025	0.0375	0	0	0.0075	0.25	0	0.03	0.015	0	0.09	0	0	0.125	0.125	0	0	0.5	0	0	0	1	0	0.5	0	FALSE	FALSE	TRUE
1099	NQO1	Unstructured | Structured | Genomics Structured | Mutation	NAD(P)H dehydrogenase [quinone] 1	P15559	FALSE	0.148026	0.00552614	0.1425	0.00469185	8.77144e-05	0.000135867	0.000448274	6.37918e-05	9.86491e-05	0.00212639	0.000974604	0.00747123	0.00339668	0.00164415	0.0390987	0.045	0.025	0.0375	0	0	0.0075	0.25	0.25	0.06	0.03	0	0	0	0.5	0.125	0.125	0	0	0.5	0	0.5	0	0	0	1	0	FALSE	FALSE	TRUE
1100	PDE4A	Unstructured | Structured | Mutation	cAMP-specific 3',5'-cyclic phosphodiesterase 4A	P27815	FALSE	0.147924	0.0204243	0.1275	0.00611339	0.000290807	0.0106281	0.000279326	0.000745088	0.00236758	0.0248363	0.00323119	0.00465544	0.265702	0.0394597	0.0509449	0	0.025	0.0375	0	0	0.0075	0.5	0.25	0.09	0.03	0	0	0	0	0.125	0.125	0	0	0.5	0.5	0.5	0	0	0	1	0	FALSE	FALSE	TRUE
1101	RORC	Unstructured | Structured | Genomics Structured | Mutation	Nuclear receptor ROR-gamma	P51449	FALSE	0.147867	0.00536666	0.1425	0.00389508	0	0.000968098	1.23895e-05	0.000285787	0.000205297	0.00952624	0	0.000206491	0.0242025	0.00342161	0.032459	0	0.025	0.0375	0	0	0.0075	0.25	0	0.03	0.015	0	0.09	0	0	0.125	0.125	0	0	0.5	0	0	0	1	0	0.5	0	FALSE	FALSE	TRUE
1102	ERN1	Unstructured | Structured | Mutation	Serine/threonine-protein kinase/endoribonuclease IRE1	O75460	FALSE	0.147651	0.00515052	0.1425	0.00417216	0	0.000509049	0.000273695	9.69635e-05	9.86491e-05	0.00323212	0	0.00456158	0.0127262	0.00164415	0.034768	0.045	0.025	0.0375	0	0	0.0075	0.25	0.25	0.06	0.03	0	0	0	0.5	0.125	0.125	0	0	0.5	0	0.5	0	0	0	1	0	FALSE	FALSE	TRUE
1103	HNRNPK	Unstructured | Expression	Heterogeneous nuclear ribonucleoprotein K	P61978	FALSE	0.147624	0.00212421	0.1455	0.000522757	0	0.00159019	1.12632e-05	0	0	0	0	0.000187719	0.0397547	0	0.00435631	0.0675	0	0	0	0.15	0.018	0.25	0.25	0.06	0	0	0	0	0.75	0	0	0.5	0	0.5	0	0.5	0	0	0	0	0	FALSE	FALSE	FALSE
1104	BCL6	Unstructured | Structured | Mutation	B-cell lymphoma 6 protein	P41182	FALSE	0.147611	0.00511138	0.1425	0.00393262	0	0.000299995	0.000386327	0.000433784	5.86562e-05	0.0144595	0	0.00643878	0.00749986	0.000977604	0.0327718	0	0.025	0.0375	0	0	0.0075	0.25	0	0.03	0.015	0	0.09	0	0	0.125	0.125	0	0	0.5	0	0	0	1	0	0.5	0	FALSE	TRUE	FALSE
1105	CXCL2	Unstructured | Structured	C-X-C motif chemokine 2	P19875	FALSE	0.147003	0.0120035	0.135	0.0102228	2.29407e-05	0.00107534	5.63158e-05	0.000426129	0.000199964	0.0142043	0.000254896	0.000938597	0.0268836	0.00333274	0.0851897	0	0	0	0	0	0	0.25	0	0.03	0.015	0	0.09	0	0	0	0	0	0	0.5	0	0	0	1	0	0.5	0	FALSE	FALSE	TRUE
1106	SDC1	Unstructured | Structured | Mutation	Syndecan-1	P18827	FALSE	0.146968	0.00446753	0.1425	0.00269534	0	0.00112824	0.000361548	0.000242409	3.99929e-05	0.00808029	0	0.00602579	0.028206	0.000666548	0.0224611	0	0.025	0.0375	0	0	0.0075	0.25	0	0.03	0.015	0	0.09	0	0	0.125	0.125	0	0	0.5	0	0	0	1	0	0.5	0	FALSE	FALSE	TRUE
1107	ALDH9A1	Unstructured | Mutation	4-trimethylaminobutyraldehyde dehydrogenase	P49189	FALSE	0.146946	0.00444588	0.1425	0.00344023	1.75429e-05	0.000538396	9.34843e-05	0.000201582	0.000154639	0.0067194	0.000194921	0.00155807	0.0134599	0.00257732	0.0286686	0.045	0.025	0.0375	0	0	0.0075	0.25	0.25	0.06	0.03	0	0	0	0.5	0.125	0.125	0	0	0.5	0	0.5	0	0	0	1	0	FALSE	FALSE	TRUE
1108	THPO	Unstructured | Structured | Genomics Structured	Thrombopoietin	P40225	FALSE	0.146704	0.00870435	0.138	0.00602569	0.000161597	0.0020083	0	0.000188824	0.000319943	0.00629412	0.00179552	0	0.0502074	0.00533239	0.0502141	0	0.025	0	0	0	0.003	0.25	0	0.03	0.015	0	0.09	0	0	0.125	0	0	0	0.5	0	0	0	1	0	0.5	0	FALSE	FALSE	TRUE
1109	BECN1	Unstructured | Structured | Mutation	Beclin-1	Q14457	FALSE	0.146644	0.00414367	0.1425	0.00391931	0	3.65935e-05	0	0.0001531	3.46605e-05	0.00510334	0	0	0.000914838	0.000577675	0.0326609	0.045	0.025	0.0375	0	0	0.0075	0.25	0.25	0.06	0.03	0	0	0	0.5	0.125	0.125	0	0	0.5	0	0.5	0	0	0	1	0	FALSE	FALSE	TRUE
1110	AAAS	Unstructured	Aladin	Q9NRG9	FALSE	0.14649	0.0114899	0.135	0.000920284	4.52066e-05	1.99272e-05	3.26632e-05	2.2965e-05	0.0104488	0.000765501	0.000502296	0.000544386	0.000498179	0.174147	0.00766903	0	0	0	0	0	0	0	0.25	0.03	0.015	0	0.09	0	0	0	0	0	0	0	0	0.5	0	1	0	0.5	0	FALSE	FALSE	TRUE
1111	NGFR	Unstructured | Structured | Mutation	Tumor necrosis factor receptor superfamily member 16	P08138	FALSE	0.146481	0.00398099	0.1425	0.00223264	0	0.00146084	0.0001712	8.16535e-05	3.46605e-05	0.00272178	0	0.00285333	0.0365211	0.000577675	0.0186053	0	0.025	0.0375	0	0	0.0075	0.25	0	0.03	0.015	0	0.09	0	0	0.125	0.125	0	0	0.5	0	0	0	1	0	0.5	0	FALSE	FALSE	TRUE
1112	IL17D	Unstructured	Interleukin-17D	Q8TAD2	FALSE	0.146454	0.0114544	0.135	0.00727287	5.22913e-05	0.00266662	0.000429127	0.00079357	0.000239957	0.0264523	0.000581014	0.00715211	0.0666655	0.00399929	0.0606073	0	0	0	0	0	0	0	0.25	0.03	0.015	0	0.09	0	0	0	0	0	0	0	0	0.5	0	1	0	0.5	0	FALSE	FALSE	TRUE
1113	NOD1	Unstructured | Structured | Genomics Structured | Mutation	Nucleotide-binding oligomerization domain-containing protein 1	Q9Y239	FALSE	0.146257	0.00375716	0.1425	0.0031519	0	0.000274995	0.000251169	7.91018e-05	0	0.00263673	0	0.00418614	0.00687488	0	0.0262658	0	0.025	0.0375	0	0	0.0075	0.25	0	0.03	0.015	0	0.09	0	0	0.125	0.125	0	0	0.5	0	0	0	1	0	0.5	0	FALSE	FALSE	FALSE
1114	SLC6A4	Unstructured | Structured	Sodium-dependent serotonin transporter	P31645	FALSE	0.146251	0.00375071	0.1425	0.00305567	9.58111e-05	0.000168838	4.39263e-05	0.000181169	0.000205297	0.00603896	0.00106457	0.000732106	0.00422094	0.00342161	0.0254639	0	0	0	0	0	0	0.5	0.4375	0.1125	0.03	0	0	0	0	0	0	0	0	0.5	0.5	0.5	0.375	0	0	1	0	FALSE	FALSE	TRUE
1115	IL32	Unstructured | Structured | Mutation	Interleukin-32	P24001	FALSE	0.146162	0.0036621	0.1425	0.00231351	0	0.00121846	0	0.000130135	0	0.00433784	0	0	0.0304614	0	0.0192792	0	0.025	0.0375	0	0	0.0075	0	0.25	0.03	0.015	0	0.09	0	0	0.125	0.125	0	0	0	0	0.5	0	1	0	0.5	0	FALSE	TRUE	FALSE
1116	HDAC1	Unstructured | Structured | Genomics Structured | Mutation	Histone deacetylase 1	Q13547	FALSE	0.146119	0.00361926	0.1425	0.00312289	0	0.000382602	0	7.91018e-05	3.46605e-05	0.00263673	0	0	0.00956504	0.000577675	0.0260241	0.045	0.025	0.0375	0	0	0.0075	0.5	0	0.06	0.03	0	0	0	0.5	0.125	0.125	0	0	0.5	0.5	0	0	0	0	1	0	FALSE	FALSE	FALSE
1117	PSMC1	Unstructured	26S proteasome regulatory subunit 4	P62191	FALSE	0.146104	0.0111035	0.135	0.00453283	0.00584987	0.000319922	0.0001284	0.000165859	0.000106648	0.00552862	0.0649986	0.00214	0.00799804	0.00177746	0.0377736	0	0	0	0	0	0	0.25	0	0.03	0.015	0	0.09	0	0	0	0	0	0	0.5	0	0	0	1	0	0.5	0	FALSE	FALSE	TRUE
1118	COL11A2	Unstructured | Structured | Genomics Structured	Collagen alpha-2(XI) chain	P13942	FALSE	0.145942	0.00794163	0.138	0.00664331	1.1133e-05	0.000530063	6.19474e-05	0.000193927	0.000501244	0.00646423	0.0001237	0.00103246	0.0132516	0.00835407	0.0553609	0	0.025	0	0	0	0.003	0	0.25	0.03	0.015	0	0.09	0	0	0.125	0	0	0	0	0	0.5	0	1	0	0.5	0	FALSE	FALSE	TRUE
1119	OSM	Unstructured | Structured | Mutation	Oncostatin-M	P13725	FALSE	0.145938	0.00343808	0.1425	0.00227392	2.76638e-05	0.000697089	0.000179084	0.000140342	0.000119979	0.00467806	0.000307375	0.00298474	0.0174272	0.00199964	0.0189494	0	0.025	0.0375	0	0	0.0075	0.25	0	0.03	0.015	0	0.09	0	0	0.125	0.125	0	0	0.5	0	0	0	1	0	0.5	0	FALSE	FALSE	TRUE
1120	PDE5A	Unstructured | Structured | Mutation	cGMP-specific 3',5'-cyclic phosphodiesterase	O76074	FALSE	0.145479	0.00297875	0.1425	0.00168156	5.53275e-05	0.00101665	3.37895e-05	7.14468e-05	0.000119979	0.00238156	0.00061475	0.000563158	0.0254162	0.00199964	0.014013	0.045	0.025	0.0375	0	0	0.0075	0.5	0	0.06	0.03	0	0	0	0.5	0.125	0.125	0	0	0.5	0.5	0	0	0	0	1	0	FALSE	FALSE	TRUE
1121	CYP1B1	Unstructured | Structured | Genomics Structured | Mutation	Cytochrome P450 1B1	Q16678	FALSE	0.14539	0.00288964	0.1425	0.00219988	0	0.000535498	7.77158e-05	7.65501e-05	0	0.00255167	0	0.00129526	0.0133874	0	0.0183323	0.045	0.025	0.0375	0	0	0.0075	0.25	0.25	0.06	0.03	0	0	0	0.5	0.125	0.125	0	0	0.5	0	0.5	0	0	0	1	0	FALSE	FALSE	FALSE
1122	IRF5	Unstructured | Structured | Mutation	Interferon regulatory factor 5	Q13568	FALSE	0.145279	0.00277931	0.1425	0.00214358	6.20748e-05	0.000170649	0.000145295	0.000257719	0	0.00859063	0.00068972	0.00242158	0.00426623	0	0.0178631	0	0.025	0.0375	0	0	0.0075	0.25	0	0.03	0.015	0	0.09	0	0	0.125	0.125	0	0	0.5	0	0	0	1	0	0.5	0	FALSE	FALSE	FALSE
1123	HRH1	Unstructured | Structured	Histamine H1 receptor	P35367	FALSE	0.145195	0.00269509	0.1425	0.00196068	3.50857e-05	0.000272821	3.37895e-05	0.000160755	0.000231959	0.00535851	0.000389842	0.000563158	0.00682053	0.00386598	0.016339	0.0225	0	0	0	0	0	0.5	0.25	0.09	0.03	0	0	0	0.25	0	0	0	0	0.5	0.5	0.5	0	0	0	1	0	FALSE	FALSE	TRUE
1124	FLT3LG	Unstructured | Structured | Mutation	Fms-related tyrosine kinase 3 ligand	P49771	FALSE	0.145074	0.00257442	0.1425	0.0019948	0	0.000471006	3.71684e-05	7.14468e-05	0	0.00238156	0	0.000619474	0.0117751	0	0.0166234	0	0.025	0.0375	0	0	0.0075	0.25	0	0.03	0.015	0	0.09	0	0	0.125	0.125	0	0	0.5	0	0	0	1	0	0.5	0	FALSE	FALSE	FALSE
1125	GATA1	Unstructured | Structured | Mutation	Erythroid transcription factor	P15976	FALSE	0.14505	0.0025501	0.1425	0.00218452	0	6.30423e-05	4.84316e-05	0.000219444	3.46605e-05	0.00731479	0	0.000807193	0.00157606	0.000577675	0.0182044	0	0.025	0.0375	0	0	0.0075	0.25	0	0.03	0.015	0	0.09	0	0	0.125	0.125	0	0	0.5	0	0	0	1	0	0.5	0	FALSE	FALSE	TRUE
1126	IFNLR1	Mutation	Interferon lambda receptor 1	Q8IU57	FALSE	0.14495	0.00245029	0.1425	0.00186718	0	0.000293473	6.08211e-05	0.000188824	3.99929e-05	0.00629412	0	0.00101368	0.00733682	0.000666548	0.0155599	0	0.025	0.0375	0	0	0.0075	0.25	0	0.03	0.015	0	0.09	0	0	0.125	0.125	0	0	0.5	0	0	0	1	0	0.5	0	FALSE	FALSE	TRUE
1127	SCNN1G	Unstructured | Structured | Mutation	Amiloride-sensitive sodium channel subunit gamma	P51170	FALSE	0.144907	0.0174065	0.1275	0.00667778	0.000377509	0	0.0003852	0.00279663	0.00716939	0.0932211	0.00419455	0.00642	0	0.11949	0.0556481	0	0.025	0.0375	0	0	0.0075	0.5	0.25	0.09	0.03	0	0	0	0	0.125	0.125	0	0	0.5	0.5	0.5	0	0	0	1	0	FALSE	FALSE	TRUE
1128	NR4A2	Unstructured	Nuclear receptor subfamily 4 group A member 2	P43354	FALSE	0.144712	0.00221212	0.1425	0.00163174	0	0.000468107	0	0.000112274	0	0.00374245	0	0	0.0117027	0	0.0135978	0.0675	0	0	0	0	0	0.25	0.25	0.06	0.015	0	0	0	0.75	0	0	0	0	0.5	0	0.5	0	0	0	0.5	0	FALSE	FALSE	FALSE
1129	PPARD	Unstructured | Structured	Peroxisome proliferator-activated receptor delta	Q03181	FALSE	0.144671	0.00217086	0.1425	0.00111956	0	0.000745276	0.00011939	0	0.000186633	0	0	0.00198983	0.0186319	0.00311056	0.00932966	0.0225	0	0	0	0	0	0.5	0.25	0.09	0.03	0	0	0	0.25	0	0	0	0	0.5	0.5	0	0.5	0	0	1	0	FALSE	FALSE	TRUE
1130	NDUFA2	Mutation	NADH dehydrogenase [ubiquinone] 1 alpha subcomplex subunit 2	O43678	FALSE	0.144669	0.00216927	0.1425	0.00208079	0	7.57233e-05	0	1.27584e-05	0	0.000425279	0	0	0.00189308	0	0.0173399	0.045	0.025	0.0375	0	0	0.0075	0.25	0.25	0.06	0.03	0	0	0	0.5	0.125	0.125	0	0	0.5	0	0.5	0	0	0	1	0	FALSE	FALSE	FALSE
1131	BIRC3	Unstructured | Structured | Genomics Structured | Mutation	Baculoviral IAP repeat-containing protein 3	Q13489	FALSE	0.144622	0.00212202	0.1425	0.00186718	0	0.000179345	0	4.08267e-05	3.46605e-05	0.00136089	0	0	0.00448361	0.000577675	0.0155599	0	0.025	0.0375	0	0	0.0075	0.25	0	0.03	0.015	0	0.09	0	0	0.125	0.125	0	0	0.5	0	0	0	1	0	0.5	0	FALSE	FALSE	TRUE
1132	ZEB1	Unstructured | Mutation	Zinc finger E-box-binding homeobox 1	P37275	FALSE	0.144577	0.00207681	0.1425	0.00163379	2.02418e-05	0.000133693	2.4779e-05	0.00022965	3.46605e-05	0.00765501	0.000224909	0.000412983	0.00334233	0.000577675	0.0136149	0	0.025	0.0375	0	0	0.0075	0.25	0	0.03	0.015	0	0.09	0	0	0.125	0.125	0	0	0.5	0	0	0	1	0	0.5	0	FALSE	FALSE	FALSE
1133	IL10RA	Unstructured | Structured | Mutation	Interleukin-10 receptor subunit alpha	Q13651	FALSE	0.14455	0.00205029	0.1425	0.0014816	0	0.000327168	4.84316e-05	0.0001531	3.99929e-05	0.00510334	0	0.000807193	0.0081792	0.000666548	0.0123467	0	0.025	0.0375	0	0	0.0075	0.25	0	0.03	0.015	0	0.09	0	0	0.125	0.125	0	0	0.5	0	0	0	1	0	0.5	0	FALSE	FALSE	TRUE
1134	JUP	Unstructured | Structured | Mutation	Junction plakoglobin	P14923	FALSE	0.144541	0.00204111	0.1425	0.00138537	0	0.000417384	0.000136284	0.000102067	0	0.00340223	0	0.0022714	0.0104346	0	0.0115448	0.045	0.025	0.0375	0	0	0.0075	0.25	0.25	0.06	0.03	0	0	0	0.5	0.125	0.125	0	0	0.5	0	0.5	0	0	0	1	0	FALSE	FALSE	FALSE
1135	IL1R2	Unstructured | Structured | Mutation	Interleukin-1 receptor type 2	P27930	FALSE	0.144509	0.00200924	0.1425	0.00150105	0	0.000386225	3.60421e-05	4.59301e-05	3.99929e-05	0.001531	0	0.000600702	0.00965562	0.000666548	0.0125087	0	0.025	0.0375	0	0	0.0075	0.25	0	0.03	0.015	0	0.09	0	0	0.125	0.125	0	0	0.5	0	0	0	1	0	0.5	0	FALSE	FALSE	TRUE
1136	CXCL9	Unstructured | Structured	C-X-C motif chemokine 9	Q07325	FALSE	0.144486	0.00948628	0.135	0.00796727	2.63143e-05	0.000835492	5.51895e-05	0.000487369	0.000114646	0.0162456	0.000292381	0.000919825	0.0208873	0.00191077	0.0663939	0	0	0	0	0	0	0	0.25	0.03	0.015	0	0.09	0	0	0	0	0	0	0	0	0.5	0	1	0	0.5	0	FALSE	FALSE	TRUE
1137	RASA1	Unstructured | Mutation	Ras GTPase-activating protein 1	P20936	FALSE	0.144483	0.00198329	0.1425	0.00159762	0	6.59408e-05	5.18106e-05	0.000267925	0	0.00893085	0	0.000863509	0.00164852	0	0.0133135	0	0.025	0.0375	0	0	0.0075	0.25	0	0.03	0.015	0	0.09	0	0	0.125	0.125	0	0	0.5	0	0	0	1	0	0.5	0	FALSE	TRUE	FALSE
1138	NACA	Structured | Mutation	Nascent polypeptide-associated complex subunit alpha, muscle-specific form	E9PAV3	FALSE	0.144422	0.00192231	0.1425	0.00135739	0.000120439	9.27519e-05	0	0.000242409	0.000109314	0.00808029	0.00133821	0	0.0023188	0.0018219	0.0113116	0	0.025	0.0375	0	0	0.0075	0	0.25	0.03	0.015	0	0.09	0	0	0.125	0.125	0	0	0	0	0.5	0	1	0	0.5	0	FALSE	FALSE	TRUE
1139	BMP7	Unstructured | Structured | Genomics Structured | Mutation	Bone morphogenetic protein 7	P18075	FALSE	0.144372	0.00187166	0.1425	0.00115061	0	0.00059383	1.23895e-05	0.000114825	0	0.00382751	0	0.000206491	0.0148457	0	0.00958843	0	0.025	0.0375	0	0	0.0075	0.25	0	0.03	0.015	0	0.09	0	0	0.125	0.125	0	0	0.5	0	0	0	1	0	0.5	0	FALSE	FALSE	FALSE
1140	HSPA1A	Unstructured | Structured	Heat shock 70 kDa protein 1A	P0DMV8	FALSE	0.144216	0.00171571	0.1425	0.00158772	0	9.42012e-05	3.37895e-05	0	0	0	0	0.000563158	0.00235503	0	0.013231	0.0675	0	0	0	0	0	0.25	0.25	0.06	0.015	0	0	0	0.75	0	0	0	0	0.5	0	0.5	0	0	0	0.5	0	FALSE	FALSE	FALSE
1141	IL12RB1	Unstructured | Structured | Mutation	Interleukin-12 receptor subunit beta-1	P42701	FALSE	0.144151	0.00165054	0.1425	0.00138196	0	0.00025072	0	1.78617e-05	0	0.00059539	0	0	0.006268	0	0.0115163	0	0.025	0.0375	0	0	0.0075	0	0.25	0.03	0.015	0	0.09	0	0	0.125	0.125	0	0	0	0	0.5	0	1	0	0.5	0	FALSE	FALSE	FALSE
1142	FMR1	Unstructured | Structured	Synaptic functional regulator FMR1	Q06787	FALSE	0.144115	0.00161535	0.1425	0.00134852	6.0388e-05	0.000103259	0	1.78617e-05	8.53182e-05	0.00059539	0.000670977	0	0.00258147	0.00142197	0.0112377	0.0675	0	0	0	0	0	0.25	0.25	0.06	0.015	0	0	0	0.75	0	0	0	0	0.5	0	0.5	0	0	0	0.5	0	FALSE	FALSE	TRUE
1143	LRRK2	Structured | Genomics Structured | Mutation	Leucine-rich repeat serine/threonine-protein kinase 2	Q5S007	FALSE	0.144103	0.00160299	0.1425	0.0008691	0	0.000499266	0	0	0.000234625	0	0	0	0.0124817	0.00391042	0.0072425	0.045	0.025	0.0375	0	0	0.0075	0.25	0.25	0.06	0.03	0	0	0	0.5	0.125	0.125	0	0	0.5	0	0.5	0	0	0	1	0	FALSE	FALSE	TRUE
1144	SNAI1	Unstructured | Structured	Zinc finger protein SNAI1	O95863	FALSE	0.144012	0.00151216	0.1425	0.00127345	0	9.05781e-06	0	0.00022965	0	0.00765501	0	0	0.000226445	0	0.0106121	0.0675	0	0	0	0	0	0.25	0.25	0.06	0.015	0	0	0	0.75	0	0	0	0	0.5	0	0.5	0	0	0	0.5	0	FALSE	FALSE	FALSE
1145	IL11	Unstructured | Structured	Interleukin-11	P20809	FALSE	0.143998	0.00899813	0.135	0.00483277	2.36154e-05	0.00360464	0.00039759	9.95152e-05	3.99929e-05	0.00331717	0.000262393	0.00662649	0.0901161	0.000666548	0.0402731	0	0	0	0	0	0	0.25	0	0.03	0.015	0	0.09	0	0	0	0	0	0	0.5	0	0	0	1	0	0.5	0	FALSE	FALSE	TRUE
1146	TNFSF9	Unstructured | Structured | Mutation	Tumor necrosis factor ligand superfamily member 9	P41273	FALSE	0.14398	0.00148039	0.1425	0.000688251	1.61934e-05	0.000731508	1.12632e-05	3.31717e-05	0	0.00110572	0.000179927	0.000187719	0.0182877	0	0.00573543	0	0.025	0.0375	0	0	0.0075	0.25	0	0.03	0.015	0	0.09	0	0	0.125	0.125	0	0	0.5	0	0	0	1	0	0.5	0	FALSE	FALSE	FALSE
1147	MERTK	Unstructured | Structured | Mutation	Tyrosine-protein kinase Mer	Q12866	FALSE	0.143932	0.00143184	0.1425	0.00117313	0	0.000119201	0	9.95152e-05	3.99929e-05	0.00331717	0	0	0.00298002	0.000666548	0.0097761	0.045	0.025	0.0375	0	0	0.0075	0.25	0.25	0.06	0.03	0	0	0	0.5	0.125	0.125	0	0	0.5	0	0.5	0	0	0	1	0	FALSE	FALSE	TRUE
1148	DUSP2	Mutation	Dual specificity protein phosphatase 2	Q05923	FALSE	0.143911	0.00141085	0.1425	0.00104961	1.51813e-05	0.000287676	5.63158e-06	1.27584e-05	3.99929e-05	0.000425279	0.000168681	9.38597e-05	0.0071919	0.000666548	0.00874674	0	0.025	0.0375	0	0	0.0075	0.25	0	0.03	0.015	0	0.09	0	0	0.125	0.125	0	0	0.5	0	0	0	1	0	0.5	0	FALSE	FALSE	TRUE
1149	AGR2	Unstructured | Structured	Anterior gradient protein 2 homolog	O95994	FALSE	0.143903	0.0014026	0.1425	0.000886503	0	0.000297458	0.000130653	0	8.79844e-05	0	0	0.00217755	0.00743646	0.00146641	0.00738752	0.0675	0	0	0	0	0	0.25	0.25	0.06	0.015	0	0	0	0.75	0	0	0	0	0.5	0	0.5	0	0	0	0.5	0	FALSE	TRUE	FALSE
1150	CYSLTR1	Unstructured | Structured | Genomics Structured	Cysteinyl leukotriene receptor 1	Q9Y271	FALSE	0.143903	0.0134025	0.1305	0.00821226	0.000471296	0.000887303	0.00108802	0.00154121	0.00120245	0.0513736	0.00523662	0.0181337	0.0221826	0.0200409	0.0684355	0.0675	0.025	0	0	0	0.003	0.25	0	0.03	0.03	0	0	0	0.75	0.125	0	0	0	0	0.5	0	0	0	0	1	0	FALSE	TRUE	TRUE
1151	CLDN3	Structured | Mutation	Claudin-3	O15551	FALSE	0.143871	0.0013708	0.1425	0.00113457	0	0.000236228	0	0	0	0	0	0	0.00590569	0	0.00945478	0	0.025	0.0375	0	0	0.0075	0	0.25	0.03	0.015	0	0.09	0	0	0.125	0.125	0	0	0	0	0.5	0	1	0	0.5	0	FALSE	FALSE	FALSE
1152	SLC18A2	Unstructured | Mutation	Synaptic vesicular amine transporter	Q05940	FALSE	0.143864	0.00136399	0.1425	0.000850333	2.76638e-05	0.000238039	0	0	0.000247956	0	0.000307375	0	0.00595098	0.0041326	0.00708611	0.0225	0.025	0.0375	0	0	0.0075	0.25	0.4375	0.0825	0.03	0	0	0	0.25	0.125	0.125	0	0	0	0.5	0.5	0.375	0	0	1	0	FALSE	FALSE	TRUE
1153	RIPK3	Mutation	Receptor-interacting serine/threonine-protein kinase 3	Q9Y572	FALSE	0.143852	0.00135158	0.1425	0.0012697	0	8.18826e-05	0	0	0	0	0	0	0.00204706	0	0.0105808	0	0.025	0.0375	0	0	0.0075	0.25	0	0.03	0.015	0	0.09	0	0	0.125	0.125	0	0	0.5	0	0	0	1	0	0.5	0	FALSE	FALSE	FALSE
1154	GLS	Unstructured | Structured | Mutation	Glutaminase kidney isoform, mitochondrial	O94925	FALSE	0.143844	0.00134393	0.1425	0.000764003	1.95671e-05	0.000264126	0.000216253	0	7.99858e-05	0	0.000217412	0.00360421	0.00660314	0.0013331	0.00636669	0.045	0.025	0.0375	0	0	0.0075	0.25	0.25	0.06	0.03	0	0	0	0.5	0.125	0.125	0	0	0.5	0	0.5	0	0	0	1	0	FALSE	FALSE	TRUE
1155	SEC14L2	Unstructured | Mutation	SEC14-like protein 2	O76054	FALSE	0.143781	0.00128104	0.1425	0.00108339	2.05791e-05	9.20273e-05	4.50527e-05	0	3.99929e-05	0	0.000228657	0.000750878	0.00230068	0.000666548	0.00902825	0.045	0.025	0.0375	0	0	0.0075	0.25	0.25	0.06	0.03	0	0	0	0.5	0.125	0.125	0	0	0.5	0	0.5	0	0	0	1	0	FALSE	FALSE	TRUE
1156	IL12RB2	Unstructured | Structured | Mutation	Interleukin-12 receptor subunit beta-2	Q99665	FALSE	0.143717	0.00121727	0.1425	0.00097488	0	0.000242387	0	0	0	0	0	0	0.00605967	0	0.008124	0	0.025	0.0375	0	0	0.0075	0	0.25	0.03	0.015	0	0.09	0	0	0.125	0.125	0	0	0	0	0.5	0	1	0	0.5	0	FALSE	FALSE	FALSE
1157	IDH1	Unstructured	Isocitrate dehydrogenase [NADP] cytoplasmic	O75874	FALSE	0.143696	0.00119571	0.1425	0.00101856	0	0.000103984	0	3.31717e-05	3.99929e-05	0.00110572	0	0	0.00259959	0.000666548	0.00848797	0.0225	0	0	0	0	0	0.5	0.25	0.09	0.03	0	0	0	0.25	0	0	0	0	0.5	0.5	0.5	0	0	0	1	0	FALSE	FALSE	TRUE
1158	ODC1	Unstructured | Mutation	Ornithine decarboxylase	P11926	FALSE	0.143672	0.00117241	0.1425	0.00108714	2.76638e-05	5.76077e-05	0	0	0	0	0.000307375	0	0.00144019	0	0.00905953	0.045	0.025	0.0375	0	0	0.0075	0.5	0	0.06	0.03	0	0	0	0.5	0.125	0.125	0	0	0.5	0.5	0	0	0	0	1	0	FALSE	FALSE	FALSE
1159	ASPH	Genomics Structured | Mutation	Aspartyl/asparaginyl beta-hydroxylase	Q12797	FALSE	0.143625	0.00112547	0.1425	0.000383537	0	0.000696002	0	4.59301e-05	0	0.001531	0	0	0.0174	0	0.00319614	0.045	0.025	0.0375	0	0	0.0075	0.25	0.25	0.06	0.03	0	0	0	0.5	0.125	0.125	0	0	0.5	0	0.5	0	0	0	1	0	FALSE	FALSE	FALSE
1160	TRAF1	Unstructured | Structured | Genomics Structured | Mutation	TNF receptor-associated factor 1	Q13077	FALSE	0.143622	0.00112159	0.1425	0.000900834	0	0.000202895	0	1.78617e-05	0	0.00059539	0	0	0.00507237	0	0.00750695	0	0.025	0.0375	0	0	0.0075	0.25	0	0.03	0.015	0	0.09	0	0	0.125	0.125	0	0	0.5	0	0	0	1	0	0.5	0	FALSE	FALSE	FALSE
1161	CXCL3	Unstructured | Structured	C-X-C motif chemokine 3	P19876	FALSE	0.143592	0.00859181	0.135	0.00413292	6.71352e-05	0.00156302	2.4779e-05	0.000316407	0.00248756	0.0105469	0.000745947	0.000412983	0.0390754	0.0414593	0.034441	0	0	0	0	0	0	0	0.25	0.03	0.015	0	0.09	0	0	0	0	0	0	0	0	0.5	0	1	0	0.5	0	FALSE	FALSE	TRUE
1162	CXCL5	Unstructured | Structured	C-X-C motif chemokine 5	P42830	FALSE	0.14358	0.00858002	0.135	0.00617071	0	0.001542	7.88421e-05	0.000788466	0	0.0262822	0	0.00131404	0.03855	0	0.0514226	0	0	0	0	0	0	0.25	0	0.03	0.015	0	0.09	0	0	0	0	0	0	0.5	0	0	0	1	0	0.5	0	FALSE	FALSE	FALSE
1163	CXCR3	Unstructured | Structured | Genomics Structured	C-X-C chemokine receptor type 3	P49682	FALSE	0.143576	0.0130765	0.1305	0.00851152	5.73517e-05	0.0035387	9.12316e-05	0.000643021	0.000234625	0.021434	0.000637241	0.00152053	0.0884676	0.00391042	0.0709293	0.0225	0.025	0	0	0	0.003	0	0	0	0.015	0	0.09	0	0.25	0.125	0	0	0	0	0	0	0	1	0	0.5	0	FALSE	FALSE	TRUE
1164	IDH2	Unstructured | Mutation	Isocitrate dehydrogenase [NADP], mitochondrial	P48735	FALSE	0.143463	0.000962903	0.1425	0.000669484	0	3.73182e-05	0	5.61368e-05	0.000199964	0.00187123	0	0	0.000932954	0.00333274	0.00557903	0.045	0.025	0.0375	0	0	0.0075	0.5	0	0.06	0.03	0	0	0	0.5	0.125	0.125	0	0	0.5	0.5	0	0	0	0	1	0	FALSE	FALSE	TRUE
1165	IFIT2	Structured | Mutation	Interferon-induced protein with tetratricopeptide repeats 2	P09913	FALSE	0.143421	0.000920591	0.1425	0.000829177	3.10374e-05	2.2101e-05	0	3.82751e-05	0	0.00127584	0.00034486	0	0.000552526	0	0.00690981	0	0.025	0.0375	0	0	0.0075	0.25	0	0.03	0.015	0	0.09	0	0	0.125	0.125	0	0	0.5	0	0	0	1	0	0.5	0	FALSE	FALSE	FALSE
1166	TPMT	Mutation	Thiopurine S-methyltransferase	P51580	FALSE	0.143396	0.000895654	0.1425	0.000834978	0	3.26081e-05	0	2.80684e-05	0	0.000935613	0	0	0.000815203	0	0.00695815	0.045	0.025	0.0375	0	0	0.0075	0.25	0.25	0.06	0.03	0	0	0	0.5	0.125	0.125	0	0	0.5	0	0.5	0	0	0	1	0	FALSE	FALSE	FALSE
1167	LIFR	Unstructured | Structured | Mutation	Leukemia inhibitory factor receptor	P42702	FALSE	0.143386	0.000885604	0.1425	0.000719303	0	0.000166301	0	0	0	0	0	0	0.00415753	0	0.00599419	0	0.025	0.0375	0	0	0.0075	0.25	0	0.03	0.015	0	0.09	0	0	0.125	0.125	0	0	0.5	0	0	0	1	0	0.5	0	FALSE	FALSE	FALSE
1168	PRL	Unstructured | Structured	Prolactin	P01236	FALSE	0.143383	0.0083829	0.135	0.0049249	0.000178128	0.0025043	1.12632e-05	0.000495024	0.000269285	0.0165008	0.0019792	0.000187719	0.0626076	0.00448809	0.0410409	0	0	0	0	0	0	0.25	0	0.03	0.015	0	0.09	0	0	0	0	0	0	0.5	0	0	0	1	0	0.5	0	FALSE	FALSE	TRUE
1169	PLCB1	Unstructured | Structured | Mutation	1-phosphatidylinositol 4,5-bisphosphate phosphodiesterase beta-1	Q9NQ66	FALSE	0.143363	0.000863358	0.1425	0.000745236	0	3.98544e-05	0	3.82751e-05	3.99929e-05	0.00127584	0	0	0.000996359	0.000666548	0.0062103	0	0.025	0.0375	0	0	0.0075	0	0.25	0.03	0.015	0	0.09	0	0	0.125	0.125	0	0	0	0	0.5	0	1	0	0.5	0	FALSE	FALSE	TRUE
1170	GPI	Unstructured | Mutation	Glucose-6-phosphate isomerase	P06744	FALSE	0.143361	0.00086089	0.1425	0.000614205	0	7.57233e-05	0	0.000170962	0	0.00569873	0	0	0.00189308	0	0.00511838	0.045	0.025	0.0375	0	0	0.0075	0.25	0.25	0.06	0.03	0	0	0	0.5	0.125	0.125	0	0	0.5	0	0.5	0	0	0	1	0	FALSE	FALSE	FALSE
1171	DAPK1	Structured | Mutation	Death-associated protein kinase 1	P53355	FALSE	0.143279	0.000778942	0.1425	0.000604651	0	5.28976e-05	7.54632e-05	4.59301e-05	0	0.001531	0	0.00125772	0.00132244	0	0.00503876	0.045	0.025	0.0375	0	0	0.0075	0.25	0.25	0.06	0.03	0	0	0	0.5	0.125	0.125	0	0	0.5	0	0.5	0	0	0	1	0	FALSE	FALSE	FALSE
1172	UGCG	Mutation	Ceramide glucosyltransferase	Q16739	FALSE	0.143247	0.000747127	0.1425	0.00033986	0	0.00027572	5.63158e-06	4.59301e-05	7.99858e-05	0.001531	0	9.38597e-05	0.00689299	0.0013331	0.00283217	0.045	0.025	0.0375	0	0	0.0075	0.25	0.25	0.06	0.03	0	0	0	0.5	0.125	0.125	0	0	0	0.5	0.5	0	0	0	1	0	FALSE	FALSE	TRUE
1173	EPHA1	Mutation	Ephrin type-A receptor 1	P21709	FALSE	0.143191	0.000691218	0.1425	0.000427896	0	0.000213764	4.95579e-05	0	0	0	0	0.000825965	0.00534411	0	0.0035658	0.045	0.025	0.0375	0	0	0.0075	0.25	0.25	0.06	0.03	0	0	0	0.5	0.125	0.125	0	0	0.5	0	0.5	0	0	0	1	0	FALSE	FALSE	FALSE
1174	MTR	Mutation	Methionine synthase	Q99707	FALSE	0.143153	0.000653209	0.1425	0.000629219	0	1.12317e-05	0	1.27584e-05	0	0.000425279	0	0	0.000280792	0	0.00524349	0.045	0.025	0.0375	0	0	0.0075	0.5	0	0.06	0.03	0	0	0	0.5	0.125	0.125	0	0	0.5	0.5	0	0	0	0	1	0	FALSE	FALSE	FALSE
1175	NFATC3	Structured | Mutation	Nuclear factor of activated T-cells, cytoplasmic 3	Q12968	FALSE	0.143145	0.000645386	0.1425	0.000598509	0	6.88393e-06	0	0	3.99929e-05	0	0	0	0.000172098	0.000666548	0.00498757	0	0.025	0.0375	0	0	0.0075	0.25	0	0.03	0.015	0	0.09	0	0	0.125	0.125	0	0	0.5	0	0	0	1	0	0.5	0	FALSE	FALSE	TRUE
1176	TRH	Structured | Mutation	Pro-thyrotropin-releasing hormone	P20396	FALSE	0.143126	0.000625677	0.1425	0.000428579	0	0.000197098	0	0	0	0	0	0	0.00492745	0	0.00357149	0	0.025	0.0375	0	0	0.0075	0	0.25	0.03	0.015	0	0.09	0	0	0.125	0.125	0	0	0	0	0.5	0	1	0	0.5	0	FALSE	FALSE	FALSE
1177	CDH11	Unstructured | Structured | Mutation	Cadherin-11	P55287	FALSE	0.143101	0.000601389	0.1425	0.000489658	0	7.17378e-05	0	0	3.99929e-05	0	0	0	0.00179345	0.000666548	0.00408048	0.045	0.025	0.0375	0	0	0.0075	0.25	0.25	0.06	0.03	0	0	0	0.5	0.125	0.125	0	0	0	0.5	0.5	0	0	0	1	0	FALSE	FALSE	TRUE
1178	SLC11A2	Unstructured | Structured | Mutation	Natural resistance-associated macrophage protein 2	P49281	FALSE	0.143089	0.00058901	0.1425	0.000540842	0	1.88402e-05	0	0	2.93281e-05	0	0	0	0.000471006	0.000488802	0.00450702	0.045	0.025	0.0375	0	0	0.0075	0.5	0	0.06	0.03	0	0	0	0.5	0.125	0.125	0	0	0.5	0.5	0	0	0	0	1	0	FALSE	FALSE	FALSE
1179	NRG2	Unstructured | Mutation	Pro-neuregulin-2, membrane-bound isoform	O14511	FALSE	0.143067	0.000566501	0.1425	0.000313245	0	0.000253256	0	0	0	0	0	0	0.00633141	0	0.00261037	0	0.025	0.0375	0	0	0.0075	0	0.25	0.03	0.015	0	0.09	0	0	0.125	0.125	0	0	0	0	0.5	0	1	0	0.5	0	FALSE	FALSE	FALSE
1180	RBCK1	Mutation	RanBP-type and C3HC4-type zinc finger-containing protein 1	Q9BYM8	FALSE	0.143029	0.000528757	0.1425	0.000314268	0	0.000214489	0	0	0	0	0	0	0.00536222	0	0.0026189	0	0.025	0.0375	0	0	0.0075	0.25	0	0.03	0.015	0	0.09	0	0	0.125	0.125	0	0	0.5	0	0	0	1	0	0.5	0	FALSE	FALSE	FALSE
1181	IL20RB	Unstructured | Structured | Mutation	Interleukin-20 receptor subunit beta	Q6UXL0	FALSE	0.143017	0.0005171	0.1425	0.000365452	0	0.000118476	0	3.31717e-05	0	0.00110572	0	0	0.0029619	0	0.00304543	0	0.025	0.0375	0	0	0.0075	0.25	0	0.03	0.015	0	0.09	0	0	0.125	0.125	0	0	0.5	0	0	0	1	0	0.5	0	FALSE	FALSE	FALSE
1182	CCR3	Unstructured | Structured | Genomics Structured	C-C chemokine receptor type 3	P51677	FALSE	0.143001	0.0125006	0.1305	0	0.00019196	0.00901179	0.00116236	0.00180658	0.000327942	0.0602194	0.00213288	0.0193726	0.225295	0.00546569	0	0.0225	0.025	0	0	0	0.003	0	0	0	0.015	0	0.09	0	0.25	0.125	0	0	0	0	0	0	0	1	0	0.5	0	FALSE	FALSE	TRUE
1183	LIMK1	Structured | Mutation	LIM domain kinase 1	P53667	FALSE	0.142997	0.000496853	0.1425	0.000407082	0	2.49995e-05	2.4779e-05	0	3.99929e-05	0	0	0.000412983	0.000624989	0.000666548	0.00339235	0.045	0.025	0.0375	0	0	0.0075	0.25	0.25	0.06	0.03	0	0	0	0.5	0.125	0.125	0	0	0.5	0	0.5	0	0	0	1	0	FALSE	FALSE	TRUE
1184	COL28A1	Mutation	Collagen alpha-1(XXVIII) chain	Q2UY09	FALSE	0.142972	0.000471647	0.1425	0.000372959	0	5.86946e-05	0	0	3.99929e-05	0	0	0	0.00146736	0.000666548	0.00310799	0	0.025	0.0375	0	0	0.0075	0	0.25	0.03	0.015	0	0.09	0	0	0.125	0.125	0	0	0	0	0.5	0	1	0	0.5	0	FALSE	FALSE	TRUE
1185	C1QBP	Mutation	Complement component 1 Q subcomponent-binding protein, mitochondrial	Q07021	FALSE	0.142946	0.000445736	0.1425	0.000359651	0	5.03614e-05	0	3.57234e-05	0	0.00119078	0	0	0.00125904	0	0.00299709	0.045	0.025	0.0375	0	0	0.0075	0.25	0.25	0.06	0.03	0	0	0	0.5	0.125	0.125	0	0	0.5	0	0.5	0	0	0	1	0	FALSE	FALSE	FALSE
1186	PTPRZ1	Mutation	Receptor-type tyrosine-protein phosphatase zeta	P23471	FALSE	0.142935	0.000434644	0.1425	0.000189721	0	0.000244923	0	0	0	0	0	0	0.00612308	0	0.00158101	0	0.025	0.0375	0	0	0.0075	0.25	0	0.03	0.015	0	0.09	0	0	0.125	0.125	0	0	0.5	0	0	0	1	0	0.5	0	FALSE	FALSE	FALSE
1187	RGS3	Unstructured | Structured | Mutation	Regulator of G-protein signaling 3	P49796	FALSE	0.142917	0.00041655	0.1425	0.000124888	0	0.000239851	5.18106e-05	0	0	0	0	0.000863509	0.00599627	0	0.00104074	0	0.025	0.0375	0	0	0.0075	0.25	0	0.03	0.015	0	0.09	0	0	0.125	0.125	0	0	0.5	0	0	0	1	0	0.5	0	FALSE	FALSE	FALSE
1188	CTBP1	Structured | Mutation	C-terminal-binding protein 1	Q13363	FALSE	0.142915	0.000415269	0.1425	0.000347708	0	3.9492e-05	0	2.80684e-05	0	0.000935613	0	0	0.000987301	0	0.00289757	0.045	0.025	0.0375	0	0	0.0075	0.25	0.25	0.06	0.03	0	0	0	0.5	0.125	0.125	0	0	0.5	0	0.5	0	0	0	1	0	FALSE	FALSE	FALSE
1189	IK	Unstructured | Structured	Protein Red	Q13123	FALSE	0.142913	0.000413445	0.1425	0.000319728	0	5.90569e-05	0	0	3.46605e-05	0	0	0	0.00147642	0.000577675	0.0026644	0.0675	0	0	0	0	0	0.25	0.25	0.06	0.015	0	0	0	0.75	0	0	0	0	0.5	0	0.5	0	0	0	0.5	0	FALSE	FALSE	TRUE
1190	IL1RL2	Unstructured | Structured | Genomics Structured	Interleukin-1 receptor-like 2	Q9HB29	FALSE	0.14291	0.00191043	0.141	0.000968056	0	0.000423181	0.000132905	6.63435e-05	0.000319943	0.00221145	0	0.00221509	0.0105795	0.00533239	0.00806713	0	0.05	0	0	0	0.006	0	0.25	0.03	0.015	0	0.09	0	0	0.25	0	0	0	0	0	0.5	0	1	0	0.5	0	FALSE	FALSE	TRUE
1191	ADRM1	Unstructured | Mutation	Proteasomal ubiquitin receptor ADRM1	Q16186	FALSE	0.142901	0.0154011	0.1275	0.00455263	0.00967624	0.000594554	0.000159937	0.000257719	0.000159972	0.00859063	0.107514	0.00266562	0.0148639	0.00266619	0.0379385	0.045	0.025	0.0375	0	0	0.0075	0.25	0.25	0.06	0.015	0	0	0	0.5	0.125	0.125	0	0	0.5	0	0.5	0	0	0	0.5	0	FALSE	FALSE	TRUE
1192	DUSP4	Unstructured | Structured | Mutation	Dual specificity protein phosphatase 4	Q13115	FALSE	0.142896	0.000395549	0.1425	0.000355557	0	0	0	0	3.99929e-05	0	0	0	0	0.000666548	0.00296297	0	0.025	0.0375	0	0	0.0075	0.25	0	0.03	0.015	0	0.09	0	0	0.125	0.125	0	0	0.5	0	0	0	1	0	0.5	0	FALSE	FALSE	TRUE
1193	MATK	Mutation	Megakaryocyte-associated tyrosine-protein kinase	P42679	FALSE	0.142841	0.000340979	0.1425	0.00029789	0	8.33318e-06	1.68947e-05	1.78617e-05	0	0.00059539	0	0.000281579	0.00020833	0	0.00248241	0.045	0.025	0.0375	0	0	0.0075	0.25	0.25	0.06	0.03	0	0	0	0.5	0.125	0.125	0	0	0.5	0	0.5	0	0	0	1	0	FALSE	FALSE	FALSE
1194	NT5C2	Unstructured | Structured | Mutation	Cytosolic purine 5'-nucleotidase	P49902	FALSE	0.142833	0.000333488	0.1425	0.000252507	0	6.23177e-05	0	0	1.86633e-05	0	0	0	0.00155794	0.000311056	0.00210422	0.045	0.025	0.0375	0	0	0.0075	0.25	0.25	0.06	0.03	0	0	0	0.5	0.125	0.125	0	0	0.5	0	0.5	0	0	0	1	0	FALSE	FALSE	FALSE
1195	CD180	Unstructured | Structured | Mutation	CD180 antigen	Q99467	FALSE	0.142826	0.00032592	0.1425	0.000272298	0	5.36222e-05	0	0	0	0	0	0	0.00134056	0	0.00226915	0	0.025	0.0375	0	0	0.0075	0.25	0	0.03	0.015	0	0.09	0	0	0.125	0.125	0	0	0.5	0	0	0	1	0	0.5	0	FALSE	FALSE	FALSE
1196	TPBG	Unstructured	Trophoblast glycoprotein	Q13641	FALSE	0.14282	0.0003203	0.1425	0.000120452	0	0.000173185	0	0	2.66619e-05	0	0	0	0.00432963	0.000444365	0.00100377	0.0675	0	0	0	0	0	0.25	0.25	0.06	0.015	0	0	0	0.75	0	0	0	0	0.5	0	0.5	0	0	0	0.5	0	FALSE	FALSE	TRUE
1197	IMPA1	Mutation	Inositol monophosphatase 1	P29218	FALSE	0.142811	0.000311084	0.1425	0.00023681	0	7.4274e-05	0	0	0	0	0	0	0.00185685	0	0.00197342	0.045	0.025	0.0375	0	0	0.0075	0.25	0.25	0.06	0.03	0	0	0	0.5	0.125	0.125	0	0	0.5	0	0.5	0	0	0	1	0	FALSE	FALSE	FALSE
1198	TALDO1	Structured | Mutation	Transaldolase	P37837	FALSE	0.142811	0.000310802	0.1425	0.000294136	0	1.66664e-05	0	0	0	0	0	0	0.000416659	0	0.00245113	0	0.025	0.0375	0	0	0.0075	0.25	0	0.03	0.015	0	0.09	0	0	0.125	0.125	0	0	0.5	0	0	0	1	0	0.5	0	FALSE	FALSE	FALSE
1199	BMP3	Mutation	Bone morphogenetic protein 3	P12645	FALSE	0.142802	0.000302191	0.1425	0.000163788	0	0.000138403	0	0	0	0	0	0	0.00346008	0	0.0013649	0	0.025	0.0375	0	0	0.0075	0.25	0	0.03	0.015	0	0.09	0	0	0.125	0.125	0	0	0.5	0	0	0	1	0	0.5	0	FALSE	FALSE	FALSE
1200	EDA	Unstructured | Structured | Genomics Structured | Mutation	Ectodysplasin-A	Q92838	FALSE	0.1428	0.000300046	0.1425	0.00023681	2.02418e-05	8.33318e-06	0	0	3.46605e-05	0	0.000224909	0	0.00020833	0.000577675	0.00197342	0	0.025	0.0375	0	0	0.0075	0.25	0	0.03	0.015	0	0.09	0	0	0.125	0.125	0	0	0.5	0	0	0	1	0	0.5	0	FALSE	FALSE	FALSE
1201	ADCY7	Mutation	Adenylate cyclase type 7	P51828	FALSE	0.142783	0.000283186	0.1425	0.00023681	0	4.6376e-05	0	0	0	0	0	0	0.0011594	0	0.00197342	0	0.025	0.0375	0	0	0.0075	0	0.25	0.03	0.015	0	0.09	0	0	0.125	0.125	0	0	0	0	0.5	0	1	0	0.5	0	FALSE	FALSE	FALSE
1202	WNT2B	Mutation	Protein Wnt-2b	Q93097	FALSE	0.142771	0.000270828	0.1425	0.000235104	0	0	0	3.57234e-05	0	0.00119078	0	0	0	0	0.0019592	0	0.025	0.0375	0	0	0.0075	0	0.25	0.03	0.015	0	0.09	0	0	0.125	0.125	0	0	0	0	0.5	0	1	0	0.5	0	FALSE	FALSE	FALSE
1203	EDA2R	Mutation	Tumor necrosis factor receptor superfamily member 27	Q9HAV5	FALSE	0.142761	0.000261041	0.1425	0.000137855	0	0.000123186	0	0	0	0	0	0	0.00307965	0	0.00114879	0	0.025	0.0375	0	0	0.0075	0	0.25	0.03	0.015	0	0.09	0	0	0.125	0.125	0	0	0	0	0.5	0	1	0	0.5	0	FALSE	FALSE	FALSE
1204	EPB41	Unstructured | Mutation	Protein 4.1	P11171	FALSE	0.142753	0.000253333	0.1425	0.000245	0	8.33318e-06	0	0	0	0	0	0	0.00020833	0	0.00204166	0	0.025	0.0375	0	0	0.0075	0.25	0	0.03	0.015	0	0.09	0	0	0.125	0.125	0	0	0.5	0	0	0	1	0	0.5	0	FALSE	FALSE	FALSE
1205	CD36	Unstructured | Structured	Platelet glycoprotein 4	P16671	FALSE	0.142751	0.00775121	0.135	0.00649113	2.76638e-05	0.000634409	0.000132905	0.000270477	0.000194632	0.00901591	0.000307375	0.00221509	0.0158602	0.00324387	0.0540927	0	0	0	0	0	0	0.25	0	0.03	0.015	0	0.09	0	0	0	0	0	0	0.5	0	0	0	1	0	0.5	0	FALSE	FALSE	TRUE
1206	CTNNAL1	Unstructured | Structured | Mutation	Alpha-catulin	Q9UBT7	FALSE	0.142741	0.00024069	0.1425	0.000203029	0	8.33318e-06	0	0	2.93281e-05	0	0	0	0.00020833	0.000488802	0.00169191	0	0.025	0.0375	0	0	0.0075	0	0.25	0.03	0.015	0	0.09	0	0	0.125	0.125	0	0	0	0	0.5	0	1	0	0.5	0	FALSE	FALSE	FALSE
1207	PI4KB	Structured | Mutation	Phosphatidylinositol 4-kinase beta	Q9UBF8	FALSE	0.14274	0.000240025	0.1425	0.000194157	4.11583e-05	4.71006e-06	0	0	0	0	0.000457314	0	0.000117751	0	0.00161798	0.045	0.025	0.0375	0	0	0.0075	0.25	0.25	0.06	0.03	0	0	0	0.5	0.125	0.125	0	0	0.5	0	0.5	0	0	0	1	0	FALSE	FALSE	FALSE
1208	CXCL16	Structured | Mutation	C-X-C motif chemokine 16	Q9H2A7	FALSE	0.142721	0.000221114	0.1425	0.000221114	0	0	0	0	0	0	0	0	0	0	0.00184262	0	0.025	0.0375	0	0	0.0075	0	0.25	0.03	0.015	0	0.09	0	0	0.125	0.125	0	0	0	0	0.5	0	1	0	0.5	0	FALSE	FALSE	FALSE
1209	IFNW1	Mutation	Interferon omega-1	P05000	FALSE	0.142719	0.000218582	0.1425	3.34401e-05	0	0.000185142	0	0	0	0	0	0	0.00462854	0	0.000278667	0	0.025	0.0375	0	0	0.0075	0.25	0	0.03	0.015	0	0.09	0	0	0.125	0.125	0	0	0.5	0	0	0	1	0	0.5	0	FALSE	FALSE	FALSE
1210	GDF9	Structured | Mutation	Growth/differentiation factor 9	O60383	FALSE	0.142715	0.000215204	0.1425	0.000211218	0	3.98544e-06	0	0	0	0	0	0	9.96359e-05	0	0.00176015	0	0.025	0.0375	0	0	0.0075	0	0.25	0.03	0.015	0	0.09	0	0	0.125	0.125	0	0	0	0	0.5	0	1	0	0.5	0	FALSE	FALSE	FALSE
1211	DUSP3	Mutation	Dual specificity protein phosphatase 3	P51452	FALSE	0.142714	0.000214393	0.1425	0.000177437	0	3.69559e-05	0	0	0	0	0	0	0.000923896	0	0.00147864	0	0.025	0.0375	0	0	0.0075	0.25	0	0.03	0.015	0	0.09	0	0	0.125	0.125	0	0	0.5	0	0	0	1	0	0.5	0	FALSE	FALSE	FALSE
[truncated: 2,252 more rows]
